# Supplementary material for: Early Progression of Abdominal Aortic Aneurysm is Decelerated by Improved Endothelial Barrier Function via ALDH2‐LIN28B‐ELK3 Signaling
Source: Adv Sci (Weinh). 2023 Oct 11;10(32):2302231. doi: 10.1002/advs.202302231 (PMC10646281; doi:10.1002/advs.202302231)
Supplement: Supplementary file 2 — Supporting Information [file ADVS-10-2302231-s004.xlsx]

## Sheet: Sheet1
ID	logFC	Pvalue	adj.Pvalue	regulation	pos_info	ref_pos_info	ensembl	entrez	uniprot	symbol	description	Con|Con_1	Con|Con_2	Con|Con_3	AAD|AAD_1	AAD|AAD_2	AAD|AAD_3	AAD|AAD8	AAD|AAD9	AAD|AAD10
ENSG00000185149	-7.40824437340907	5.27937e-06	0.0253316	down	4:+:155208629-155217078	4:+:155208629-155217078	ENSG00000185149	4887	P49146	NPY2R	neuropeptide Y receptor Y2 [Source:HGNC Symbol;Acc:HGNC:7957]	3.54904	6.25016	0.7258	0	0	0	0	0.0165	0.04758
ENSG00000260182	-5.80299213691671	3.80722e-06	0.0235477	down	16:+:1257339-1258074	16:+:1257339-1258074	ENSG00000260182	-	-	AC120498.2	-	1.86344	7.55075	22.5604	0	0	0	0	0	0
ENSG00000250538	-6.1513243236703	5.73392e-06	0.0253316	down	4:-:155206529-155209027	4:-:155206529-155209027	ENSG00000250538	107986321	-	AC104407.1	uncharacterized LOC107986321	2.91063	3.69598	0.25068	0	0	0	0	0	0
ENSG00000115194	-5.05947940669405	6.94013e-06	0.0263338	down	2:-:27253684-27275817	2:-:27253684-27275817	ENSG00000115194	7781	Q99726	SLC30A3	solute carrier family 30 member 3 [Source:HGNC Symbol;Acc:HGNC:11014]	3.77415	4.29829	1.21378	0.1217	0.04873	0.23173	0.0198	0.08012	0.06737
ENSG00000162267	-6.24940427478397	9.99088e-06	0.0306066	down	3:+:52794768-52809009	3:+:52794768-52809009	ENSG00000162267	3699	Q06033	ITIH3	inter-alpha-trypsin inhibitor heavy chain 3 [Source:HGNC Symbol;Acc:HGNC:6168]	8.55154	7.81333	5.2774	0.59681	0.01968	1.19903	0.01	0.07078	0.02915
ENSG00000103175	-7.3625373240383	1.66925e-05	0.0397089	down	16:+:84294646-84329851	16:+:84294646-84329851	ENSG00000103175	58189	Q9HC57	WFDC1	WAP four-disulfide core domain 1 [Source:HGNC Symbol;Acc:HGNC:15466]	10.3917	10.0717	3.29714	0.24253	0.05306	0.50591	0	0.03407	0.0131
ENSG00000138100	-5.52282228356121	2.22935e-05	0.0492447	down	2:+:27282392-27307439	2:+:27282392-27307439	ENSG00000138100	57159	Q9BYV2	TRIM54	tripartite motif containing 54 [Source:HGNC Symbol;Acc:HGNC:16008]	2.05643	1.75209	0.46576	0	0.04216	0.06265	0	0.02166	0
ENSG00000198763	-1.5946834317133	2.99896e-05	0.0579643	down	MT:+:4470-5511	MT:+:4470-5511	ENSG00000198763	4536	P03891	MT-ND2	mitochondrially encoded NADH:ubiquinone oxidoreductase core subunit 2 [Source:HGNC Symbol;Acc:HGNC:7456]	11211.8	6433.34	18301.7	3350.81	1932.49	3227.46	1845.8	1553.65	2141.34
ENSG00000156508	1.15284	3.22596e-05	0.058684	up	6:-:73515750-73523797	6:-:73515750-73523797	ENSG00000156508	1915	P68104	EEF1A1	eukaryotic translation elongation factor 1 alpha 1 [Source:HGNC Symbol;Acc:HGNC:3189]	1451.18	1098.54	1206.76	1537.36	1617.64	1468.37	1337.44	1793.39	2154.89
ENSG00000068831	-2.32568045431473	5.69949e-05	0.0739564	down	11:-:64726911-64745456	11:-:64726911-64745456	ENSG00000068831	10235	Q7LDG7	RASGRP2	RAS guanyl releasing protein 2 [Source:HGNC Symbol;Acc:HGNC:9879]	10.639	10.713	12.7823	5.20173	1.88664	3.88021	3.09376	1.86959	1.54146
ENSG00000154856	-3.67098917832501	6.58357e-05	0.0739564	down	18:+:10454628-10489948	18:+:10454628-10489948	ENSG00000154856	147495	Q8J025	APCDD1	APC down-regulated 1 [Source:HGNC Symbol;Acc:HGNC:15718]	3.55239	10.2003	9.90527	1.22417	1.65689	0.76726	0.0996	0.6044	0.37757
ENSG00000211772	-3.52093571295462	6.60236e-05	0.0739564	down	7:+:142801041-142802748	7:+:142801041-142802748	ENSG00000211772	28638	A0A5B9,A0A0G2JMB4,A0A075B6S1	TRBC2	T cell receptor beta constant 2 [Source:HGNC Symbol;Acc:HGNC:12157]	36.8045	24.8791	44.1571	11.6547	1.22988	9.51836	1.17131	1.57959	1.8976
ENSG00000227827	-3.80863017320759	5.76346e-05	0.0739564	down	16:+:16356224-16377507	16:+:16356224-16377507	ENSG00000227827	-	-	AC138969.2	-	0.61317	0.96945	1.35508	0.06279	0.06453	0.08717	0.05364	0.01206	0.12165
ENSG00000197561	4.36522	7.21211e-05	0.0739564	up	19:+:851014-856247	19:+:851014-856247	ENSG00000197561	1991	P08246	ELANE	elastase, neutrophil expressed [Source:HGNC Symbol;Acc:HGNC:3309]	0	0	0	0.2022	0.90686	0.39303	1.32429	0.64059	0.27984
ENSG00000211664	-4.98162597208498	6.78121e-05	0.0739564	down	22:+:22734607-22735089	22:+:22734607-22735089	ENSG00000211664	28814	A0A075B6J9	IGLV2-18	immunoglobulin lambda variable 2-18 [Source:HGNC Symbol;Acc:HGNC:5889]	7.11167	1.39718	5.89943	0.1416	0	0.62909	0	0	0
ENSG00000128422	-7.41701473496308	9.49844e-05	0.0811077	down	17:-:41619437-41624842	17:-:41619437-41624842	ENSG00000128422	3872	Q04695	KRT17	keratin 17 [Source:HGNC Symbol;Acc:HGNC:6427]	77.5005	115.318	15.269	1.08561	1.12535	0.27301	0	1.699	0.34018
ENSG00000008394	2.82646	9.70408e-05	0.0811077	up	12:+:16347142-16609259	12:+:16347142-16609259	ENSG00000008394	4257	P10620	MGST1	microsomal glutathione S-transferase 1 [Source:HGNC Symbol;Acc:HGNC:7061]	0.80295	0.30631	0.61347	5.03595	3.62594	5.43058	1.81389	3.37955	3.06236
ENSG00000259446	-3.81542259505538	5.47634e-05	0.0739564	down	15:-:33303657-33310659	15:-:33303657-33310659	ENSG00000259446	101928134	-	AC055874.1	uncharacterized LOC101928134	1.75756	0.30467	0.93876	0	0	0	0	0	0
ENSG00000198888	-1.67705504951872	7.14262e-05	0.0739564	down	MT:+:3307-4262	MT:+:3307-4262	ENSG00000198888	4535	U5Z754	MT-ND1	mitochondrially encoded NADH:ubiquinone oxidoreductase core subunit 1 [Source:HGNC Symbol;Acc:HGNC:7455]	14529.8	7757.08	21847.2	3879.46	2074.04	4491.66	2963.15	1940.9	1996.04
ENSG00000271503	-3.3153126526481	0.000117276	0.0929941	down	17:-:35871491-35880793	17:-:35871491-35880793	ENSG00000271503	6352	D0EI67	CCL5	C-C motif chemokine ligand 5 [Source:HGNC Symbol;Acc:HGNC:10632]	42.2339	29.8434	47.37	11.5136	1.31021	11.9103	3.83639	1.54417	4.41408
ENSG00000198695	-1.54948897176413	9.14103e-05	0.0811077	down	MT:-:14149-14673	MT:-:14149-14673	ENSG00000198695	4541	P03923	MT-ND6	mitochondrially encoded NADH:ubiquinone oxidoreductase core subunit 6 [Source:HGNC Symbol;Acc:HGNC:7462]	8289.09	5332.64	14272.3	2475.17	1785.26	3042.08	2569.07	2600.25	2722.68
ENSG00000237973	-2.26728397112658	0.000134577	0.0995644	down	1:+:631074-632616	1:+:631074-632616	ENSG00000237973	107075141	-	MTCO1P12	mitochondrially encoded cytochrome c oxidase I pseudogene 12 [Source:HGNC Symbol;Acc:HGNC:52014]	45.5577	26.6592	65.0767	8.52067	8.11867	12.1199	16.4566	10.6696	10.3288
ENSG00000184343	-2.38267149388082	0.000157312	0.105758	down	X:+:153776412-153785732	X:+:153776412-153785732	ENSG00000184343	26576	Q9UPE1	SRPK3	SRSF protein kinase 3 [Source:HGNC Symbol;Acc:HGNC:11402]	1.78498	1.83748	2.51628	0.92014	0.29477	0.4015	0.13724	0.34072	0.32746
ENSG00000197253	-5.89818767141342	0.000171939	0.106344	down	16:-:1227272-1230184	16:-:1227272-1230184	ENSG00000197253	64499	A0A140VJT7	TPSB2	tryptase beta 2 (gene/pseudogene) [Source:HGNC Symbol;Acc:HGNC:14120]	43.0826	26.5528	57.0008	4.12618	0	3.08855	0.20434	1.92895	1.48969
ENSG00000196405	-1.34022264640663	0.000160907	0.105874	down	14:+:99971449-100144236	14:+:99971449-100144236	ENSG00000196405	51466	Q9UI08	EVL	Enah/Vasp-like [Source:HGNC Symbol;Acc:HGNC:20234]	9.13053	9.74686	8.80962	5.24015	4.60814	5.98877	4.32459	4.00198	2.80066
ENSG00000174697	5.13626	0.000180539	0.109474	up	7:+:128241284-128257628	7:+:128241284-128257628	ENSG00000174697	3952	P41159	LEP	leptin [Source:HGNC Symbol;Acc:HGNC:6553]	0	0	0	0.30389	0.06815	1.48518	1.52302	0.03501	0.18506
ENSG00000197540	-4.65858788503604	0.000169439	0.106344	down	19:+:544034-549924	19:+:544034-549924	ENSG00000197540	3004	P51124	GZMM	granzyme M [Source:HGNC Symbol;Acc:HGNC:4712]	12.3978	7.29506	5.01565	0.76987	0	2.19883	0.1879	0.06335	0.30442
ENSG00000261105	-4.12717558623941	0.000155379	0.105758	down	13:-:75604700-75635994	13:-:75604700-75635994	ENSG00000261105	101927155	-	LMO7-AS1	LMO7 antisense RNA 1	4.59694	6.91756	7.59819	0	0.19651	0.58401	0.19963	0.70668	0.48512
ENSG00000211655	-4.41301357073798	0.000169035	0.106344	down	22:+:22431958-22432465	22:+:22431958-22432465	ENSG00000211655	28826	A0A0B4J1U3	IGLV1-36	immunoglobulin lambda variable 1-36 [Source:HGNC Symbol;Acc:HGNC:5876]	1.03307	0.43491	9.38042	0	0	0	0	0	0
ENSG00000163736	7.08143	0.000252878	0.127288	up	4:-:73987038-73988197	4:-:73987038-73988197	ENSG00000163736	5473	P02775	PPBP	pro-platelet basic protein [Source:HGNC Symbol;Acc:HGNC:9240]	0	0	0	2.32575	1.14086	1.13017	12.0863	95.2	9.01252
ENSG00000172236	-6.14564376447733	0.000263764	0.127288	down	16:+:1240696-1242554	16:+:1240696-1242554	ENSG00000172236	7177	Q15661	TPSAB1	tryptase alpha/beta 1 [Source:HGNC Symbol;Acc:HGNC:12019]	48.9084	60.855	81.1947	8.90158	0	5.30621	0.07829	3.60307	2.35925
ENSG00000267655	3.58112	0.000233202	0.126522	up	18:+:79117207-79117920	18:+:79117207-79117920	ENSG00000267655	-	-	AC125437.1	-	0	0.0798	0	0.50947	0.73444	0.32336	0.2487	1.50923	0.80582
ENSG00000152779	-5.45859084897624	0.000295467	0.132616	down	10:-:89430299-89556641	10:-:89430299-89556641	ENSG00000152779	387700	E9PSF9	SLC16A12	solute carrier family 16 member 12 [Source:HGNC Symbol;Acc:HGNC:23094]	1.85935	1.1548	5.6519	0.25795	0.01205	0.11938	0	0.04953	0.1547
ENSG00000243696	-2.53000354266759	0.000311277	0.135581	down	3:-:52813282-52835729	3:-:52813282-52835729	ENSG00000243696	-	-	AC006254.1	-	0.65209	1.01948	0.69496	0.13989	0.10149	0.23764	0.11248	0.07584	0.05467
ENSG00000254851	-4.34742865959233	0.000286494	0.132616	down	11:+:117135528-117138582	11:+:117135528-117138582	ENSG00000254851	-	-	AP005018.2	-	476.557	339.209	177.968	141.8	23.3204	28.4383	1.15212	29.7875	3.84969
ENSG00000169429	3.51706	0.000332859	0.139104	up	4:+:73740506-73743716	4:+:73740506-73743716	ENSG00000169429	3576	A0A024RDA5	CXCL8	C-X-C motif chemokine ligand 8 [Source:HGNC Symbol;Acc:HGNC:6025]	3.69831	1.87908	4.32308	36.2437	47.991	13.0719	63.5369	41.3325	45.5172
ENSG00000095917	-5.68771508592375	0.000309573	0.135581	down	16:+:1256059-1258998	16:+:1256059-1258998	ENSG00000095917	23430	Q9BZJ3	TPSD1	tryptase delta 1 [Source:HGNC Symbol;Acc:HGNC:14118]	1.81722	5.39243	12.9484	0.3392	0	0.22605	0	0.07815	0.30045
ENSG00000183971	4.161	0.000323655	0.138342	up	16:+:2009926-2020755	16:+:2009926-2020755	ENSG00000183971	283869	Q8N729	NPW	neuropeptide W	0	0	0	0.13347	1.19724	1.23543	0.05068	2.20398	0.14778
ENSG00000272282	-4.18399605423179	0.000289292	0.132616	down	3:+:27712910-27714005	3:+:27712910-27714005	ENSG00000272282	105377006	-	LINC02084	long intergenic non-protein coding RNA 2084 [Source:HGNC Symbol;Acc:HGNC:52934]	2.22261	1.2476	2.08223	0.09483	0	0.15799	0	0.21849	0.20998
ENSG00000253998	-3.28897151603533	0.000248959	0.127288	down	2:-:89234174-89234912	2:-:89234174-89234912	ENSG00000253998	28920	A2NJV5	IGKV2-29	immunoglobulin kappa variable 2-29 (gene/pseudogene) [Source:HGNC Symbol;Acc:HGNC:5784]	1.40322	0.30631	1.41571	0	0	0.15516	0	0	0
ENSG00000198838	-3.55413315780146	0.000372359	0.147459	down	15:+:33310945-33866121	15:+:33310945-33866121	ENSG00000198838	6263	Q15413	RYR3	ryanodine receptor 3 [Source:HGNC Symbol;Acc:HGNC:10485]	0.88551	0.95656	1.26684	0.66839	0.08867	0.26352	0.01453	0.03233	0.03389
ENSG00000211785	-3.44671428671565	0.000262839	0.127288	down	14:+:21841240-21841774	14:+:21841240-21841774	ENSG00000211785	28674	A0A0B4J245	TRAV12-1	T cell receptor alpha variable 12-1 [Source:HGNC Symbol;Acc:HGNC:12105]	2.38822	0.33514	1.54895	0.15284	0	0.16976	0	0	0
ENSG00000141293	-2.99815624922775	0.000347792	0.142834	down	17:-:48133440-48430275	17:-:48133440-48430275	ENSG00000141293	8631	Q86WV1	SKAP1	src kinase associated phosphoprotein 1 [Source:HGNC Symbol;Acc:HGNC:15605]	1.81796	1.14034	2.3424	0.39249	0.08801	0.61033	0.04471	0.09043	0.28246
ENSG00000182208	-1.32310622552416	0.000351024	0.142834	down	11:-:1469457-1501247	11:-:1469457-1501247	ENSG00000182208	81532	Q70IA6	MOB2	MOB kinase activator 2 [Source:HGNC Symbol;Acc:HGNC:24904]	11.5819	11.8064	9.36359	7.7972	4.08066	4.92508	3.71249	6.19627	4.42481
ENSG00000078725	-5.17888461144301	0.000376707	0.147459	down	9:-:119153458-119369467	9:-:119153458-119369467	ENSG00000078725	1620	O60477	BRINP1	BMP/retinoic acid inducible neural specific 1 [Source:HGNC Symbol;Acc:HGNC:2687]	2.2279	1.69244	2.86211	0.11977	0.14921	1.24159	0	0.03066	0
ENSG00000166670	4.9131	0.000404463	0.150699	up	11:-:102770503-102780628	11:-:102770503-102780628	ENSG00000166670	4319	P09238	MMP10	matrix metallopeptidase 10 [Source:HGNC Symbol;Acc:HGNC:7156]	0	0	0	0.11824	0.49715	0.19699	0.06734	2.51997	4.09096
ENSG00000198899	-1.21626225817433	0.000231932	0.126522	down	MT:+:8527-9207	MT:+:8527-9207	ENSG00000198899	4508	P00846	MT-ATP6	mitochondrially encoded ATP synthase membrane subunit 6 [Source:HGNC Symbol;Acc:HGNC:7414]	21129.4	11106	30798.4	5451.62	4361.71	6781.64	4643.42	5036.42	5799.07
ENSG00000272789	-4.7222626784892	0.000381523	0.147459	down	2:-:127625997-127626848	2:-:127625997-127626848	ENSG00000272789	-	-	AC010976.2	-	5.44597	6.08523	4.67029	1.52482	0.34193	1.15168	0	0	0.06753
ENSG00000211668	-4.91538165686038	0.000462152	0.163901	down	22:+:22792491-22793007	22:+:22792491-22793007	ENSG00000211668	28816	P01706	IGLV2-11	immunoglobulin lambda variable 2-11 [Source:HGNC Symbol;Acc:HGNC:5887]	6.95996	12.8191	1.4629	0.64958	0	0.1443	0.29595	0	0
ENSG00000177791	-4.73462751472819	0.000537456	0.175386	down	10:-:73631654-73641757	10:-:73631654-73641757	ENSG00000177791	58529	Q9NP98	MYOZ1	myozenin 1 [Source:HGNC Symbol;Acc:HGNC:13752]	15.3185	21.3328	10.1387	3.70945	0.75621	0.52438	0	0.93238	1.97883
ENSG00000136634	4.30276	0.000542418	0.175386	up	1:-:206767602-206772494	1:-:206767602-206772494	ENSG00000136634	3586	P22301	IL10	interleukin 10 [Source:HGNC Symbol;Acc:HGNC:5962]	0.02932	0	0	0.23645	0.91316	0.23345	1.13712	0.42373	0.08726
ENSG00000163362	-4.68731737733463	0.000516608	0.174557	down	1:+:200891048-200915735	1:+:200891048-200915735	ENSG00000163362	55765	Q3KP66	INAVA	innate immunity activator [Source:HGNC Symbol;Acc:HGNC:25599]	0.69647	0.43154	0.44322	0.30721	0	0.01066	0.01093	0.01106	0
ENSG00000145808	-4.49253539560238	0.000519297	0.174557	down	5:+:129460265-129738683	5:+:129460265-129738683	ENSG00000145808	171019	Q8TE59	ADAMTS19	ADAM metallopeptidase with thrombospondin type 1 motif 19 [Source:HGNC Symbol;Acc:HGNC:17111]	0.18232	1.42224	0.34625	0.02883	0.03232	0.04269	0	0	0.03192
ENSG00000163106	-2.35596771438601	0.000598907	0.176392	down	4:-:94298535-94342876	4:-:94298535-94342876	ENSG00000163106	27306	O60760	HPGDS	hematopoietic prostaglandin D synthase [Source:HGNC Symbol;Acc:HGNC:17890]	6.62146	4.48018	4.6846	1.79702	2.48409	1.61319	0.53274	0.48211	0.38157
ENSG00000103489	1.57003	0.000572908	0.175386	up	16:-:17101769-17470881	16:-:17101769-17470881	ENSG00000103489	64131	Q86Y38	XYLT1	xylosyltransferase 1 [Source:HGNC Symbol;Acc:HGNC:15516]	0.9382	0.81288	1.09545	2.20539	4.22007	2.99507	3.16282	2.67124	2.58815
ENSG00000244437	-4.87887044805645	0.000570044	0.175386	down	2:-:89085177-89085787	2:-:89085177-89085787	ENSG00000244437	28913	P01624	IGKV3-15	immunoglobulin kappa variable 3-15 [Source:HGNC Symbol;Acc:HGNC:5816]	11.8099	8.7652	10.1939	3.29196	0	2.21997	0.40174	0	0
ENSG00000274295	-3.72825504660173	0.000553223	0.175386	down	8:+:53394215-53394795	8:+:53394215-53394795	ENSG00000274295	-	-	AC131902.3	-	1.49741	0.09806	2.11503	0.08944	0	0.09934	0	0	0
ENSG00000229367	-3.98977771269359	0.000578474	0.175386	down	1:+:229570532-229570796	1:+:229570532-229570796	ENSG00000229367	100874466	-	HMGN2P19	high mobility group nucleosomal binding domain 2 pseudogene 19 [Source:HGNC Symbol;Acc:HGNC:39383]	0.43773	9.02981	2.42896	0	0	0.43562	0	0	0
ENSG00000006016	-5.9130390330532	0.000597265	0.176392	down	19:-:18572220-18607741	19:-:18572220-18607741	ENSG00000006016	9244	O75462	CRLF1	cytokine receptor like factor 1 [Source:HGNC Symbol;Acc:HGNC:2364]	29.1728	283.302	79.7081	9.65969	0.44404	12.3739	0.01961	5.29632	1.2201
ENSG00000267369	-4.28987287929227	0.000606365	0.176904	down	17:+:35498218-35499175	17:+:35498218-35499175	ENSG00000267369	-	-	AC015911.7	-	1.27139	1.36785	3.11515	0.16273	0	0.723	0	0	0.12012
ENSG00000149534	-5.07826619420572	0.0006871	0.19019	down	11:+:60088261-60098466	11:+:60088261-60098466	ENSG00000149534	2206	Q01362	MS4A2	membrane spanning 4-domains A2 [Source:HGNC Symbol;Acc:HGNC:7316]	1.64113	2.21345	2.81213	0.54848	0	1.03695	0	0.04033	0.0646
ENSG00000168453	-3.54221069339247	0.000752784	0.200863	down	8:-:22114415-22133384	8:-:22114415-22133384	ENSG00000168453	55806	O43593	HR	HR, lysine demethylase and nuclear receptor corepressor [Source:HGNC Symbol;Acc:HGNC:5172]	0.87818	1.48531	1.07253	0.31946	0.0398	0.88708	0.00674	0.05452	0.0524
ENSG00000113231	-2.63178110289646	0.000692243	0.19019	down	5:+:77210449-77429807	5:+:77210449-77429807	ENSG00000113231	8622	O95263	PDE8B	phosphodiesterase 8B [Source:HGNC Symbol;Acc:HGNC:8794]	2.13824	6.79354	6.36226	1.78858	0.8223	1.01408	0.11933	0.85351	0.96942
ENSG00000186810	-3.79678039940276	0.000785375	0.205828	down	X:-:71615916-71618517	X:-:71615916-71618517	ENSG00000186810	2833	P49682	CXCR3	C-X-C motif chemokine receptor 3 [Source:HGNC Symbol;Acc:HGNC:4540]	3.75694	1.403	3.8217	0.61202	0.03119	1.48315	0.06337	0.0641	0.0924
ENSG00000100994	-1.1806032831556	0.000565552	0.175386	down	20:+:25248069-25298014	20:+:25248069-25298014	ENSG00000100994	5834	P11216	PYGB	glycogen phosphorylase B [Source:HGNC Symbol;Acc:HGNC:9723]	74.3339	80.4816	50.3807	44.2652	48.6545	32.1623	32.8495	42.8324	24.0481
ENSG00000214866	-4.75088505986931	0.000810859	0.206622	down	2:+:3703592-3847411	2:+:3703592-3847411	ENSG00000214866	728597	A8MYV0	DCDC2C	doublecortin domain containing 2C [Source:HGNC Symbol;Acc:HGNC:32696]	0.56913	1.16895	1.56599	0.23178	0	0.02574	0	0	0.28229
ENSG00000254510	-3.89557648232782	0.000807701	0.206622	down	11:+:66409158-66417137	11:+:66409158-66417137	ENSG00000254510	-	-	AP001107.5	-	1.91878	2.95579	2.9038	0.9768	0.26285	0.39058	0	0.09002	0.04326
ENSG00000137331	1.73454	0.000694953	0.19019	up	6:-:30743199-30744554	6:-:30743199-30744554	ENSG00000137331	8870	P46695	IER3	immediate early response 3 [Source:HGNC Symbol;Acc:HGNC:5392]	27.0323	47.9824	17.3476	96.1908	111.203	140.297	166.134	61.3232	119.696
ENSG00000263961	-3.9335528576422	0.000815128	0.206622	down	1:+:206052723-206102459	1:+:206052723-206102459	ENSG00000263961	440712	Q6ZWK4	RHEX	regulator of hemoglobinization and erythroid cell expansion [Source:HGNC Symbol;Acc:HGNC:25341]	1.11691	0.80981	2.97811	0.16679	0	0.34404	0.08142	0.02745	0.05276
ENSG00000172116	-4.81185562489122	0.000891218	0.21532	down	2:-:86815339-86861924	2:-:86815339-86861924	ENSG00000172116	926	P10966	CD8B	CD8b molecule [Source:HGNC Symbol;Acc:HGNC:1707]	3.95169	2.68975	6.4355	1.42182	0	0.99089	0	0.09635	0.24693
ENSG00000277734	-2.97221525489166	0.000925889	0.221962	down	14:+:22547506-22552154	14:+:22547506-22552154	ENSG00000277734	28755	P01848,A0A087WWC6,A0A2P9AGS7	TRAC	T cell receptor alpha constant [Source:HGNC Symbol;Acc:HGNC:12029]	26.8605	16.9287	32.2557	9.5839	0.77608	16.3814	1.45549	2.14685	1.47375
ENSG00000198840	-1.68713065440446	0.00053076	0.175386	down	MT:+:10059-10404	MT:+:10059-10404	ENSG00000198840	4537	Q7GXZ5	MT-ND3	mitochondrially encoded NADH:ubiquinone oxidoreductase core subunit 3 [Source:HGNC Symbol;Acc:HGNC:7458]	12360.5	7819.9	16556.1	3439.37	2797.93	5000.23	3551.74	3672.26	1473.64
ENSG00000276775	-4.2037893825905	0.000950628	0.225206	down	14:-:106011922-106012420	14:-:106011922-106012420	ENSG00000276775	28401	A0A0F7TC28,A0A075B6R2	IGHV4-4	immunoglobulin heavy variable 4-4 [Source:HGNC Symbol;Acc:HGNC:5652]	1.25179	0.68314	7.15662	0.49847	0	0	0	0	0
ENSG00000124875	5.43325	0.00103115	0.235045	up	4:+:73836497-73849064	4:+:73836497-73849064	ENSG00000124875	6372	P80162	CXCL6	C-X-C motif chemokine ligand 6 [Source:HGNC Symbol;Acc:HGNC:10643]	0	0	0.05361	0.14283	0.26691	5.6318	0.65074	5.5122	0.36899
ENSG00000254415	-5.78313382299035	0.00105008	0.235045	down	19:-:51642553-51646801	19:-:51642553-51646801	ENSG00000254415	100049587	Q08ET2	SIGLEC14	sialic acid binding Ig like lectin 14 [Source:HGNC Symbol;Acc:HGNC:32926]	2.50719	1.20406	2.78246	0	0	0	0	2.78916	0
ENSG00000185015	2.17525	0.00105647	0.235045	up	8:+:85220587-85284073	8:+:85220587-85284073	ENSG00000185015	377677	Q8N1Q1	CA13	carbonic anhydrase 13 [Source:HGNC Symbol;Acc:HGNC:14914]	0.22033	0.35042	0.1482	0.90245	0.65349	1.58707	0.55678	0.81222	0.90549
ENSG00000267667	-2.927840422729	0.000887844	0.21532	down	17:-:61130704-61135964	17:-:61130704-61135964	ENSG00000267667	-	-	AC005856.1	-	1.41957	0.19921	1.43221	0	0	0	0	0	0
ENSG00000153563	-4.3818403045299	0.00105104	0.235045	down	2:-:86784610-86808396	2:-:86784610-86808396	ENSG00000153563	925	P01732	CD8A	CD8a molecule [Source:HGNC Symbol;Acc:HGNC:1706]	7.75669	7.11781	16.4566	2.83139	0.01603	3.33546	0.16288	0.49422	0.45914
ENSG00000157150	-2.30716558695469	0.0010176	0.234845	down	3:-:12153051-12159351	3:-:12153051-12159351	ENSG00000157150	7079	Q99727	TIMP4	TIMP metallopeptidase inhibitor 4 [Source:HGNC Symbol;Acc:HGNC:11823]	9.38539	16.885	16.3845	6.86581	3.21344	1.74907	0.60984	5.80522	3.52186
ENSG00000122574	-2.92977496624924	0.00108524	0.238021	down	7:+:29806486-29917066	7:+:29806486-29917066	ENSG00000122574	644150	A6NGB9	WIPF3	WAS/WASL interacting protein family member 3 [Source:HGNC Symbol;Acc:HGNC:22004]	3.98777	3.46634	1.87174	1.38805	0.48034	1.87481	0.05856	0.1678	0.16127
ENSG00000100448	-5.34272334999036	0.00111972	0.24215	down	14:-:24573522-24576260	14:-:24573522-24576260	ENSG00000100448	1511	P08311	CTSG	cathepsin G [Source:HGNC Symbol;Acc:HGNC:2532]	8.31581	15.7569	2.68304	1.28591	0	2.22644	0	0.47928	0.04187
ENSG00000145649	-4.37939005910894	0.00119387	0.249484	down	5:+:55102648-55110252	5:+:55102648-55110252	ENSG00000145649	3001	P12544	GZMA	granzyme A [Source:HGNC Symbol;Acc:HGNC:4708]	24.0043	9.43191	17.6071	2.49948	0	8.1995	0.19862	0.9375	1.02971
ENSG00000272872	-3.63491334971462	0.00108354	0.238021	down	22:+:15823197-15823890	22:+:15823197-15823890	ENSG00000272872	-	-	AP000525.1	-	0.75216	1.39561	0.92749	0	0	0.24951	0	0	0.16581
ENSG00000105696	-4.22747335563201	0.0012237	0.249484	down	19:+:18607430-18621039	19:+:18607430-18621039	ENSG00000105696	25789	A0A024R7L4	TMEM59L	transmembrane protein 59 like [Source:HGNC Symbol;Acc:HGNC:13237]	2.8271	8.48316	3.00824	0.49473	0.1775	2.28591	0	0.22798	0.2191
ENSG00000105835	2.21479	0.000880193	0.21532	up	7:-:106248285-106286326	7:-:106248285-106286326	ENSG00000105835	10135	P43490	NAMPT	nicotinamide phosphoribosyltransferase [Source:HGNC Symbol;Acc:HGNC:30092]	6.83253	7.34131	3.68594	34.6402	14.6034	22.3312	67.628	30.6179	38.2827
ENSG00000118004	-4.80357628021973	0.00123384	0.249484	down	2:+:3594832-3644644	2:+:3594832-3644644	ENSG00000118004	78989	Q9BWP8	COLEC11	collectin subfamily member 11 [Source:HGNC Symbol;Acc:HGNC:17213]	2.86031	6.74744	2.99109	0.44895	0.02097	3.1997	0	0.02155	0.43493
ENSG00000173473	1.03567	0.00103579	0.235045	up	3:-:47585272-47782106	3:-:47585272-47782106	ENSG00000173473	6599	Q92922	SMARCC1	SWI/SNF related, matrix associated, actin dependent regulator of chromatin subfamily c member 1 [Source:HGNC Symbol;Acc:HGNC:11104]	3.87676	4.17336	3.51325	6.72941	9.27524	9.30908	8.84947	8.94275	12.1844
ENSG00000211648	-3.95857650073378	0.00125349	0.251659	down	22:+:22357739-22358260	22:+:22357739-22358260	ENSG00000211648	28822	P01700	IGLV1-47	immunoglobulin lambda variable 1-47 [Source:HGNC Symbol;Acc:HGNC:5880]	2.13758	4.6195	4.74453	0.89376	0	0.56727	0	0.58837	0
ENSG00000117560	-3.50860421891954	0.00131145	0.259977	down	1:+:172659018-172666874	1:+:172659018-172666874	ENSG00000117560	356	Q53ZZ1	FASLG	Fas ligand [Source:HGNC Symbol;Acc:HGNC:11936]	1.56673	0.7846	1.42571	0.30277	0	0.39743	0.0627	0.06342	0.03047
ENSG00000188191	-1.24187749856888	0.00115322	0.245953	down	7:-:549197-727650	7:-:549197-727650	ENSG00000188191	5575	P31321	PRKAR1B	protein kinase cAMP-dependent type I regulatory subunit beta [Source:HGNC Symbol;Acc:HGNC:9390]	6.94807	9.70496	7.53111	3.54077	4.39814	5.89917	1.35751	4.359	4.16366
ENSG00000198208	-1.35509958769173	0.00135067	0.264364	down	14:-:74903954-74923396	14:-:74903954-74923396	ENSG00000198208	83694	Q9Y6S9	RPS6KL1	ribosomal protein S6 kinase like 1 [Source:HGNC Symbol;Acc:HGNC:20222]	1.37822	1.92979	1.14466	0.67541	0.54311	0.87901	0.32637	0.39298	0.62694
ENSG00000152503	-2.0507817284141	0.00146108	0.271529	down	5:-:115124762-115180546	5:-:115124762-115180546	ENSG00000152503	55521	Q9NQ86	TRIM36	tripartite motif containing 36 [Source:HGNC Symbol;Acc:HGNC:16280]	1.14804	3.40184	2.06763	0.44205	0.78158	0.56652	0.4454	0.40152	0.31059
ENSG00000250305	-2.21799050217614	0.00142051	0.269505	down	8:+:12945642-13031503	8:+:12945642-13031503	ENSG00000250305	57604	Q9P272	TRMT9B	tRNA methyltransferase 9B (putative) [Source:HGNC Symbol;Acc:HGNC:26725]	0.58917	1.6003	1.85904	0.25508	0.57995	0.24397	0.15334	0.24897	0.22358
ENSG00000268849	3.67587	0.0015363	0.272295	up	19:+:51211080-51212088	19:+:51211080-51212088	ENSG00000268849	114195	-	SIGLEC22P	sialic acid binding Ig like lectin 22, pseudogene [Source:HGNC Symbol;Acc:HGNC:15611]	0	0.07658	0	0.20954	0.46988	0.3879	2.70492	0.48279	0.85066
ENSG00000143185	-4.31606203380146	0.00153305	0.272295	down	1:-:168540765-168543997	1:-:168540765-168543997	ENSG00000143185	6846	Q9UBD3	XCL2	X-C motif chemokine ligand 2 [Source:HGNC Symbol;Acc:HGNC:10646]	3.38759	3.22684	1.44995	1.65555	0	0.30647	0	0	0
ENSG00000196352	1.20245	0.0012	0.249484	up	1:+:207321376-207386804	1:+:207321376-207386804	ENSG00000196352	1604	P08174	CD55	CD55 molecule (Cromer blood group) [Source:HGNC Symbol;Acc:HGNC:2665]	5.97863	9.46028	5.36825	27.5311	15.7203	19.9302	18.4843	14.3282	15.8641
ENSG00000154928	3.02294	0.00160941	0.276506	up	3:+:134597801-135260467	3:+:134597801-135260467	ENSG00000154928	2047	P54762	EPHB1	EPH receptor B1 [Source:HGNC Symbol;Acc:HGNC:3392]	0.09172	0.08191	0.12618	0.381	1.47423	0.77169	0.27229	1.12744	0.87676
ENSG00000137501	-3.54766690354174	0.00139589	0.266469	down	11:-:85694224-85811159	11:-:85694224-85811159	ENSG00000137501	54843	Q9HCH5	SYTL2	synaptotagmin like 2 [Source:HGNC Symbol;Acc:HGNC:15585]	10.0513	4.58503	3.83072	1.49556	0.34676	3.68116	0.03155	0.1808	1.02212
ENSG00000176697	-3.88053112896512	0.00167653	0.278745	down	11:-:27654893-27722058	11:-:27654893-27722058	ENSG00000176697	627	A0A0E3SU01	BDNF	brain derived neurotrophic factor [Source:HGNC Symbol;Acc:HGNC:1033]	1.18397	2.36287	1.32303	0.36255	0.12045	0.44744	0	0.17016	0.12637
ENSG00000128482	-2.0734930582781	0.00165088	0.278154	down	17:+:19411125-19417276	17:+:19411125-19417276	ENSG00000128482	7732	Q9ULX5	RNF112	ring finger protein 112 [Source:HGNC Symbol;Acc:HGNC:12968]	1.90579	4.3526	1.98685	0.69724	1.49972	0.83766	0.12966	0.72128	0.39386
ENSG00000105492	-3.8550786195947	0.00160877	0.276506	down	19:-:51519525-51531856	19:-:51519525-51531856	ENSG00000105492	946	A0A024R4K4	SIGLEC6	sialic acid binding Ig like lectin 6 [Source:HGNC Symbol;Acc:HGNC:10875]	0.24796	0.84143	0.5913	0.08079	0	0.17946	0	0	0.06708
ENSG00000167286	-3.71158153624278	0.00171264	0.282915	down	11:-:118338954-118342744	11:-:118338954-118342744	ENSG00000167286	915	P04234	CD3D	CD3d molecule [Source:HGNC Symbol;Acc:HGNC:1673]	10.8008	7.60469	10.582	1.51031	0	4.22488	0.446	0.96663	0.92899
ENSG00000059804	2.36447	0.00134216	0.264364	up	12:-:7919230-7936275	12:-:7919230-7936275	ENSG00000059804	6515	P11169	SLC2A3	solute carrier family 2 member 3 [Source:HGNC Symbol;Acc:HGNC:11007]	4.32243	4.32923	1.66265	35.3528	9.27103	17.4404	19.1245	10.2936	32.892
ENSG00000198851	-4.57555114414165	0.0017199	0.282915	down	11:+:118304545-118316175	11:+:118304545-118316175	ENSG00000198851	916	P07766	CD3E	CD3e molecule [Source:HGNC Symbol;Acc:HGNC:1674]	8.44298	5.48904	13.2299	3.01491	0	3.20663	0.10406	0.3789	0.38438
ENSG00000246705	-1.20669358508125	0.00122766	0.249484	down	12:+:14774383-14778002	12:+:14774383-14778002	ENSG00000246705	55766	A0A024RAS2	H2AFJ	H2A histone family member J [Source:HGNC Symbol;Acc:HGNC:14456]	32.3526	35.702	28.9441	23.4126	15.6775	11.9016	12.4694	26.6152	16.9211
ENSG00000179431	2.24852	0.001951	0.29481	up	11:+:35618419-35620868	11:+:35618419-35620868	ENSG00000179431	24147	Q86VR8	FJX1	four jointed box 1 [Source:HGNC Symbol;Acc:HGNC:17166]	0.61551	1.53481	0.66875	3.18159	3.11543	9.16441	2.2468	3.44537	2.77109
ENSG00000113263	-2.40224408460262	0.00192454	0.294635	down	5:+:157142933-157255191	5:+:157142933-157255191	ENSG00000113263	3702	Q08881	ITK	IL2 inducible T cell kinase [Source:HGNC Symbol;Acc:HGNC:6171]	0.82914	0.64893	1.3738	0.36239	0.0474	0.57692	0.07567	0.06958	0.17386
ENSG00000105655	-2.60659047343844	0.00137435	0.266132	down	19:-:18434388-18438301	19:-:18434388-18438301	ENSG00000105655	51477	A0A140VK73	ISYNA1	inositol-3-phosphate synthase 1 [Source:HGNC Symbol;Acc:HGNC:29821]	43.641	50.4159	40.8756	26.2995	7.18562	31.5663	1.35178	4.53919	8.63731
ENSG00000211752	-3.07946828469537	0.0018468	0.288701	down	7:+:142715346-142715861	7:+:142715346-142715861	ENSG00000211752	28560	A0A0K0K1C4	TRBV27	T cell receptor beta variable 27 [Source:HGNC Symbol;Acc:HGNC:12208]	1.94831	0.58888	0.75602	0.26856	0	0.29829	0	0	0
ENSG00000225614	1.96946	0.00188372	0.29127	up	16:+:88427471-88440757	16:+:88427471-88440757	ENSG00000225614	84627	H3BS19,Q96JG9	ZNF469	zinc finger protein 469 [Source:HGNC Symbol;Acc:HGNC:23216]	0.41905	0.50598	0.31709	0.79785	1.95578	2.85404	1.16268	1.21201	2.03952
ENSG00000120896	-1.0127673088125	0.00126135	0.251659	down	8:+:22544986-22575788	8:+:22544986-22575788	ENSG00000120896	10174	O60504	SORBS3	sorbin and SH3 domain containing 3 [Source:HGNC Symbol;Acc:HGNC:30907]	42.9979	47.134	38.7259	40.8773	25.9457	28.9307	20.1345	21.7196	21.7326
ENSG00000052749	1.56849	0.00181681	0.288204	up	10:-:97356358-97426076	10:-:97356358-97426076	ENSG00000052749	23223	Q5JTH9	RRP12	ribosomal RNA processing 12 homolog [Source:HGNC Symbol;Acc:HGNC:29100]	1.04724	1.94388	0.542	2.83927	3.44989	2.78818	2.72042	3.90265	3.09634
ENSG00000160654	-3.8465430497398	0.00208895	0.304721	down	11:+:118344344-118355161	11:+:118344344-118355161	ENSG00000160654	917	B0YIY5	CD3G	CD3g molecule [Source:HGNC Symbol;Acc:HGNC:1675]	1.57246	0.98026	2.44071	0.60961	0	0.64701	0.06172	0.06243	0.045
ENSG00000162882	-1.49582738901445	0.00162941	0.278154	down	2:-:42767089-42792593	2:-:42767089-42792593	ENSG00000162882	23498	P46952	HAAO	3-hydroxyanthranilate 3,4-dioxygenase [Source:HGNC Symbol;Acc:HGNC:4796]	21.9999	14.8182	8.77954	6.99616	8.93434	4.44646	5.08087	5.07304	4.74888
ENSG00000174403	-4.00003976600813	0.00213177	0.305209	down	20:-:62544343-62551526	20:-:62544343-62551526	ENSG00000174403	253868	Q96NR2	MIR1-1HG-AS1	MIR1-1HG antisense RNA 1 [Source:HGNC Symbol;Acc:HGNC:26393]	2.20252	2.26419	2.46328	0.74958	0.49741	1.12142	0.01742	0	0.05081
ENSG00000250508	-2.39663347017932	0.00203138	0.297727	down	11:+:68870664-68874542	11:+:68870664-68874542	ENSG00000250508	105369364	-	AP000808.1	uncharacterized LOC105369364	3.03196	6.35962	1.99731	2.34902	0.3225	1.38441	0.23661	0.23932	0.49538
ENSG00000049089	-2.10673565124384	0.00190252	0.292714	down	1:-:40300487-40317813	1:-:40300487-40317813	ENSG00000049089	1298	Q14055	COL9A2	collagen type IX alpha 2 chain [Source:HGNC Symbol;Acc:HGNC:2218]	3.03958	4.32336	7.04911	1.58966	2.4594	0.84861	0.22458	0.92277	1.84189
ENSG00000021762	-1.16759495789379	0.00156395	0.27325	down	11:-:3087116-3166739	11:-:3087116-3166739	ENSG00000021762	114879	Q9H0X9	OSBPL5	oxysterol binding protein like 5 [Source:HGNC Symbol;Acc:HGNC:16392]	9.31443	9.27942	7.95522	5.96502	4.23764	5.28797	2.81442	3.35976	7.78337
ENSG00000163508	-4.02893734142192	0.00222388	0.314034	down	3:-:27715949-27722711	3:-:27715949-27722711	ENSG00000163508	8320	O95936	EOMES	eomesodermin [Source:HGNC Symbol;Acc:HGNC:3372]	1.31673	0.70126	2.73693	0.36956	0.01594	0.53678	0	0.04912	0.14164
ENSG00000229950	-3.66431910594596	0.00216986	0.30923	down	6:+:10409340-10416446	6:+:10409340-10416446	ENSG00000229950	100130275	-	TFAP2A-AS1	TFAP2A antisense RNA 1 [Source:HGNC Symbol;Acc:HGNC:40579]	0.54846	0.67345	0.38042	0.03071	0	0	0	0.07076	0.13602
ENSG00000135916	-2.64660909325971	0.0014869	0.271529	down	2:+:230864639-230879248	2:+:230864639-230879248	ENSG00000135916	81618	Q9NQX7	ITM2C	integral membrane protein 2C [Source:HGNC Symbol;Acc:HGNC:6175]	96.9178	95.7274	71.9403	38.1336	11.4701	21.5314	1.26949	28.6836	33.0756
ENSG00000149201	-2.44638170501174	0.00235064	0.323208	down	11:+:86374736-86423109	11:+:86374736-86423109	ENSG00000149201	60494	Q6ZN84	CCDC81	coiled-coil domain containing 81 [Source:HGNC Symbol;Acc:HGNC:26281]	0.79137	1.2789	0.5151	0.37739	0.10258	0.11432	0.02605	0.06587	0.29122
ENSG00000267060	-2.44641774130418	0.00232227	0.323208	down	17:-:42968088-42980433	17:-:42968088-42980433	ENSG00000267060	100885848	E9PB15	PTGES3L	prostaglandin E synthase 3 like [Source:HGNC Symbol;Acc:HGNC:43943]	1.5231	0.63836	0.59417	0.29113	0.14281	0.18189	0.0829	0.08385	0.04029
ENSG00000166165	-2.34139765269539	0.00184844	0.288701	down	14:-:103519659-103523111	14:-:103519659-103523111	ENSG00000166165	1152	V9HWH2	CKB	creatine kinase B [Source:HGNC Symbol;Acc:HGNC:1991]	21.2962	14.11	15.5443	13.6681	2.72881	8.23944	0.62095	1.63741	4.41916
ENSG00000276980	3.47704	0.00233599	0.323208	up	19:-:6716386-6717742	19:-:6716386-6717742	ENSG00000276980	-	-	AC008760.2	-	0.04274	0	0	0.15318	0.21469	3.01995	0.43618	0.04412	0.1272
ENSG00000183479	-2.52399566669356	0.00234806	0.323208	down	X:-:153444720-153470587	X:-:153444720-153470587	ENSG00000183479	11219	Q9BQ50	TREX2	three prime repair exonuclease 2 [Source:HGNC Symbol;Acc:HGNC:12270]	1.40994	3.98712	3.03895	0.78475	0.83696	0.74408	0.0436	0.28665	0.57217
ENSG00000071991	-5.23907939335532	0.00243591	0.324906	down	18:-:66501083-66604138	18:-:66501083-66604138	ENSG00000071991	28513	Q9H159	CDH19	cadherin 19 [Source:HGNC Symbol;Acc:HGNC:1758]	1.03088	0.67233	1.98634	0.86307	0	0.64749	0	0.00872	0
ENSG00000259509	-3.29857341541926	0.00233535	0.323208	down	15:+:46827526-46827958	15:+:46827526-46827958	ENSG00000259509	-	-	AC073941.2	-	0.13395	1.44737	2.29739	0	0	0.2666	0	0	0
ENSG00000283175	-3.33919908302152	0.00235156	0.323208	down	3:+:187291272-187297933	3:+:187291272-187297933	ENSG00000283175	101929130	-	AC007920.2	uncharacterized LOC101929130	0.8525	0.60641	0.32624	0.13169	0.05906	0.05851	0	0.09103	0
ENSG00000267505	-3.77459088249048	0.0025159	0.325073	down	17:+:44793199-44794474	17:+:44793199-44794474	ENSG00000267505	-	-	AC005180.2	-	14.0355	11.7597	10.2038	6.38017	2.07351	3.28651	0	0.63914	0.20475
ENSG00000184785	-1.52212274399477	0.00198134	0.29481	down	X:+:134990938-134992473	X:+:134990938-134992473	ENSG00000184785	644538	Q96HG1	SMIM10	small integral membrane protein 10 [Source:HGNC Symbol;Acc:HGNC:41913]	24.7329	22.5892	16.7624	15.4612	9.74887	10.8599	1.73408	7.28841	8.65277
ENSG00000116824	-3.68643379318776	0.00239125	0.324906	down	1:+:116754385-116769228	1:+:116754385-116769228	ENSG00000116824	914	Q53F96	CD2	CD2 molecule [Source:HGNC Symbol;Acc:HGNC:1639]	11.1232	6.88844	19.2033	2.35224	0.0347	5.94726	0.66981	1.14099	0.71962
ENSG00000105048	4.49403	0.0025209	0.325073	up	19:-:55132794-55149354	19:-:55132794-55149354	ENSG00000105048	7138	P13805	TNNT1	troponin T1, slow skeletal type [Source:HGNC Symbol;Acc:HGNC:11948]	0.13358	0	0	0.19149	1.23455	0.3988	1.39046	1.62695	0.26502
ENSG00000211959	-4.03986139322347	0.00252237	0.325073	down	14:-:106421711-106422218	14:-:106421711-106422218	ENSG00000211959	28394	A0A0F7T931,P01824,A0A0F7TAT3	IGHV4-39	immunoglobulin heavy variable 4-39 [Source:HGNC Symbol;Acc:HGNC:5651]	4.5035	4.82602	3.5798	0.24455	0	1.62972	0.97489	0	0
ENSG00000174332	-4.38898121469195	0.00256178	0.3258	down	1:-:53506237-53738106	1:-:53506237-53738106	ENSG00000174332	148979	Q8NBF1	GLIS1	GLIS family zinc finger 1 [Source:HGNC Symbol;Acc:HGNC:29525]	0.91294	2.43415	0.39474	0.21701	0.13102	0.33374	0	0	0
ENSG00000248527	-2.00660534045461	0.00138552	0.266132	down	1:+:633696-634376	1:+:633696-634376	ENSG00000248527	106480796	-	MTATP6P1	mitochondrially encoded ATP synthase 6 pseudogene 1 [Source:HGNC Symbol;Acc:HGNC:44575]	1447.1	758.48	3793.48	616.038	355.24	507.269	299.861	310.496	705.124
ENSG00000264012	-3.05116996672793	0.00246982	0.325073	down	18:-:22175465-22176662	18:-:22175465-22176662	ENSG00000264012	-	-	AC091588.1	-	1.13091	0.4761	2.77095	0.2895	0	0.32156	0	0	0.16027
ENSG00000163751	-4.53822370645557	0.00242952	0.324906	down	3:+:148865256-148897196	3:+:148865256-148897196	ENSG00000163751	1359	P15088	CPA3	carboxypeptidase A3 [Source:HGNC Symbol;Acc:HGNC:2298]	27.4306	19.1146	13.869	5.28659	0	8.43302	0.16015	1.42539	1.74349
ENSG00000147138	-3.65290662962972	0.00266248	0.326735	down	X:+:79144663-79175315	X:+:79144663-79175315	ENSG00000147138	84636	Q9BXC1	GPR174	G protein-coupled receptor 174 [Source:HGNC Symbol;Acc:HGNC:30245]	0.82015	0.44414	1.23057	0.26379	0	0.4081	0.03219	0.02171	0.03129
ENSG00000115085	-3.63065367888876	0.00258403	0.326168	down	2:+:97713560-97739862	2:+:97713560-97739862	ENSG00000115085	7535	P43403	ZAP70	zeta chain of T cell receptor associated protein kinase 70 [Source:HGNC Symbol;Acc:HGNC:12858]	2.82565	2.0511	4.39642	1.01675	0.0114	1.99889	0.0579	0.1757	0.32646
ENSG00000259255	-4.21758126196208	0.00272466	0.331733	down	15:+:46693288-46804844	15:+:46693288-46804844	ENSG00000259255	-	-	AC073941.1	-	1.8293	3.911	3.58261	1.83183	0	1.17795	0	0	0
ENSG00000189060	-1.06757299036187	0.00173423	0.282917	down	22:+:37805093-37807436	22:+:37805093-37807436	ENSG00000189060	3005	P07305	H1F0	H1 histone family member 0 [Source:HGNC Symbol;Acc:HGNC:4714]	78.2896	89.5442	41.2158	36.0924	30.9474	54.6413	35.7817	31.6188	48.8461
ENSG00000113088	-3.89177500241398	0.0028417	0.341167	down	5:+:55024253-55034570	5:+:55024253-55034570	ENSG00000113088	3003	P49863	GZMK	granzyme K [Source:HGNC Symbol;Acc:HGNC:4711]	2.51209	2.83055	7.56607	0.95988	0	2.35289	0.0377	0.34318	0.14659
ENSG00000238165	2.57108	0.00282129	0.341167	up	2:-:50829442-50829678	2:-:50829442-50829678	ENSG00000238165	-	-	AC007560.1	-	0	0	0	1.09633	2.21262	0.24354	0.24975	0.2526	0.7283
ENSG00000211660	-4.68184893265929	0.00290938	0.341167	down	22:+:22697789-22698407	22:+:22697789-22698407	ENSG00000211660	28813	P01705	IGLV2-23	immunoglobulin lambda variable 2-23 [Source:HGNC Symbol;Acc:HGNC:5890]	5.19917	5.10722	8.50929	3.93368	0	5.05906	0	0	0
ENSG00000196549	4.74777	0.00287325	0.341167	up	3:+:155024124-155183729	3:+:155024124-155183729	ENSG00000196549	4311	P08473	MME	membrane metalloendopeptidase [Source:HGNC Symbol;Acc:HGNC:7154]	0.05426	0	0.06083	0.18366	0.33918	0.89399	0.92292	0.73433	0.72966
ENSG00000142867	1.06634	0.00254433	0.3258	up	1:-:85266248-85277090	1:-:85266248-85277090	ENSG00000142867	8915	O95999	BCL10	B cell CLL/lymphoma 10 [Source:HGNC Symbol;Acc:HGNC:989]	4.34123	4.00171	3.50805	7.04186	8.01953	8.62002	10.1415	9.04684	9.59262
ENSG00000218631	-3.20070155692689	0.00300073	0.341167	down	6:-:157372556-157373171	6:-:157372556-157373171	ENSG00000218631	-	-	AL117344.1	-	0.47078	1.38735	3.41976	0.08436	0.18917	0.1874	0	0.09719	0.1868
ENSG00000198821	-1.87688864791283	0.00295396	0.341167	down	1:-:167430640-167518610	1:-:167430640-167518610	ENSG00000198821	919	P20963	CD247	CD247 molecule [Source:HGNC Symbol;Acc:HGNC:1677]	2.14228	1.66656	2.23388	0.73427	0.14444	1.14466	0.23476	0.37101	1.06969
ENSG00000152154	-2.71173152477801	0.00296646	0.341167	down	2:+:39664982-39717963	2:+:39664982-39717963	ENSG00000152154	130733	Q8NBL3	TMEM178A	transmembrane protein 178A [Source:HGNC Symbol;Acc:HGNC:28517]	3.59269	9.98772	2.84288	1.24129	0.58973	1.86945	0.04793	0.5817	1.8402
ENSG00000182866	-3.82833824432486	0.00305514	0.346021	down	1:+:32251239-32286165	1:+:32251239-32286165	ENSG00000182866	3932	P06239	LCK	LCK proto-oncogene, Src family tyrosine kinase [Source:HGNC Symbol;Acc:HGNC:6524]	4.16889	2.98605	6.01107	1.15169	0	1.67678	0.21272	0.26894	0.44801
ENSG00000180139	-4.72164426009052	0.00284419	0.341167	down	10:+:88932390-88940820	10:+:88932390-88940820	ENSG00000180139	100132116	-	ACTA2-AS1	ACTA2 antisense RNA 1	8.34553	19.6894	21.3437	8.09775	0.97018	3.51792	0	0.31974	0.77726
ENSG00000164270	-3.38356498574327	0.00325741	0.356354	down	5:-:148451032-148677235	5:-:148451032-148677235	ENSG00000164270	3360	Q13639	HTR4	5-hydroxytryptamine receptor 4 [Source:HGNC Symbol;Acc:HGNC:5299]	0.41987	1.0675	0.85552	0.10327	0.14887	0.16386	0	0.05099	0.1715
ENSG00000142959	-2.25694356140208	0.00331731	0.356354	down	1:-:44783585-44787705	1:-:44783585-44787705	ENSG00000142959	266675	Q8NFU0	BEST4	bestrophin 4 [Source:HGNC Symbol;Acc:HGNC:17106]	0.76502	1.66997	1.48648	0.12693	0.19925	0.31017	0.05783	0.26321	0.56214
ENSG00000101898	2.60932	0.00316341	0.350639	up	20:+:31547504-31548049	20:+:31547504-31548049	ENSG00000101898	100101490	-	MCTS2P	malignant T cell amplified sequence 2, pseudogene [Source:HGNC Symbol;Acc:HGNC:49760]	0.31868	0	0.10717	0.57106	0.85371	1.16284	0.32522	0.65787	0.94838
ENSG00000239713	-1.41740406973608	0.00262124	0.326735	down	22:+:39077005-39087743	22:+:39077005-39087743	ENSG00000239713	60489	Q9HC16	APOBEC3G	apolipoprotein B mRNA editing enzyme catalytic subunit 3G [Source:HGNC Symbol;Acc:HGNC:17357]	5.35513	4.03438	4.60637	1.57704	1.37171	2.29306	3.89737	1.83882	1.61907
ENSG00000021645	-4.56340239185303	0.00318357	0.351614	down	14:+:78170373-79868290	14:+:78170373-79868290	ENSG00000021645	9369	Q9HDB5	NRXN3	neurexin 3 [Source:HGNC Symbol;Acc:HGNC:8010]	0.90724	1.45964	2.96817	0.52518	0.16503	0.72451	0	0.01156	0.07037
ENSG00000141639	-3.34891648360871	0.00346296	0.357946	down	18:+:50560078-50731824	18:+:50560078-50731824	ENSG00000141639	5596	P31152	MAPK4	mitogen-activated protein kinase 4 [Source:HGNC Symbol;Acc:HGNC:6878]	1.12169	0.78703	0.59278	0.26663	0.18397	0.19743	0	0.08664	0.06056
ENSG00000173068	2.03382	0.00310615	0.348035	up	9:-:16409503-16870843	9:-:16409503-16870843	ENSG00000173068	54796	Q6ZN30	BNC2	basonuclin 2 [Source:HGNC Symbol;Acc:HGNC:30988]	0.50721	0.23425	0.33988	1.16663	1.43734	3.6576	0.98502	0.94158	0.99879
ENSG00000151012	6.19377	0.00335879	0.357539	up	4:-:138164097-138242349	4:-:138164097-138242349	ENSG00000151012	23657	Q9UPY5	SLC7A11	solute carrier family 7 member 11 [Source:HGNC Symbol;Acc:HGNC:11059]	0	0.24219	0	0.75969	2.68221	0.34709	0.48481	0.67035	2.43384
ENSG00000148677	-3.86514781246291	0.00350885	0.358122	down	10:-:90912096-90921276	10:-:90912096-90921276	ENSG00000148677	27063	Q15327	ANKRD1	ankyrin repeat domain 1 [Source:HGNC Symbol;Acc:HGNC:15819]	0.35169	1.00762	1.5967	0	0	0.34999	0	0.0605	0.23258
ENSG00000154146	-1.57432819113189	0.00250605	0.325073	down	11:+:124739846-124747210	11:+:124739846-124747210	ENSG00000154146	4900	Q92686	NRGN	neurogranin [Source:HGNC Symbol;Acc:HGNC:8000]	24.5911	77.9092	33.393	13.6962	12.7303	10.9795	18.5845	24.6508	17.0101
ENSG00000156535	1.23004	0.00247214	0.325073	up	6:+:73695785-73828316	6:+:73695785-73828316	ENSG00000156535	135228	Q6YHK3	CD109	CD109 molecule [Source:HGNC Symbol;Acc:HGNC:21685]	4.49417	2.94312	2.50879	10.8084	11.2108	8.78797	10.8564	6.38541	6.31126
ENSG00000235374	-1.54738202770855	0.00332724	0.356354	down	21:-:45070952-45074165	21:-:45070952-45074165	ENSG00000235374	728039	-	SSR4P1	signal sequence receptor subunit 4 pseudogene 1	2.2443	4.38759	2.75265	1.45883	1.1936	0.78828	0.51645	0.95386	1.02586
ENSG00000135447	-2.16269955209124	0.00341707	0.357781	down	12:-:54575387-54588659	12:-:54575387-54588659	ENSG00000135447	5502	Q13522	PPP1R1A	protein phosphatase 1 regulatory inhibitor subunit 1A [Source:HGNC Symbol;Acc:HGNC:9286]	2.05373	1.90294	2.04262	1.53993	0.36581	0.42036	0.05946	0.28565	0.88138
ENSG00000151014	1.98903	0.00362241	0.359672	up	4:+:139015789-139045939	4:+:139015789-139045939	ENSG00000151014	25819	Q9UK39	NOCT	nocturnin [Source:HGNC Symbol;Acc:HGNC:14254]	0.46326	0.86462	0.49075	3.17524	1.46595	2.23593	1.06372	1.48231	3.23981
ENSG00000159216	1.37202	0.00243745	0.324906	up	21:-:34787801-36004667	21:-:34787801-36004667	ENSG00000159216	100506403	X5CR15,X5C9T4,X5CR12,Q01196,X5C9T0,U5P039,V9GYT5,X5C404,H9KVB1,A0A023PPR2,X5CR08,C9JWM1,Q2TAM6,A8MZI9,A0A0C4DG58,V9GYT3,X5C3Z9,X5CT67,X5CC30,X5CT71,X5CC24	RUNX1	uncharacterized LOC100506403	2.52124	2.41811	2.17171	5.43217	7.58717	11.5483	11.3257	5.63913	4.76198
ENSG00000278196	-3.92358839878196	0.00359481	0.359672	down	22:+:22822658-22823289	22:+:22822658-22823289	ENSG00000278196	28817	P01709	IGLV2-8	immunoglobulin lambda variable 2-8 [Source:HGNC Symbol;Acc:HGNC:5895]	4.15084	4.51823	4.98008	1.70875	0	2.56778	0.34346	0	0
ENSG00000257038	-2.29126418897852	0.00365656	0.359723	down	11:-:73307235-73309361	11:-:73307235-73309361	ENSG00000257038	-	-	AP002761.3	-	1.60825	3.02516	2.20945	0.95041	0.37812	0.74916	0.03492	0.67107	0.3055
ENSG00000211751	-3.89668487549068	0.0036287	0.359672	down	7:+:142791694-142793368	7:+:142791694-142793368	ENSG00000211751	28639	P01850,A0A0J9YYE9	TRBC1	T cell receptor beta constant 1 [Source:HGNC Symbol;Acc:HGNC:12156]	13.8131	6.59697	20.4806	3.14531	0	8.6579	0.23364	1.41789	0.45423
ENSG00000172673	-4.0462729218893	0.00371809	0.362719	down	6:-:127708072-127918631	6:-:127708072-127918631	ENSG00000172673	387357	Q8N1K5	THEMIS	thymocyte selection associated [Source:HGNC Symbol;Acc:HGNC:21569]	1.10373	0.52888	1.88761	0.33768	0	0.42864	0	0.04168	0.16023
ENSG00000213398	-1.29971406305175	0.0029281	0.341167	down	16:-:67939750-67944131	16:-:67939750-67944131	ENSG00000213398	3931	A0A140VK24	LCAT	lecithin-cholesterol acyltransferase [Source:HGNC Symbol;Acc:HGNC:6522]	6.54015	11.894	9.4963	5.56284	3.59582	5.38714	1.46566	3.03323	5.87408
ENSG00000155090	1.90007	0.00245051	0.325073	up	8:-:102648779-102655902	8:-:102648779-102655902	ENSG00000155090	7071	Q13118	KLF10	Kruppel like factor 10 [Source:HGNC Symbol;Acc:HGNC:11810]	13.185	14.1047	6.97279	93.1442	51.9922	75.4115	26.3346	27.2935	50.4494
ENSG00000278156	-2.52019874232122	0.00388255	0.368269	down	13:+:44575893-44580432	13:+:44575893-44580432	ENSG00000278156	641467	-	TSC22D1-AS1	TSC22D1 antisense RNA 1	0.55366	1.25253	1.65883	0.27058	0.23596	0.4675	0.10273	0.08659	0.03329
ENSG00000224661	-4.06588369233116	0.00390598	0.368269	down	2:-:3702585-3704153	2:-:3702585-3704153	ENSG00000224661	-	-	AC010907.1	-	0.64684	0.2118	5.07573	0.38636	0	0	0	0	0
ENSG00000175463	-2.1398991318515	0.00328022	0.356354	down	11:+:67403915-67410089	11:+:67403915-67410089	ENSG00000175463	374403	Q8IV04	TBC1D10C	TBC1 domain family member 10C [Source:HGNC Symbol;Acc:HGNC:24702]	3.56617	2.87551	5.03942	0.57243	0.80519	1.66465	2.34721	1.28294	0.27656
ENSG00000027869	-1.82837888129504	0.0039058	0.368269	down	1:-:156806243-156816862	1:-:156806243-156816862	ENSG00000027869	9047	Q9NP31	SH2D2A	SH2 domain containing 2A [Source:HGNC Symbol;Acc:HGNC:10821]	1.84712	1.65569	1.32779	0.86886	0.13917	0.80421	0.25919	0.33365	0.27485
ENSG00000007062	-3.92023053825697	0.00368891	0.361011	down	4:-:15963076-16084378	4:-:15963076-16084378	ENSG00000007062	8842	O43490	PROM1	prominin 1 [Source:HGNC Symbol;Acc:HGNC:9454]	3.83075	3.70935	1.24368	0.34253	0.43107	0.78419	0	0.2577	0.41793
ENSG00000007933	-4.41243316244681	0.00400219	0.371675	down	1:+:171090877-171117819	1:+:171090877-171117819	ENSG00000007933	2328	Q53FW5	FMO3	flavin containing monooxygenase 3 [Source:HGNC Symbol;Acc:HGNC:3771]	1.72508	6.21892	1.84182	1.29052	0.15143	2.13343	0	0.03457	0.01661
ENSG00000227544	-3.72141936756528	0.00406586	0.375252	down	7:+:35715034-35734887	7:+:35715034-35734887	ENSG00000227544	100506725	-	AC018647.1	uncharacterized LOC100506725	0.73288	0.61993	0.45186	0.3648	0	0.18234	0.04155	0	0
ENSG00000227191	-3.82886372584972	0.00413007	0.375654	down	7:-:38239580-38249572	7:-:38239580-38249572	ENSG00000227191	6967	P03986,A0A075B6R6	TRGC2	T cell receptor gamma constant 2 [Source:HGNC Symbol;Acc:HGNC:12276]	3.60708	2.58716	4.85226	2.25716	0	1.25353	0	0.41369	0.17039
ENSG00000213772	2.76244	0.00411765	0.375654	up	2:-:9271292-9271628	2:-:9271292-9271628	ENSG00000213772	106481691	-	EIF1P7	eukaryotic translation initiation factor 1 pseudogene 7 [Source:HGNC Symbol;Acc:HGNC:49620]	0	0.16906	0	0.3084	0.69158	0.51382	1.58074	0.71058	0.85364
ENSG00000127152	-3.74593222849504	0.00416146	0.3774	down	14:-:99169287-99271524	14:-:99169287-99271524	ENSG00000127152	64919	L8B7P7	BCL11B	B cell CLL/lymphoma 11B [Source:HGNC Symbol;Acc:HGNC:13222]	0.62024	0.39893	1.22172	0.29109	0	0.48497	0.02261	0.01524	0.02197
ENSG00000225098	-3.5738876378812	0.00412254	0.375654	down	22:-:24259929-24263764	22:-:24259929-24263764	ENSG00000225098	644079	-	BCRP1	breakpoint cluster region pseudogene 1 [Source:HGNC Symbol;Acc:HGNC:39073]	0.08394	4.86462	0.5081	0	0.08432	0	0	0	0
ENSG00000275874	-2.82577296592233	0.00411324	0.375654	down	21:-:44999208-45004727	21:-:44999208-45004727	ENSG00000275874	378825	-	PICSAR	P38 inhibited cutaneous squamous cell carcinoma associated lincRNA	1.5034	2.95362	1.27729	0.35447	0.15898	0.55121	0	0.40837	0.15699
ENSG00000132561	-3.96217080758839	0.00294789	0.341167	down	8:+:97868840-98036716	8:+:97868840-98036716	ENSG00000132561	4147	A0A140VKH7	MATN2	matrilin 2 [Source:HGNC Symbol;Acc:HGNC:6908]	17.1665	20.1171	16.9057	10.4787	0.68914	10.2818	0.02561	0.94121	1.57676
ENSG00000211955	-3.81814359878203	0.00425509	0.379563	down	14:-:106359793-106360324	14:-:106359793-106360324	ENSG00000211955	28434	P01772,A0A0F7T7H1	IGHV3-33	immunoglobulin heavy variable 3-33 [Source:HGNC Symbol;Acc:HGNC:5596]	4.30624	5.1554	12.7622	0.96457	0	2.00879	1.51065	0.1389	0
ENSG00000053747	-3.09209181824094	0.003368	0.357539	down	18:+:23689443-23955066	18:+:23689443-23955066	ENSG00000053747	3909	Q16787	LAMA3	laminin subunit alpha 3 [Source:HGNC Symbol;Acc:HGNC:6483]	2.70225	3.21062	2.73928	1.21441	0.16374	4.45637	0.07441	0.07526	0.18722
ENSG00000100450	-3.45778558125775	0.00423762	0.379563	down	14:-:24606480-24609699	14:-:24606480-24609699	ENSG00000100450	2999	P20718	GZMH	granzyme H [Source:HGNC Symbol;Acc:HGNC:4710]	6.95264	4.43329	10.0911	2.89611	0	2.97397	0.24896	0.37771	0.9075
ENSG00000158008	-3.19656592028795	0.00428735	0.379563	down	1:+:26019884-26036464	1:+:26019884-26036464	ENSG00000158008	2134	Q92935	EXTL1	exostosin like glycosyltransferase 1 [Source:HGNC Symbol;Acc:HGNC:3515]	0.69032	0.31394	0.5159	0.11454	0.10274	0.26716	0	0.02639	0.01268
ENSG00000141384	1.8082	0.00429451	0.379563	up	18:+:26225936-26391685	18:+:26225936-26391685	ENSG00000141384	6875	Q92750	TAF4B	TATA-box binding protein associated factor 4b [Source:HGNC Symbol;Acc:HGNC:11538]	0.36552	0.25345	0.45555	0.90543	1.20959	1.16615	0.42788	1.29831	1.96228
ENSG00000159753	-3.47144926035127	0.00440625	0.379563	down	16:+:67644919-67657569	16:+:67644919-67657569	ENSG00000159753	146206	Q6F5E8	CARMIL2	capping protein regulator and myosin 1 linker 2 [Source:HGNC Symbol;Acc:HGNC:27089]	0.5198	0.46621	1.37568	0.12824	0.03784	0.37485	0.06919	0	0.04484
ENSG00000188389	-3.76541090078901	0.00447091	0.384005	down	2:-:241849881-241858908	2:-:241849881-241858908	ENSG00000188389	5133	A0A0M3M0G7	PDCD1	programmed cell death 1 [Source:HGNC Symbol;Acc:HGNC:8760]	0.98769	0.67377	4.78867	0.12291	0.02756	0.62798	0.084	0.16991	0
ENSG00000243466	-4.3444716692203	0.00449533	0.384005	down	2:-:88947301-88947957	2:-:88947301-88947957	ENSG00000243466	28299	P01602	IGKV1-5	immunoglobulin kappa variable 1-5 [Source:HGNC Symbol;Acc:HGNC:5741]	6.54131	10.3881	9.34935	4.59098	0	2.27839	1.66889	0	0
ENSG00000266651	2.34402	0.00454124	0.384005	up	17:-:16440479-16440952	17:-:16440479-16440952	ENSG00000266651	-	-	AC093484.4	-	0	0.18741	0	1.02564	0.19166	0.5696	0.1947	0.98464	0.9463
ENSG00000108784	-1.02073309913587	0.00287174	0.341167	down	17:+:42536172-42544449	17:+:42536172-42544449	ENSG00000108784	4669	P54802	NAGLU	N-acetyl-alpha-glucosaminidase [Source:HGNC Symbol;Acc:HGNC:7632]	27.127	32.0715	25.6932	15.6728	16.7	14.1416	27.4079	20.6662	11.6641
ENSG00000243018	-2.74464064810188	0.00451457	0.384005	down	7:+:151249325-151254390	7:+:151249325-151254390	ENSG00000243018	-	-	AC005486.1	-	0.80555	0.52754	3.7927	0.24058	0	0.26722	0	0	0.26637
ENSG00000211598	-4.26137946053792	0.00463826	0.387172	down	2:+:88885397-88886153	2:+:88885397-88886153	ENSG00000211598	28908	P06312	IGKV4-1	immunoglobulin kappa variable 4-1 [Source:HGNC Symbol;Acc:HGNC:5834]	28.353	8.68374	16.4236	5.4091	0	5.04239	1.32022	1.89169	0
ENSG00000225630	-2.41335941692995	0.0024272	0.324906	down	1:+:629640-630683	1:+:629640-630683	ENSG00000225630	100652939	-	MTND2P28	mitochondrially encoded NADH:ubiquinone oxidoreductase core subunit 2 pseudogene 28 [Source:HGNC Symbol;Acc:HGNC:42129]	706.162	377.533	1206.86	225.485	109.164	231.098	366.309	33.7751	124.935
ENSG00000145555	1.45476	0.00350609	0.358122	up	5:-:16661914-16936276	5:-:16661914-16936276	ENSG00000145555	4651	Q9HD67	MYO10	myosin X [Source:HGNC Symbol;Acc:HGNC:7593]	0.68122	0.93032	1.83975	3.18949	2.57465	4.98115	2.51376	2.48246	3.42006
ENSG00000270550	-3.66542891090642	0.00471993	0.387172	down	14:-:106335082-106335613	14:-:106335082-106335613	ENSG00000270550	28439	P01768	IGHV3-30	immunoglobulin heavy variable 3-30 [Source:HGNC Symbol;Acc:HGNC:5591]	0.40371	2.90818	3.52996	0	0	1.07136	0	0	0.13349
ENSG00000003249	-1.96881300269546	0.00407711	0.375252	down	16:-:90004865-90020128	16:-:90004865-90020128	ENSG00000003249	79007	Q9H9R9	DBNDD1	dysbindin domain containing 1 [Source:HGNC Symbol;Acc:HGNC:28455]	3.07491	3.04431	2.21068	1.1172	0.81482	0.73489	0.07413	1.26205	1.63323
ENSG00000249846	-2.17470322671165	0.00470815	0.387172	down	3:+:130112550-130120579	3:+:130112550-130120579	ENSG00000249846	105374104	-	LINC02021	long intergenic non-protein coding RNA 2021 [Source:HGNC Symbol;Acc:HGNC:52856]	0.82269	0.69269	0.53358	0.07898	0.05903	0.26316	0.05997	0.06065	0.29147
ENSG00000146904	-1.86634742811606	0.00459932	0.386505	down	7:-:143390289-143408892	7:-:143390289-143408892	ENSG00000146904	2041	P21709	EPHA1	EPH receptor A1 [Source:HGNC Symbol;Acc:HGNC:3385]	0.87006	0.91486	1.37234	0.35134	0.11079	0.67073	0.25012	0.20238	0.13372
ENSG00000135596	-1.27691627603647	0.00286923	0.341167	down	6:-:109444062-109465968	6:-:109444062-109465968	ENSG00000135596	64780	Q8TDZ2	MICAL1	microtubule associated monooxygenase, calponin and LIM domain containing 1 [Source:HGNC Symbol;Acc:HGNC:20619]	13.6779	19.3062	23.4777	7.96871	12.2708	7.25582	16.3746	10.5038	6.09927
ENSG00000128262	-2.69515196790794	0.00449841	0.384005	down	22:+:24251828-24265525	22:+:24251828-24265525	ENSG00000128262	29774	-	POM121L9P	POM121 transmembrane nucleoporin like 9, pseudogene	1.64842	2.1849	1.86814	0.45522	0.38564	1.809	0.01152	0.44285	0.1568
ENSG00000211935	-4.02367903417925	0.0048772	0.394646	down	14:-:106005095-106005574	14:-:106005095-106005574	ENSG00000211935	28473	A0A0C4DH29	IGHV1-3	immunoglobulin heavy variable 1-3 [Source:HGNC Symbol;Acc:HGNC:5552]	6.90122	1.44238	3.25911	3.28899	0	0	0.14985	0	0
ENSG00000160185	-3.33764107005384	0.00491314	0.394646	down	21:+:42403447-42447681	21:+:42403447-42447681	ENSG00000160185	53347	P57075	UBASH3A	ubiquitin associated and SH3 domain containing A [Source:HGNC Symbol;Acc:HGNC:12462]	0.91851	0.43658	1.28541	0.35839	0	0.51601	0.03024	0.03058	0.04409
ENSG00000132465	-3.62245683585909	0.00428624	0.379563	down	4:-:70655541-70681817	4:-:70655541-70681817	ENSG00000132465	3512	P01591	JCHAIN	joining chain of multimeric IgA and IgM [Source:HGNC Symbol;Acc:HGNC:5713]	12.6702	12.4122	14.9425	5.84618	0.03468	4.39766	4.58018	0.57016	0.54796
ENSG00000148660	-1.34087406694782	0.00296824	0.341167	down	10:-:73812501-73874591	10:-:73812501-73874591	ENSG00000148660	818	Q13555	CAMK2G	calcium/calmodulin dependent protein kinase II gamma [Source:HGNC Symbol;Acc:HGNC:1463]	17.5282	17.1005	17.1232	17.161	9.87421	11.2119	4.47854	5.57163	6.39847
ENSG00000267074	-3.29606343061957	0.00502995	0.39924	down	17:-:35499690-35510270	17:-:35499690-35510270	ENSG00000267074	-	-	AC015911.3	-	0.95641	0.40264	1.92985	0.18363	0	0.33993	0	0	0.2033
ENSG00000181773	3.28224	0.00483178	0.393218	up	1:+:27392644-27395814	1:+:27392644-27395814	ENSG00000181773	2827	F1DAM5	GPR3	G protein-coupled receptor 3 [Source:HGNC Symbol;Acc:HGNC:4484]	0.08227	0.2155	0	1.67077	0.49588	0.62768	0.25187	0.25475	0.51687
ENSG00000239951	-3.78310123092622	0.00509418	0.399914	down	2:-:89142574-89143160	2:-:89142574-89143160	ENSG00000239951	28912	P01619	IGKV3-20	immunoglobulin kappa variable 3-20 [Source:HGNC Symbol;Acc:HGNC:5817]	12.0349	21.7925	9.94771	20.5266	0	0.72149	1.03583	0.29933	0.57535
ENSG00000172893	1.88432	0.00436484	0.379563	up	11:-:71428193-71452868	11:-:71428193-71452868	ENSG00000172893	1717	Q9UBM7	DHCR7	7-dehydrocholesterol reductase [Source:HGNC Symbol;Acc:HGNC:2860]	2.25864	1.76674	0.78771	3.5227	3.61359	9.64301	2.56111	7.85745	7.55151
ENSG00000134545	-3.59020767164148	0.00523639	0.404391	down	12:-:10442264-10454685	12:-:10442264-10454685	ENSG00000134545	3821	P26715	KLRC1	killer cell lectin like receptor C1 [Source:HGNC Symbol;Acc:HGNC:6374]	0.94588	0.46458	1.86522	0.26965	0	0.38508	0.06582	0	0.10663
ENSG00000167549	-1.5776229680287	0.00437327	0.379563	down	17:-:29614756-29622907	17:-:29614756-29622907	ENSG00000167549	84940	Q6QEF8	CORO6	coronin 6 [Source:HGNC Symbol;Acc:HGNC:21356]	1.89261	3.28315	4.41476	1.51532	0.74164	1.78995	0.52053	0.52648	1.34484
ENSG00000279452	-3.0066915549882	0.00526193	0.404391	down	19:+:2949035-2950644	19:+:2949035-2950644	ENSG00000279452	-	-	AC006277.1	-	0.68447	0.63697	0.69056	0.16139	0	0.03585	0.03676	0.03718	0.28589
ENSG00000208772	2.49376	0.00535535	0.404391	up	2:+:86135870-86136006	2:+:86135870-86136006	ENSG00000208772	692225	-	SNORD94	small nucleolar RNA, C/D box 94	0	0	0	0.75863	0.85059	2.52785	0.86409	0	4.61962
ENSG00000162840	4.00928	0.00538466	0.40458	up	4:+:68376323-68376505	4:+:68376323-68376505	ENSG00000162840	4503	-	MT2P1	metallothionein 2 pseudogene 1 [Source:HGNC Symbol;Acc:HGNC:7407]	0	2.17933	0	9.37092	7.95978	6.62353	0.32344	28.1339	4.71601
ENSG00000180096	-1.56873706072097	0.00439755	0.379563	down	16:-:30378133-30395991	16:-:30378133-30395991	ENSG00000180096	1731	J3KNL2	SEPT1	septin 1 [Source:HGNC Symbol;Acc:HGNC:2879]	2.70949	2.55349	5.92514	1.45411	1.60275	1.92991	0.72987	0.59625	1.09149
ENSG00000164129	-3.19556816122726	0.00541522	0.40458	down	4:+:163343939-163351934	4:+:163343939-163351934	ENSG00000164129	4889	Q15761	NPY5R	neuropeptide Y receptor Y5 [Source:HGNC Symbol;Acc:HGNC:7958]	1.48039	0.83098	0.90681	0.80531	0.12393	0.33323	0	0.05457	0.05245
ENSG00000110448	-3.01942767101357	0.00531201	0.404391	down	11:+:61102395-61127852	11:+:61102395-61127852	ENSG00000110448	921	P06127	CD5	CD5 molecule [Source:HGNC Symbol;Acc:HGNC:1685]	2.93509	1.34431	1.96204	0.67761	0.01809	1.50525	0.27564	0.1301	0.08931
ENSG00000259426	-3.60748802527383	0.00551057	0.407171	down	15:-:69396904-69415029	15:-:69396904-69415029	ENSG00000259426	145694	-	AC027237.3	uncharacterized LOC145694	1.22913	1.38347	0.87838	1.26187	0.07717	0.28031	0	0	0.07621
ENSG00000013619	-1.35216657499516	0.0042529	0.379563	down	X:+:150361422-150514178	X:+:150361422-150514178	ENSG00000013619	10046	Q13495	MAMLD1	mastermind like domain containing 1 [Source:HGNC Symbol;Acc:HGNC:2568]	3.12485	4.39878	2.35714	2.30262	1.46691	2.35411	0.59607	0.68327	1.09122
ENSG00000162616	-1.54528558387967	0.00348112	0.357946	down	1:+:77979175-78017964	1:+:77979175-78017964	ENSG00000162616	11080	Q9UDY4	DNAJB4	DnaJ heat shock protein family (Hsp40) member B4 [Source:HGNC Symbol;Acc:HGNC:14886]	19.2106	27.1089	15.7465	18.7094	8.6559	12.8621	2.61293	5.3014	8.16719
ENSG00000163737	3.97093	0.00557451	0.407171	up	4:-:73981077-73982124	4:-:73981077-73982124	ENSG00000163737	5196	P02776	PF4	platelet factor 4 [Source:HGNC Symbol;Acc:HGNC:8861]	0	0	0.4844	1.11847	1.92932	0.28669	4.70384	2.37879	1.23834
ENSG00000164120	-3.1320121496527	0.00532474	0.404391	down	4:-:174490177-174523154	4:-:174490177-174523154	ENSG00000164120	3248	P15428	HPGD	15-hydroxyprostaglandin dehydrogenase [Source:HGNC Symbol;Acc:HGNC:5154]	2.23439	0.65949	1.92619	0.14098	0.16861	0.56373	0.62091	0.04331	0.02081
ENSG00000232057	-3.85703415010334	0.0055173	0.407171	down	2:+:1824412-1828667	2:+:1824412-1828667	ENSG00000232057	-	-	AC093390.1	-	1.03966	3.75026	1.8743	2.38222	0.1541	0.05088	0	0.12315	0.16907
ENSG00000241351	-3.76874834558047	0.00564935	0.407171	down	2:-:89027171-89027731	2:-:89027171-89027731	ENSG00000241351	28914	P04433	IGKV3-11	immunoglobulin kappa variable 3-11 [Source:HGNC Symbol;Acc:HGNC:5815]	10.9489	8.86583	15.5246	3.44673	0	8.83459	0.75497	1.06904	0
ENSG00000221164	2.29136	0.00563956	0.407171	up	10:-:73126080-73126207	10:-:73126080-73126207	ENSG00000221164	109617000	-	SNORA11F	small nucleolar RNA, H/ACA box 11F [Source:HGNC Symbol;Acc:HGNC:52189]	0	0.44511	0.45716	1.21795	2.7312	1.3528	1.38727	2.33853	1.79798
ENSG00000163701	-2.21060383379719	0.0043424	0.379563	down	3:+:9902612-9916402	3:+:9902612-9916402	ENSG00000163701	132014	Q8NFR9	IL17RE	interleukin 17 receptor E [Source:HGNC Symbol;Acc:HGNC:18439]	4.60177	7.66393	5.34352	2.35603	1.98123	3.90062	0.08861	1.11385	1.71031
ENSG00000196611	6.01369	0.00555072	0.407171	up	11:-:102789920-102798160	11:-:102789920-102798160	ENSG00000196611	4312	Q53G95	MMP1	matrix metallopeptidase 1 [Source:HGNC Symbol;Acc:HGNC:7155]	0.02944	0	0	0.02638	7.24623	2.63692	0.42064	4.77107	6.36685
ENSG00000181847	-3.06653084825534	0.00572498	0.407384	down	3:+:114276913-114310288	3:+:114276913-114310288	ENSG00000181847	201633	Q495A1	TIGIT	T cell immunoreceptor with Ig and ITIM domains [Source:HGNC Symbol;Acc:HGNC:26838]	0.52372	0.7483	0.31703	0.12797	0	0.31271	0.00972	0.05897	0.09446
ENSG00000279348	1.79994	0.00573038	0.407384	up	2:+:216211404-216213519	2:+:216211404-216213519	ENSG00000279348	-	-	AC012513.3	-	0.63043	0.35003	0.49777	1.35072	1.26664	2.6732	0.83918	0.84877	1.93053
ENSG00000116194	-3.15983055364625	0.00455714	0.384005	down	1:-:178849705-178871052	1:-:178849705-178871052	ENSG00000116194	9068	O95841	ANGPTL1	angiopoietin like 1 [Source:HGNC Symbol;Acc:HGNC:489]	7.22652	12.3223	8.33977	7.07031	2.67101	3.62972	0.03479	0.51017	0.64247
ENSG00000251603	2.69259	0.00577427	0.408533	up	4:+:151667224-151670502	4:+:151667224-151670502	ENSG00000251603	-	-	AC092611.2	-	0	0	0	2.05129	0.76665	0.37973	0	0.19693	2.64965
ENSG00000269901	-2.83996613858997	0.00569808	0.407384	down	16:+:87362536-87367476	16:+:87362536-87367476	ENSG00000269901	-	-	AC010531.5	-	1.15999	0.50643	0.91025	0	0.12948	0.12827	0	0.13304	0
ENSG00000115844	-3.26008987442699	0.00588068	0.411384	down	2:-:172099439-172102900	2:-:172099439-172102900	ENSG00000115844	1746	Q53QU7	DLX2	distal-less homeobox 2 [Source:HGNC Symbol;Acc:HGNC:2915]	1.60134	0.63304	0.25613	0.27995	0	0.1166	0.01993	0.10079	0.01937
ENSG00000101349	-3.51709496000801	0.00593546	0.411384	down	20:-:9537389-9839041	20:-:9537389-9839041	ENSG00000101349	57144	Q9P286	PAK5	p21 (RAC1) activated kinase 5 [Source:HGNC Symbol;Acc:HGNC:15916]	0.38831	0.34677	0.81915	0.35846	0.0591	0	0	0.06073	0.03502
ENSG00000197381	-1.77873123957316	0.00339908	0.357539	down	21:+:45073853-45226560	21:+:45073853-45226560	ENSG00000197381	104	P78563	ADARB1	adenosine deaminase, RNA specific B1 [Source:HGNC Symbol;Acc:HGNC:226]	11.4279	20.2348	18.2961	16.729	4.83566	9.93675	2.72124	3.06808	4.68917
ENSG00000189043	-1.06196787801216	0.00332752	0.356354	down	7:-:10931951-10940256	7:-:10931951-10940256	ENSG00000189043	4697	O00483	NDUFA4	NDUFA4, mitochondrial complex associated [Source:HGNC Symbol;Acc:HGNC:7687]	51.4102	49.6999	48.6591	37.6008	29.4605	32.2358	16.6618	46.718	24.4962
ENSG00000144355	-3.62625980814593	0.00602102	0.413809	down	2:+:172084740-172089677	2:+:172084740-172089677	ENSG00000144355	1745	P56177	DLX1	distal-less homeobox 1 [Source:HGNC Symbol;Acc:HGNC:2914]	3.56945	1.60512	0.52818	0.22742	0	0.3789	0.01619	0.55674	0.15737
ENSG00000129048	-3.14600581784031	0.00496652	0.397901	down	3:+:132597237-132618967	3:+:132597237-132618967	ENSG00000129048	51554	Q9NPB9	ACKR4	atypical chemokine receptor 4 [Source:HGNC Symbol;Acc:HGNC:1611]	10.3598	22.8597	7.10532	6.99586	5.25493	3.52969	0.05208	1.36958	0.50625
ENSG00000126458	-1.28467503615227	0.00338765	0.357539	down	19:-:49635292-49640201	19:-:49635292-49640201	ENSG00000126458	6237	P10301	RRAS	RAS related [Source:HGNC Symbol;Acc:HGNC:10447]	171.599	186.393	151.032	137.531	100.106	86.5292	31.6871	100.018	89.6261
ENSG00000117425	-1.46615485130446	0.0053982	0.40458	down	1:-:44819844-44843063	1:-:44819844-44843063	ENSG00000117425	8643	Q9Y6C5	PTCH2	patched 2 [Source:HGNC Symbol;Acc:HGNC:9586]	1.55447	1.96957	1.77287	1.24137	0.57711	0.97525	0.47131	0.27904	0.41344
ENSG00000130822	-3.50963468211619	0.006211	0.4188	down	X:-:153669730-153689010	X:-:153669730-153689010	ENSG00000130822	139728	Q6P2M8	PNCK	pregnancy up-regulated nonubiquitous CaM kinase [Source:HGNC Symbol;Acc:HGNC:13415]	2.42662	0.66027	0.66665	0.04083	0.06867	0	0.13952	0.11759	0.42945
ENSG00000282122	-3.67422204906612	0.00633791	0.420823	down	14:-:106025145-106025630	14:-:106025145-106025630	ENSG00000282122	57289	A0A0J9YVY3	IGHV7-4-1	immunoglobulin heavy variable 7-4-1 [Source:HGNC Symbol;Acc:HGNC:5665]	1.73133	2.69279	2.62012	2.58537	0	0	0	0.14892	0
ENSG00000148225	2.80166	0.00635767	0.420823	up	9:-:113313222-113340298	9:-:113313222-113340298	ENSG00000148225	114987	A0A024R876	WDR31	WD repeat domain 31 [Source:HGNC Symbol;Acc:HGNC:21421]	0.31745	0.0231	0.08303	0.37924	0.66144	0.46803	0.40796	0.71602	0.53651
ENSG00000258667	3.82106	0.00639545	0.420823	up	14:-:61715558-61751097	14:-:61715558-61751097	ENSG00000258667	100750247	-	HIF1A-AS2	HIF1A antisense RNA 2 [Source:HGNC Symbol;Acc:HGNC:43015]	0	0.74825	0	0.87747	1.53043	0.64975	0.77735	1.90943	11.0105
ENSG00000162460	-3.08214334277336	0.00636872	0.420823	down	1:+:15742422-15747982	1:+:15742422-15747982	ENSG00000162460	388595	A0PJX8	TMEM82	transmembrane protein 82 [Source:HGNC Symbol;Acc:HGNC:32350]	0.30526	0.44979	1.53989	0.10256	0	0.15189	0	0.03939	0.18926
ENSG00000117616	-1.19786005625258	0.00384556	0.368269	down	1:-:25242237-25338213	1:-:25242237-25338213	ENSG00000117616	57035	A0A024RAH6	RSRP1	arginine and serine rich protein 1 [Source:HGNC Symbol;Acc:HGNC:25234]	10.5787	13.7662	15.6008	5.57542	4.89828	11.6728	9.81281	4.34655	8.94656
ENSG00000113070	2.06215	0.00534255	0.404391	up	5:-:140332843-140346631	5:-:140332843-140346631	ENSG00000113070	1839	Q99075	HBEGF	heparin binding EGF like growth factor [Source:HGNC Symbol;Acc:HGNC:3059]	1.86414	4.70062	0.96945	12.518	9.17036	15.8929	5.94254	4.44336	6.15769
ENSG00000023909	1.13516	0.00469843	0.387172	up	1:-:93885205-93909456	1:-:93885205-93909456	ENSG00000023909	2730	P48507	GCLM	glutamate-cysteine ligase modifier subunit [Source:HGNC Symbol;Acc:HGNC:4312]	2.93208	3.04842	2.14846	5.44588	5.68681	5.12232	5.00167	7.62136	10.4561
ENSG00000183346	-2.90898833890493	0.00657205	0.423418	down	10:+:61662961-61766766	10:+:61662961-61766766	ENSG00000183346	219621	Q8IVU9	CABCOCO1	ciliary associated calcium binding coiled-coil 1 [Source:HGNC Symbol;Acc:HGNC:28678]	1.48011	2.06255	1.3891	0.12336	0.41495	0.92488	0	0.17764	0.34146
ENSG00000186832	-5.00293700071802	0.00621599	0.4188	down	17:-:41609778-41615899	17:-:41609778-41615899	ENSG00000186832	3868	P08779	KRT16	keratin 16 [Source:HGNC Symbol;Acc:HGNC:6423]	7.07713	23.9635	1.8205	0.27295	1.62437	0.02332	0	1.33036	1.23207
ENSG00000101082	-2.51661772290337	0.00651647	0.423418	down	20:-:36612318-36646216	20:-:36612318-36646216	ENSG00000101082	84174	Q9H6Q3	SLA2	Src like adaptor 2 [Source:HGNC Symbol;Acc:HGNC:17329]	1.49364	1.15725	1.59184	0.33928	0.02113	1.21426	0.17175	0.17371	0.18782
ENSG00000183918	-3.02818761013113	0.0065626	0.423418	down	X:+:124227868-124373197	X:+:124227868-124373197	ENSG00000183918	4068	O60880	SH2D1A	SH2 domain containing 1A [Source:HGNC Symbol;Acc:HGNC:10820]	1.7237	1.1164	1.56705	0.32245	0	0.67861	0.05799	0.19551	0.48854
ENSG00000211666	-4.02073990150115	0.00654249	0.423418	down	22:+:22758700-22759218	22:+:22758700-22759218	ENSG00000211666	28815	P01704	IGLV2-14	immunoglobulin lambda variable 2-14 [Source:HGNC Symbol;Acc:HGNC:5888]	9.23377	22.6761	20.3787	2.71464	0	15.7938	1.76687	1.04245	0
ENSG00000137203	-3.74014263821675	0.00638962	0.420823	down	6:-:10393186-10419659	6:-:10393186-10419659	ENSG00000137203	7020	P05549	TFAP2A	transcription factor AP-2 alpha [Source:HGNC Symbol;Acc:HGNC:11742]	1.21972	1.19126	0.68601	0.23238	0.00704	0.20928	0	0.24601	0.59107
ENSG00000268543	2.47593	0.00683068	0.43006	up	19:+:58418560-58419310	19:+:58418560-58419310	ENSG00000268543	-	-	AC012313.4	-	0.11717	0.1151	0	0.41993	0.58854	0.93284	1.07618	0.12094	0.3487
ENSG00000223403	-3.58430185965067	0.00687264	0.430236	down	14:+:101064151-101072937	14:+:101064151-101072937	ENSG00000223403	100507257	-	MEG9	maternally expressed 9 (non-protein coding)	0.36114	1.40129	0.85624	0.01618	0.07256	0.19767	0	0.01864	0.66277
ENSG00000105374	-1.75337195450707	0.00571464	0.407384	down	19:-:51371606-51372715	19:-:51371606-51372715	ENSG00000105374	4818	Q16617	NKG7	natural killer cell granule protein 7 [Source:HGNC Symbol;Acc:HGNC:7830]	14.2053	10.1761	13.4555	6.39154	1.05937	4.13604	5.191	5.37836	2.89215
ENSG00000215187	-3.07382471780219	0.00697579	0.430591	down	9:-:35561831-35563899	9:-:35561831-35563899	ENSG00000215187	730112	A8MTA8	FAM166B	family with sequence similarity 166 member B [Source:HGNC Symbol;Acc:HGNC:34242]	0.9723	2.36699	2.64431	0.7954	0.21234	0.12621	0	0.1309	0.67097
ENSG00000181513	-1.04605900313498	0.00490673	0.394646	down	17:+:45132600-45144181	17:+:45132600-45144181	ENSG00000181513	79777	Q8NC06	ACBD4	acyl-CoA binding domain containing 4 [Source:HGNC Symbol;Acc:HGNC:23337]	5.40675	7.13682	7.20601	4.70667	3.74961	3.31703	2.6648	2.44158	4.23592
ENSG00000125144	5.44193	0.00691281	0.430591	up	16:-:56666731-56668065	16:-:56666731-56668065	ENSG00000125144	4495	P13640	MT1G	metallothionein 1G [Source:HGNC Symbol;Acc:HGNC:7399]	1.46932	4.33001	0.23406	58.0633	68.4427	97.4302	5.919	141.285	16.9537
ENSG00000196923	-1.59212832818953	0.00333019	0.356354	down	5:-:177483394-177497606	5:-:177483394-177497606	ENSG00000196923	9260	Q9NR12	PDLIM7	PDZ and LIM domain 7 [Source:HGNC Symbol;Acc:HGNC:22958]	158.061	193.92	109.689	117.021	58.7151	65.3812	20.2404	78.3818	42.7174
ENSG00000150471	-4.87039401659167	0.00646319	0.422567	down	4:+:61201258-62078335	4:+:61201258-62078335	ENSG00000150471	23284	Q9HAR2	ADGRL3	adhesion G protein-coupled receptor L3 [Source:HGNC Symbol;Acc:HGNC:20974]	1.91936	1.2583	1.18362	1.20342	0.01666	1.5718	0	0	0.10692
ENSG00000112290	1.50197	0.00611894	0.416802	up	6:-:110099819-110180004	6:-:110099819-110180004	ENSG00000112290	8936	Q92558	WASF1	WAS protein family member 1 [Source:HGNC Symbol;Acc:HGNC:12732]	0.78282	1.45056	1.90267	4.5271	3.02052	5.40012	1.72486	2.60767	4.20043
ENSG00000168386	-2.22542864840131	0.00357825	0.359277	down	3:-:99830141-100114513	3:-:99830141-100114513	ENSG00000168386	11259	Q4L180	FILIP1L	filamin A interacting protein 1 like [Source:HGNC Symbol;Acc:HGNC:24589]	71.7553	113.224	45.5598	54.0612	14.0951	39.2488	3.72006	10.5981	23.2558
ENSG00000166831	-2.3201444291588	0.00617931	0.4188	down	15:-:64739892-64775587	15:-:64739892-64775587	ENSG00000166831	348093	Q6ZRY4	RBPMS2	RNA binding protein, mRNA processing factor 2 [Source:HGNC Symbol;Acc:HGNC:19098]	6.18368	4.0405	5.23608	2.15185	0.91517	2.85712	0.05634	2.62147	0.79416
ENSG00000029559	6.35003	0.00705642	0.434701	up	4:+:87799581-87812435	4:+:87799581-87812435	ENSG00000029559	3381	P21815	IBSP	integrin binding sialoprotein [Source:HGNC Symbol;Acc:HGNC:5341]	0.15006	0	0	0.80672	42.2482	0.44802	3.86688	13.9017	1.22811
ENSG00000273096	-2.18274212953806	0.00711601	0.436632	down	22:-:38736610-38736792	22:-:38736610-38736792	ENSG00000273096	-	-	AL021707.8	-	3.80325	3.11332	7.67422	0.8519	0.63678	1.57703	0.32344	1.30855	0.3144
ENSG00000165030	2.22421	0.00530173	0.404391	up	9:-:91409045-91423862	9:-:91409045-91423862	ENSG00000165030	4783	A0A024R241	NFIL3	nuclear factor, interleukin 3 regulated [Source:HGNC Symbol;Acc:HGNC:7787]	4.33954	5.82035	4.5185	70.0606	10.8986	19.3505	19.5029	16.596	38.7984
ENSG00000092607	-3.47976105079697	0.00710321	0.436632	down	1:-:118883046-118989556	1:-:118883046-118989556	ENSG00000092607	6913	Q96SF7	TBX15	T-box 15 [Source:HGNC Symbol;Acc:HGNC:11594]	0.97355	0.86463	1.52042	0.35847	0.0134	0.88921	0	0.05506	0.30428
ENSG00000154258	-4.71851136266442	0.00654656	0.423418	down	17:-:68974488-69061064	17:-:68974488-69061064	ENSG00000154258	10350	Q8IUA7	ABCA9	ATP binding cassette subfamily A member 9 [Source:HGNC Symbol;Acc:HGNC:39]	1.18677	4.38884	3.50238	3.92915	0.07651	1.37051	0.01943	0.0131	0
ENSG00000013725	-2.13885410488695	0.00643664	0.421722	down	11:+:60971680-61020377	11:+:60971680-61020377	ENSG00000013725	923	P30203	CD6	CD6 molecule [Source:HGNC Symbol;Acc:HGNC:1691]	2.2974	0.87019	2.29821	0.75882	0.09779	1.42409	0.21856	0.23111	0.25108
ENSG00000026751	-2.53193924669277	0.00633567	0.420823	down	1:+:160739057-160754821	1:+:160739057-160754821	ENSG00000026751	57823	Q9NQ25	SLAMF7	SLAM family member 7 [Source:HGNC Symbol;Acc:HGNC:21394]	5.65235	1.09633	3.12376	0.60213	0.53045	1.13456	0.94302	0.12387	0.20238
ENSG00000161405	-4.04925709419418	0.00684969	0.43006	down	17:-:39757715-39864188	17:-:39757715-39864188	ENSG00000161405	22806	Q9UKT9	IKZF3	IKAROS family zinc finger 3 [Source:HGNC Symbol;Acc:HGNC:13178]	1.47781	0.76853	3.94667	0.68021	0	0.98621	0.03549	0.08375	0.09773
ENSG00000174944	-3.04418377703753	0.007657	0.451034	down	3:-:151212117-151278467	3:-:151212117-151278467	ENSG00000174944	9934	Q15391	P2RY14	purinergic receptor P2Y14 [Source:HGNC Symbol;Acc:HGNC:16442]	1.21562	1.55843	1.57983	1.163	0.0207	1.00471	0.08411	0.1276	0.02044
ENSG00000225698	-3.36484644277029	0.00782954	0.456548	down	14:-:106790691-106791233	14:-:106790691-106791233	ENSG00000225698	28410	A0A0F7TAG7,A0A0B4J1Y9,A0A0F7TBJ0	IGHV3-72	immunoglobulin heavy variable 3-72 [Source:HGNC Symbol;Acc:HGNC:5622]	3.0318	0.77692	1.06393	1.18105	0	0.26236	0	0	0
ENSG00000223313	2.74231	0.00785408	0.456548	up	15:+:40529570-40529673	15:+:40529570-40529673	ENSG00000223313	106479794	-	RNU6-516P	RNA, U6 small nuclear 516, pseudogene [Source:HGNC Symbol;Acc:HGNC:47479]	2.23076	0	0	2.99804	5.04222	2.21997	2.84567	1.72691	4.97902
ENSG00000140474	-1.06232828519963	0.00512036	0.399914	down	15:-:74836116-74843346	15:-:74836116-74843346	ENSG00000140474	25989	Q6PHR2	ULK3	unc-51 like kinase 3 [Source:HGNC Symbol;Acc:HGNC:19703]	12.3224	9.17155	10.8677	5.08427	6.59548	6.96046	8.8381	5.68696	3.6655
ENSG00000259676	-3.38506618278799	0.00801567	0.461738	down	15:-:88797413-88798734	15:-:88797413-88798734	ENSG00000259676	-	-	AC103982.1	-	3.65672	1.19735	0.10248	0.09101	0	0.10108	0.10366	0	0
ENSG00000165996	-1.73590131186538	0.00563797	0.407171	down	10:-:17589032-17617377	10:-:17589032-17617377	ENSG00000165996	9200	B0YJ81	HACD1	3-hydroxyacyl-CoA dehydratase 1 [Source:HGNC Symbol;Acc:HGNC:9639]	7.51875	8.02095	7.19122	6.33239	3.48959	2.49913	0.32227	4.2684	1.89447
ENSG00000214110	2.93585	0.00823725	0.466024	up	9:-:14921337-14922334	9:-:14921337-14922334	ENSG00000214110	158222	-	LDHAP4	lactate dehydrogenase A pseudogene 4 [Source:HGNC Symbol;Acc:HGNC:6539]	1.4529	0.79923	0.05863	2.49937	2.16015	2.94958	1.89788	3.23926	6.74512
ENSG00000221978	-1.07740084894513	0.0043687	0.379563	down	1:-:1385711-1399328	1:-:1385711-1399328	ENSG00000221978	81669	Q96S94	CCNL2	cyclin L2 [Source:HGNC Symbol;Acc:HGNC:20570]	15.5625	24.7441	29.1725	16.0753	11.5425	21.8996	11.1295	10.9245	10.7007
ENSG00000211937	-3.2230986556497	0.00829213	0.466024	down	14:-:106037902-106038365	14:-:106037902-106038365	ENSG00000211937	28457	P01817	IGHV2-5	immunoglobulin heavy variable 2-5 [Source:HGNC Symbol;Acc:HGNC:5576]	2.14813	1.65797	9.13344	0.41243	0	1.67966	0	0.15838	0.91326
ENSG00000158104	-2.03179780312426	0.00739799	0.443763	down	12:-:121839527-121863596	12:-:121839527-121863596	ENSG00000158104	3242	P32754	HPD	4-hydroxyphenylpyruvate dioxygenase [Source:HGNC Symbol;Acc:HGNC:5147]	4.30497	3.63935	2.21113	1.63636	1.17947	0.46736	0.1065	2.20829	0.64705
ENSG00000118432	-3.5466504477123	0.00783998	0.456548	down	6:-:88139864-88166359	6:-:88139864-88166359	ENSG00000118432	1268	S5TLS4	CNR1	cannabinoid receptor 1 [Source:HGNC Symbol;Acc:HGNC:2159]	0.75727	1.56842	1.36233	0.53135	0.20164	0.95336	0	0.08476	0.0181
ENSG00000273837	-4.15855334568799	0.00835477	0.466024	down	19:-:51639478-51639931	19:-:51639478-51639931	ENSG00000273837	-	-	AC018755.4	-	2.81055	2.00789	3.22224	0	0	0	0	3.6922	0
ENSG00000139187	-1.96382015136326	0.00801435	0.461738	down	12:+:8950044-9010760	12:+:8950044-9010760	ENSG00000139187	10219	Q96E93	KLRG1	killer cell lectin like receptor G1 [Source:HGNC Symbol;Acc:HGNC:6380]	1.76365	0.81141	2.31992	0.16002	0.40369	0.62207	0.36453	0.23043	0.31004
ENSG00000100298	-2.39882308416781	0.00840619	0.467556	down	22:+:39097224-39104067	22:+:39097224-39104067	ENSG00000100298	164668	Q6NTF7	APOBEC3H	apolipoprotein B mRNA editing enzyme catalytic subunit 3H [Source:HGNC Symbol;Acc:HGNC:24100]	2.08632	1.73062	2.90007	0.95541	0.41918	0.78436	0.37851	0.14356	0.04599
ENSG00000223764	-3.37711469003981	0.008319	0.466024	down	1:-:916865-921016	1:-:916865-921016	ENSG00000223764	100130417	-	AL645608.1	uncharacterized LOC100130417	0.83814	1.16637	1.66302	0.38799	0	1.54307	0.01426	0.17302	0.05543
ENSG00000234043	-2.61746333735866	0.00876241	0.477915	down	10:-:91152605-91153349	10:-:91152605-91153349	ENSG00000234043	119369	-	NUDT9P1	nudix hydrolase 9 pseudogene 1 [Source:HGNC Symbol;Acc:HGNC:28523]	1.24563	3.059	1.5709	0.76728	0.23463	0.69728	0	0.32143	0.15446
ENSG00000197530	-1.05198972470691	0.00500469	0.39924	down	1:+:1615415-1630610	1:+:1615415-1630610	ENSG00000197530	142678	Q96AX9	MIB2	mindbomb E3 ubiquitin protein ligase 2 [Source:HGNC Symbol;Acc:HGNC:30577]	5.80195	12.9713	11.7873	5.92746	5.27693	7.14332	3.83483	4.88928	6.99585
ENSG00000144230	-4.03811491725757	0.00852658	0.471707	down	2:+:127645864-127652639	2:+:127645864-127652639	ENSG00000144230	2840	Q13304	GPR17	G protein-coupled receptor 17 [Source:HGNC Symbol;Acc:HGNC:4471]	1.08573	3.79683	3.87769	1.67318	0.26177	1.31819	0	0	0.17233
ENSG00000263847	2.56477	0.00891482	0.481918	up	18:-:9112404-9115877	18:-:9112404-9115877	ENSG00000263847	-	-	AP005899.1	-	0	0	0.10757	0.85973	0.32132	0.84881	0.32642	0	0.74034
ENSG00000124216	2.48649	0.00740442	0.443763	up	20:+:49982999-49988886	20:+:49982999-49988886	ENSG00000124216	6615	O95863	SNAI1	snail family transcriptional repressor 1 [Source:HGNC Symbol;Acc:HGNC:11128]	4.26569	5.50815	0.79826	22.2844	15.5168	18.3839	2.52769	20.1685	16.6873
ENSG00000256508	-2.85501220655406	0.00897042	0.481918	down	11:+:69012283-69018447	11:+:69012283-69018447	ENSG00000256508	101928200	-	MRGPRF-AS1	MRGPRF antisense RNA 1	0.59709	1.19973	1.75247	0.43771	0.24539	0.18907	0	0.05603	0.26923
ENSG00000103257	2.12829	0.00678137	0.43006	up	16:-:87830023-87869488	16:-:87830023-87869488	ENSG00000103257	8140	Q01650	SLC7A5	solute carrier family 7 member 5 [Source:HGNC Symbol;Acc:HGNC:11063]	1.50347	2.46146	1.25788	6.2644	9.67614	2.80994	8.37018	8.86955	15.6782
ENSG00000175592	3.50106	0.00822891	0.466024	up	11:-:65892049-65900573	11:-:65892049-65900573	ENSG00000175592	8061	A0A0S2Z595	FOSL1	FOS like 1, AP-1 transcription factor subunit [Source:HGNC Symbol;Acc:HGNC:13718]	1.38314	2.5362	0.58919	36.3239	11.9804	6.91286	2.63485	14.4034	36.1006
ENSG00000224650	-3.22950591624332	0.00925974	0.49287	down	14:-:106810442-106811131	14:-:106810442-106811131	ENSG00000224650	28408	A0A0B4J1X5	IGHV3-74	immunoglobulin heavy variable 3-74 [Source:HGNC Symbol;Acc:HGNC:5624]	2.37136	1.55295	1.39561	0.79675	0	1.47494	0	0.10199	0
ENSG00000082512	-1.28612806409303	0.00541621	0.40458	down	1:+:211326615-211374946	1:+:211326615-211374946	ENSG00000082512	7188	O00463	TRAF5	TNF receptor associated factor 5 [Source:HGNC Symbol;Acc:HGNC:12035]	6.38369	8.48734	7.65987	6.23223	3.86844	6.80067	1.40397	2.59452	2.95903
ENSG00000189129	-2.70135964624231	0.00590996	0.411384	down	10:+:80131682-80145359	10:+:80131682-80145359	ENSG00000189129	219348	Q5JTB6	PLAC9	placenta specific 9 [Source:HGNC Symbol;Acc:HGNC:19255]	62.5835	82.0147	31.1456	26.0668	10.9953	31.094	0.4296	21.9671	4.59355
ENSG00000169994	-2.71682081556941	0.0083189	0.466024	down	2:+:127535802-127637729	2:+:127535802-127637729	ENSG00000169994	4648	Q6PIF6	MYO7B	myosin VIIB [Source:HGNC Symbol;Acc:HGNC:7607]	1.02158	1.8128	0.52531	0.63776	0.19201	0.64278	0.04708	0.08164	0.01308
ENSG00000231123	3.61898	0.00946736	0.496883	up	21:-:38238227-38238664	21:-:38238227-38238664	ENSG00000231123	100874060	-	SPATA20P1	spermatogenesis associated 20 pseudogene 1 [Source:HGNC Symbol;Acc:HGNC:39636]	0.39726	0	0	0.35593	1.19724	0.52712	6.75685	3.96375	0.91951
ENSG00000125257	1.27288	0.00779854	0.456548	up	13:-:95019829-95301475	13:-:95019829-95301475	ENSG00000125257	10257	O15439	ABCC4	ATP binding cassette subfamily C member 4 [Source:HGNC Symbol;Acc:HGNC:55]	0.79258	0.44207	0.56923	0.87864	1.57894	1.85825	1.3161	1.59459	1.16603
ENSG00000206535	-1.58011684379836	0.00745851	0.44614	down	3:+:100401193-100456319	3:+:100401193-100456319	ENSG00000206535	348801	A1A4G5	LNP1	leukemia NUP98 fusion partner 1 [Source:HGNC Symbol;Acc:HGNC:28014]	5.57044	9.2212	3.20029	2.63412	1.94305	2.25847	0.31582	2.12953	3.60715
ENSG00000211933	-3.38807799763198	0.00959496	0.496883	down	14:-:105939756-105940253	14:-:105939756-105940253	ENSG00000211933	28385	A0A0B4J1U7	IGHV6-1	immunoglobulin heavy variable 6-1 [Source:HGNC Symbol;Acc:HGNC:5662]	0.13976	2.74573	2.67904	0	0	0.69541	0	0	0
ENSG00000053702	-1.94117041090174	0.00767948	0.451498	down	12:-:2825348-2835544	12:-:2825348-2835544	ENSG00000053702	83714	Q9BQI9	NRIP2	nuclear receptor interacting protein 2 [Source:HGNC Symbol;Acc:HGNC:23078]	8.73202	4.32944	2.2755	2.79945	0.91462	2.61518	0.78132	0.34173	0.80053
ENSG00000272512	-2.16916460314906	0.0089021	0.481918	down	1:-:995966-998051	1:-:995966-998051	ENSG00000272512	-	-	AL645608.8	-	1.77947	3.55062	2.30024	1.14594	0.39104	1.63252	0.02837	0.66008	0.52405
ENSG00000280073	-3.15615104413519	0.00973062	0.498525	down	14:+:69357010-69359308	14:+:69357010-69359308	ENSG00000280073	-	-	AL157996.1	-	0.6307	1.13997	0.27998	0.18083	0.02534	0.25106	0	0.18228	0
ENSG00000211788	-2.89601523497699	0.00979199	0.498525	down	14:+:21868839-21869365	14:+:21868839-21869365	ENSG00000211788	28671	A0A0B4J241	TRAV13-1	T cell receptor alpha variable 13-1 [Source:HGNC Symbol;Acc:HGNC:12108]	0.16111	1.58261	1.78799	0.43305	0	0.16033	0	0	0
ENSG00000162676	-2.19698966575358	0.0095258	0.496883	down	1:-:92474762-92486876	1:-:92474762-92486876	ENSG00000162676	2672	B3KVN4	GFI1	growth factor independent 1 transcriptional repressor [Source:HGNC Symbol;Acc:HGNC:4237]	0.36898	0.8112	2.14493	0.29911	0.12356	0.45462	0.07172	0.09068	0.10458
ENSG00000274565	-2.27440042849092	0.00889338	0.481918	down	17:-:62626437-62627590	17:-:62626437-62627590	ENSG00000274565	-	-	AC080038.1	-	3.41766	9.13359	5.37495	1.57609	1.91862	2.20074	0.05129	1.8157	1.44586
ENSG00000206172	4.57498	0.00980123	0.498525	up	16:+:176680-177522	16:+:176680-177522	ENSG00000206172	3039	D1MGQ2	HBA1	hemoglobin subunit alpha 1 [Source:HGNC Symbol;Acc:HGNC:4823]	0	0.27293	0	16.5544	0.06978	3.73275	1.13418	0.35848	2.68728
ENSG00000272894	-1.71287941235801	0.00964041	0.496883	down	7:-:7552462-7566996	7:-:7552462-7566996	ENSG00000272894	-	-	AC004982.2	-	0.87167	2.66756	1.42062	0.78099	0.23576	0.56718	0.20528	0.31144	0.29932
ENSG00000236466	-2.87031819128596	0.00997607	0.500828	down	6:+:46492052-46532758	6:+:46492052-46532758	ENSG00000236466	-	-	AL359633.2	-	1.67845	0.91598	1.59931	0.91901	0.09367	0.27839	0	0.28874	0
ENSG00000155189	1.14138	0.00725632	0.440503	up	8:+:6708357-6759666	8:+:6708357-6759666	ENSG00000155189	55326	Q9NUQ2	AGPAT5	1-acylglycerol-3-phosphate O-acyltransferase 5 [Source:HGNC Symbol;Acc:HGNC:20886]	2.03073	2.5665	2.24869	3.08423	5.17474	5.43429	4.54919	6.76116	7.46829
ENSG00000182508	-3.10785760248471	0.0102391	0.508143	down	X:-:112630648-112680054	X:-:112630648-112680054	ENSG00000182508	340596	Q86WI0	LHFPL1	LHFPL tetraspan subfamily member 1 [Source:HGNC Symbol;Acc:HGNC:6587]	0.43085	1.39993	0.63532	0.23756	0	0.59368	0	0.13684	0.03288
ENSG00000178409	1.72982	0.00983392	0.499366	up	6:-:107065182-107115269	6:-:107065182-107115269	ENSG00000178409	57673	Q5T5X7	BEND3	BEN domain containing 3 [Source:HGNC Symbol;Acc:HGNC:23040]	0.11025	0.19994	0.32514	0.41032	0.57933	0.63298	0.37216	0.79658	0.74874
ENSG00000211677	-4.20788853435011	0.00765577	0.451034	down	22:+:22900976-22901437	22:+:22900976-22901437	ENSG00000211677	3538	P0DOY2	IGLC2	immunoglobulin lambda constant 2 [Source:HGNC Symbol;Acc:HGNC:5856]	90.2635	126.403	103.479	49.8289	0	44.3514	15.1178	2.20287	9.34015
ENSG00000244274	-1.51696220977469	0.00862986	0.474029	down	20:+:45406057-45410610	20:+:45406057-45410610	ENSG00000244274	55861	Q9BQY9	DBNDD2	dysbindin domain containing 2 [Source:HGNC Symbol;Acc:HGNC:15881]	2.95874	3.48357	2.62517	2.36893	0.96969	1.04413	0.19273	0.82305	1.85262
ENSG00000172575	-2.43853794533688	0.00945964	0.496883	down	15:-:38488103-38565575	15:-:38488103-38565575	ENSG00000172575	10125	O95267	RASGRP1	RAS guanyl releasing protein 1 [Source:HGNC Symbol;Acc:HGNC:9878]	1.16056	0.68215	1.21888	0.44321	0.02867	0.98455	0.07766	0.02946	0.30197
ENSG00000255986	3.55947	0.010442	0.510141	up	16:+:56635739-56637086	16:+:56635739-56637086	ENSG00000255986	4498	-	MT1JP	metallothionein 1J, pseudogene	0	0.11383	0	2.12848	1.68801	2.47945	0	0.23923	0.34487
ENSG00000026036	-1.67276372288716	0.00912817	0.488389	down	20:+:63659300-63698684	20:+:63659300-63698684	ENSG00000026036	100533107	F6WH68,D6RA96	RTEL1-TNFRSF6B	RTEL1-TNFRSF6B readthrough (NMD candidate) [Source:HGNC Symbol;Acc:HGNC:44095]	0.58044	0.95865	0.73362	0.29146	0.06408	0.50781	0.24085	0.11851	0.25942
ENSG00000064932	1.03207	0.00578515	0.408533	up	19:-:1107636-1174283	19:-:1107636-1174283	ENSG00000064932	22904	Q9Y2G9	SBNO2	strawberry notch homolog 2 [Source:HGNC Symbol;Acc:HGNC:29158]	8.66581	11.3673	6.1024	14.8698	16.989	16.8646	30.0953	20.862	32.3104
ENSG00000231346	-1.94252186161154	0.0104984	0.510477	down	1:-:111599655-111608723	1:-:111599655-111608723	ENSG00000231346	100129269	-	LINC01160	long intergenic non-protein coding RNA 1160 [Source:HGNC Symbol;Acc:HGNC:49525]	1.64269	1.03438	1.99728	0.60382	0.33851	0.29342	0.38686	0.08695	0.2507
ENSG00000185813	-1.03319033101934	0.00692617	0.430591	down	17:-:81900965-81911464	17:-:81900965-81911464	ENSG00000185813	5833	Q99447	PCYT2	phosphate cytidylyltransferase 2, ethanolamine [Source:HGNC Symbol;Acc:HGNC:8756]	3.54877	4.2625	4.00457	2.38846	2.10354	2.07545	0.99551	4.0883	1.7852
ENSG00000185924	3.69711	0.0106721	0.512007	up	17:-:1934677-2025345	17:-:1934677-2025345	ENSG00000185924	146760	Q86UN2	RTN4RL1	reticulon 4 receptor like 1 [Source:HGNC Symbol;Acc:HGNC:21329]	0.368	0.1886	0.03228	1.34753	5.49706	1.44895	0.17961	3.08828	1.38085
ENSG00000122188	-2.1849742393265	0.0106815	0.512007	down	1:+:203765176-203776233	1:+:203765176-203776233	ENSG00000122188	54900	Q8IWV1	LAX1	lymphocyte transmembrane adaptor 1 [Source:HGNC Symbol;Acc:HGNC:26005]	0.79799	0.40976	0.40255	0.21124	0.01822	0.25268	0.09254	0.03744	0.07196
ENSG00000211653	-3.65595030112204	0.0102119	0.508143	down	22:+:22409766-22410282	22:+:22409766-22410282	ENSG00000211653	28825	P01703	IGLV1-40	immunoglobulin lambda variable 1-40 [Source:HGNC Symbol;Acc:HGNC:5877]	6.84025	14.2784	25.7355	4.21346	0	0.42545	6.54435	0.14709	2.96865
ENSG00000102683	-2.94269845069376	0.010075	0.503546	down	13:+:23180952-23325165	13:+:23180952-23325165	ENSG00000102683	6445	Q13326	SGCG	sarcoglycan gamma [Source:HGNC Symbol;Acc:HGNC:10809]	1.14285	8.20928	3.63923	2.17592	0.28702	1.95478	0.03645	0.18432	0.14171
ENSG00000138166	1.6504	0.00881812	0.480106	up	10:+:110497838-110511544	10:+:110497838-110511544	ENSG00000138166	1847	Q16690	DUSP5	dual specificity phosphatase 5 [Source:HGNC Symbol;Acc:HGNC:3071]	2.35104	2.22231	1.09647	11.4067	4.83504	6.84244	1.62971	4.73894	5.14848
ENSG00000113161	1.2786	0.00756278	0.450426	up	5:+:75336329-75362104	5:+:75336329-75362104	ENSG00000113161	3156	P04035	HMGCR	3-hydroxy-3-methylglutaryl-CoA reductase [Source:HGNC Symbol;Acc:HGNC:5006]	2.27706	2.01677	1.21457	2.86796	4.17187	3.84486	3.86664	6.35748	7.61892
ENSG00000221968	-1.57481779027938	0.00568892	0.407384	down	11:-:61873519-61892051	11:-:61873519-61892051	ENSG00000221968	3995	Q9Y5Q0	FADS3	fatty acid desaturase 3 [Source:HGNC Symbol;Acc:HGNC:3576]	18.9886	30.6224	17.6023	12.1499	8.71712	11.1525	1.75224	12.0724	15.5399
ENSG00000225511	-2.95199136181323	0.010844	0.513789	down	9:+:92141298-92160114	9:+:92141298-92160114	ENSG00000225511	158314	-	LINC00475	long intergenic non-protein coding RNA 475 [Source:HGNC Symbol;Acc:HGNC:23569]	0.57128	0.85653	0.21234	0.25592	0.03021	0.22441	0	0.07759	0.01491
ENSG00000136997	2.13749	0.00664408	0.427169	up	8:+:127735434-127741434	8:+:127735434-127741434	ENSG00000136997	4609	P01106	MYC	MYC proto-oncogene, bHLH transcription factor [Source:HGNC Symbol;Acc:HGNC:7553]	10.1465	6.51184	5.67415	102.01	30.8705	30.6964	10.4731	52.5651	37.1746
ENSG00000067840	-3.81622429957482	0.00842797	0.467927	down	X:-:153802166-153830565	X:-:153802166-153830565	ENSG00000067840	57595	Q76G19	PDZD4	PDZ domain containing 4 [Source:HGNC Symbol;Acc:HGNC:21167]	6.96102	9.01659	5.47281	4.11802	0.41609	2.65926	0	1.00674	0.82174
ENSG00000223705	-1.03867947840521	0.00733217	0.441143	down	7:+:75410322-75416787	7:+:75410322-75416787	ENSG00000223705	155400	Q3KNT7	NSUN5P1	NOP2/Sun RNA methyltransferase family member 5 pseudogene 1	3.29571	5.00973	6.00692	2.44635	2.87582	3.38751	2.19722	1.84987	2.05228
ENSG00000163600	-3.33188685008478	0.0108834	0.513789	down	2:+:203936748-203961577	2:+:203936748-203961577	ENSG00000163600	29851	Q53QY6	ICOS	inducible T cell costimulator [Source:HGNC Symbol;Acc:HGNC:5351]	1.29375	0.86161	0.68582	0.76623	0	0.5892	0.06713	0	0.0435
ENSG00000173209	-1.42525270548596	0.00629724	0.420776	down	2:+:61177418-61191203	2:+:61177418-61191203	ENSG00000173209	130872	Q719I0	AHSA2P	activator of HSP90 ATPase homolog 2, pseudogene [Source:HGNC Symbol;Acc:HGNC:20437]	3.67806	9.89186	12.1116	2.6661	3.17532	5.09008	4.6789	2.54414	2.87582
ENSG00000150347	-1.15551136253157	0.00593199	0.411384	down	10:+:61901300-62096944	10:+:61901300-62096944	ENSG00000150347	84159	Q14865	ARID5B	AT-rich interaction domain 5B [Source:HGNC Symbol;Acc:HGNC:17362]	10.2628	15.4273	11.7493	13.5314	5.63285	10.3332	4.33698	4.66151	5.74472
ENSG00000228290	-2.80462640058767	0.0108988	0.513789	down	6:+:84687712-84709578	6:+:84687712-84709578	ENSG00000228290	102724201	-	TBX18-AS1	TBX18 antisense RNA 1	1.20134	2.85418	1.60665	0.65083	0.19646	0.50046	0	0.49023	0.388
ENSG00000115750	1.10832	0.00897208	0.481918	up	2:+:9843354-9934416	2:+:9843354-9934416	ENSG00000115750	9014	Q53T94	TAF1B	TATA-box binding protein associated factor, RNA polymerase I subunit B [Source:HGNC Symbol;Acc:HGNC:11533]	1.17027	1.62622	1.39666	2.04591	3.45522	3.43703	2.81094	3.22606	2.73236
ENSG00000100385	-2.72152342201296	0.00888208	0.481918	down	22:-:37125838-37175054	22:-:37125838-37175054	ENSG00000100385	3560	P14784	IL2RB	interleukin 2 receptor subunit beta [Source:HGNC Symbol;Acc:HGNC:6009]	5.77528	2.46078	3.54831	2.44351	0.07438	3.89298	0.17631	0.14011	0.75898
ENSG00000259498	-2.86140386954526	0.0113512	0.51765	down	15:-:63046034-63049387	15:-:63046034-63049387	ENSG00000259498	111064646	-	TPM1-AS	TPM1 antisense RNA [Source:HGNC Symbol;Acc:HGNC:53635]	0.91651	0.73043	0.66297	0.52679	0.05212	0.67115	0.0353	0	0.05146
ENSG00000241935	-2.816449072794	0.0112921	0.517346	down	10:+:97584323-97612802	10:+:97584323-97612802	ENSG00000241935	112817	Q86XE5	HOGA1	4-hydroxy-2-oxoglutarate aldolase 1 [Source:HGNC Symbol;Acc:HGNC:25155]	0.53134	0.86532	1.4107	0.3132	0.16856	0.20872	0	0.20206	0.15258
ENSG00000185101	-3.28795438983955	0.0111353	0.516279	down	11:-:417933-442011	11:-:417933-442011	ENSG00000185101	338440	A1A5B4	ANO9	anoctamin 9 [Source:HGNC Symbol;Acc:HGNC:20679]	0.4859	0.59663	1.68751	0.17582	0.03755	0.995	0.06675	0.03858	0
ENSG00000231793	-2.89287674677689	0.0114184	0.517775	down	11:-:67612651-67616257	11:-:67612651-67616257	ENSG00000231793	390213	-	DOC2GP	double C2 domain gamma pseudogene [Source:HGNC Symbol;Acc:HGNC:37962]	0.64526	1.648	1.59961	0.42947	0.24077	0.45867	0	0.30447	0.09144
ENSG00000164877	-1.26808407318061	0.0067897	0.43006	down	7:-:1428465-1459502	7:-:1428465-1459502	ENSG00000164877	79778	Q6UWK3	MICALL2	MICAL like 2 [Source:HGNC Symbol;Acc:HGNC:29672]	5.25361	10.3794	6.16062	5.18308	4.20372	5.27391	1.27845	4.05518	2.02997
ENSG00000146067	-1.1218864800084	0.00670712	0.43006	down	5:-:177519788-177554541	5:-:177519788-177554541	ENSG00000146067	54540	Q6IPW0	FAM193B	family with sequence similarity 193 member B [Source:HGNC Symbol;Acc:HGNC:25524]	8.27424	13.9686	17.3713	8.28197	5.64184	7.98563	7.31207	4.32184	10.3591
ENSG00000127241	-3.2933461958154	0.0106855	0.512007	down	3:-:187217285-187292022	3:-:187217285-187292022	ENSG00000127241	5648	P48740	MASP1	mannan binding lectin serine peptidase 1 [Source:HGNC Symbol;Acc:HGNC:6901]	0.63901	0.93506	0.77363	0.40275	0.11511	0.53943	0	0.02729	0.13989
ENSG00000100243	-1.37567286859497	0.00510189	0.399914	down	22:-:42617840-42649568	22:-:42617840-42649568	ENSG00000100243	1727	P00387	CYB5R3	cytochrome b5 reductase 3 [Source:HGNC Symbol;Acc:HGNC:2873]	128.895	187.824	120.51	109.17	88.2129	74.437	24.1299	63.685	55.8207
ENSG00000186847	-4.5709143303055	0.0109754	0.514623	down	17:-:41582279-41586921	17:-:41582279-41586921	ENSG00000186847	3861	P02533	KRT14	keratin 14 [Source:HGNC Symbol;Acc:HGNC:6416]	8.16216	31.4468	0.97484	0.50121	0.53642	1.46765	0	0.68239	0.12612
ENSG00000272861	2.5783	0.0122589	0.530317	up	2:-:105249404-105249794	2:-:105249404-105249794	ENSG00000272861	-	-	AC012360.2	-	0	0	0.29931	0.26581	0.74508	0.29524	0.90829	1.53111	0.5886
ENSG00000162461	-1.41206369238943	0.00992812	0.500044	down	1:+:15736405-15741396	1:+:15736405-15741396	ENSG00000162461	284723	Q6PIV7	SLC25A34	solute carrier family 25 member 34 [Source:HGNC Symbol;Acc:HGNC:27653]	1.90609	3.69126	2.967	1.69154	0.89359	0.83101	1.01892	0.73076	0.9184
ENSG00000260025	-2.1272098229492	0.0113813	0.51765	down	2:-:36354749-36355114	2:-:36354749-36355114	ENSG00000260025	-	-	AC009414.2	-	15.0546	17.1233	8.95326	8.51902	3.5023	7.41204	0.16172	3.59852	1.572
ENSG00000223849	-2.65805951829075	0.0126494	0.535867	down	9:+:95123521-95123868	9:+:95123521-95123868	ENSG00000223849	-	-	AL354893.1	-	2.16665	5.40269	3.86743	1.94126	0.83715	1.99032	0	0.17203	0.16533
ENSG00000253123	-1.93866619315717	0.0120064	0.528891	down	8:-:37326575-37331984	8:-:37326575-37331984	ENSG00000253123	-	-	AC091182.1	-	1.19037	0.94083	0.38652	0.56392	0.1512	0.29956	0.09774	0.08474	0.05429
ENSG00000147576	-1.74382824526347	0.00937679	0.496536	down	8:+:66430185-66471601	8:+:66430185-66471601	ENSG00000147576	137872	Q8IWW8	ADHFE1	alcohol dehydrogenase, iron containing 1 [Source:HGNC Symbol;Acc:HGNC:16354]	2.05705	4.3604	7.83333	2.49437	1.41391	1.90859	0.59979	0.52682	1.21208
ENSG00000176956	3.93212	0.0122001	0.529911	up	8:-:143157914-143160711	8:-:143157914-143160711	ENSG00000176956	4062	O94772	LY6H	lymphocyte antigen 6 family member H [Source:HGNC Symbol;Acc:HGNC:6728]	0	0	0	1.10507	0	6.16777	0	0.57288	0.18353
ENSG00000121310	-1.64762823726097	0.0073098	0.441143	down	1:-:52895910-52927212	1:-:52895910-52927212	ENSG00000121310	55268	Q86YB7	ECHDC2	enoyl-CoA hydratase domain containing 2 [Source:HGNC Symbol;Acc:HGNC:23408]	3.52348	6.42014	8.04518	4.49067	1.85793	4.3095	0.50638	1.35542	2.43625
ENSG00000172878	-1.1473519045366	0.0100953	0.503546	down	2:+:171999583-172082430	2:+:171999583-172082430	ENSG00000172878	254042	Q6UB28	METAP1D	methionyl aminopeptidase type 1D, mitochondrial [Source:HGNC Symbol;Acc:HGNC:32583]	1.82968	2.12624	1.60466	0.8036	0.80491	1.89224	0.19527	0.99983	0.83041
ENSG00000249599	3.49852	0.012469	0.532601	up	4:-:94743800-94757533	4:-:94743800-94757533	ENSG00000249599	100507012	-	BMPR1B-AS1	BMPR1B antisense RNA 1 (head to head) [Source:HGNC Symbol;Acc:HGNC:50864]	0	0	0	1.22034	0.34207	0.11295	0	5.97492	5.85487
ENSG00000143318	-3.07286046671165	0.0120425	0.528891	down	1:+:160190556-160201886	1:+:160190556-160201886	ENSG00000143318	844	P31415	CASQ1	calsequestrin 1 [Source:HGNC Symbol;Acc:HGNC:1512]	2.69208	2.19936	2.71604	1.17019	0.66941	0.13263	0	0.30263	1.32204
ENSG00000270587	2.19933	0.0131249	0.54685	up	17:-:63610772-63611184	17:-:63610772-63611184	ENSG00000270587	-	-	AC046185.2	-	0.70217	0.13795	0.42506	1.00661	1.41079	1.95659	1.43317	1.5945	1.53242
ENSG00000198846	-1.5283545539709	0.0124139	0.532453	down	8:-:58805418-59119208	8:-:58805418-59119208	ENSG00000198846	9760	O94900	TOX	thymocyte selection associated high mobility group box [Source:HGNC Symbol;Acc:HGNC:18988]	0.67392	0.42755	1.01989	0.21385	0.25388	0.44711	0.08597	0.10144	0.19499
ENSG00000139718	-1.04123620309151	0.00681428	0.43006	down	12:+:121804180-121832584	12:+:121804180-121832584	ENSG00000139718	23067	Q9UPS6	SETD1B	SET domain containing 1B [Source:HGNC Symbol;Acc:HGNC:29187]	10.9595	13.6027	11.5849	9.13812	8.02431	10.004	9.74635	3.92436	4.74732
ENSG00000183199	1.9776	0.0127631	0.539237	up	4:+:87891843-87894015	4:+:87891843-87894015	ENSG00000183199	3327	Q58FF7	HSP90AB3P	heat shock protein 90 alpha family class B member 3, pseudogene [Source:HGNC Symbol;Acc:HGNC:5259]	0.69397	0.44572	0.32314	1.17181	2.30596	1.27498	0.65373	1.62545	3.49501
ENSG00000233639	-3.17093571543217	0.0133614	0.54685	down	2:-:104807572-104853183	2:-:104807572-104853183	ENSG00000233639	100506421	-	LINC01158	long intergenic non-protein coding RNA 1158	0.75592	2.02514	0.20799	0.24628	0	0.06839	0	0.21279	0
ENSG00000274414	-2.46826970912458	0.0133571	0.54685	down	20:-:25239007-25245229	20:-:25239007-25245229	ENSG00000274414	-	-	AL121772.1	-	0.47195	0.8784	0.45109	0.28932	0.04991	0.1236	0	0.12819	0.14784
ENSG00000244116	-3.48546505460201	0.0133867	0.54685	down	2:-:89221698-89222461	2:-:89221698-89222461	ENSG00000244116	28921	A0A075B6P5	IGKV2-28	immunoglobulin kappa variable 2-28 [Source:HGNC Symbol;Acc:HGNC:5783]	3.12306	5.11304	0.45012	1.86545	0	0.44399	0	0	0
ENSG00000237424	-1.23398497252689	0.0105655	0.512007	down	1:-:47432133-47434641	1:-:47432133-47434641	ENSG00000237424	84793	-	FOXD2-AS1	FOXD2 adjacent opposite strand RNA 1	2.4966	4.58697	3.52168	2.42329	1.60236	1.26527	0.56619	1.21689	1.76573
ENSG00000267565	2.17433	0.0136752	0.54685	up	19:-:19892433-19895847	19:-:19892433-19895847	ENSG00000267565	-	-	AC011477.3	-	0.14392	0.42412	0	0.38684	0.86748	1.86191	0.44062	0.44565	0.71384
ENSG00000224713	-2.90390352090805	0.0131913	0.54685	down	12:-:57612118-57619638	12:-:57612118-57619638	ENSG00000224713	-	-	AC025165.1	-	0.82538	1.33669	1.823	0.51966	0.17928	0.55499	0	0.02303	0.55322
ENSG00000211645	-2.82664804355145	0.0138245	0.549293	down	22:+:22327300-22327814	22:+:22327300-22327814	ENSG00000211645	28821	A0A075B6I6	IGLV1-50	immunoglobulin lambda variable 1-50 (non-functional) [Source:HGNC Symbol;Acc:HGNC:5881]	0.42963	0	4.62348	0	0	0	0	0	0
ENSG00000197361	-3.54439544383058	0.0108204	0.513789	down	15:+:63597353-63602428	15:+:63597353-63602428	ENSG00000197361	283807	Q6P050	FBXL22	F-box and leucine rich repeat protein 22 [Source:HGNC Symbol;Acc:HGNC:27537]	7.22187	5.54919	4.09644	3.7098	1.09631	2.58731	0	0.43069	0.42984
ENSG00000127472	-3.48632139328594	0.0108824	0.513789	down	1:+:20028179-20091190	1:+:20028179-20091190	ENSG00000127472	5322	P39877	PLA2G5	phospholipase A2 group V [Source:HGNC Symbol;Acc:HGNC:9038]	5.49517	6.57811	11.0208	1.79399	3.1066	2.21401	0	2.0208	0.61795
ENSG00000175591	2.07218	0.0132651	0.54685	up	11:+:73218298-73236352	11:+:73218298-73236352	ENSG00000175591	5029	P41231	P2RY2	purinergic receptor P2Y2 [Source:HGNC Symbol;Acc:HGNC:8541]	0.46627	0.79656	0.14317	0.999	1.87362	1.37187	1.77922	1.06717	1.48816
ENSG00000233654	-2.38983774290225	0.0140587	0.549293	down	2:+:190534855-190568102	2:+:190534855-190568102	ENSG00000233654	-	-	AC108047.1	-	1.29207	2.82049	2.17262	0	0.43267	0.71435	0.43953	0.14818	0.14241
ENSG00000225972	-2.70603315235142	0.0142928	0.552508	down	1:+:629062-629433	1:+:629062-629433	ENSG00000225972	100887749	-	MTND1P23	mitochondrially encoded NADH:ubiquinone oxidoreductase core subunit 1 pseudogene 23 [Source:HGNC Symbol;Acc:HGNC:42092]	4.36556	1.07209	6.29203	0.13969	0.46988	0.46548	0.79556	0.48279	0.15466
ENSG00000108582	1.08208	0.00771479	0.452713	up	17:+:30378905-30469989	17:+:30378905-30469989	ENSG00000108582	1362	O75976	CPD	carboxypeptidase D [Source:HGNC Symbol;Acc:HGNC:2301]	3.81357	4.03709	2.46073	7.57181	7.89459	10.6807	15.7657	6.03822	6.23008
ENSG00000211895	-3.97099834242172	0.00824547	0.466024	down	14:-:105703995-105708665	14:-:105703995-105708665	ENSG00000211895	3493	P01876,A0A286YEY1	IGHA1	immunoglobulin heavy constant alpha 1 [Source:HGNC Symbol;Acc:HGNC:5478]	101.928	119.236	71.931	49.0425	0.08195	34.0146	28.596	3.15751	8.53724
ENSG00000224616	2.42234	0.0145764	0.556832	up	1:-:100264009-100266120	1:-:100264009-100266120	ENSG00000224616	100506007	-	RTCA-AS1	RTCA antisense RNA 1 [Source:HGNC Symbol;Acc:HGNC:50573]	0.54846	0	0.41501	2.33417	1.79067	1.09162	0.55972	1.27375	0.54407
ENSG00000211746	-2.83141758104998	0.0147108	0.556832	down	7:+:142618849-142619532	7:+:142618849-142619532	ENSG00000211746	28568	A0A075B6N1,A0A5B3	TRBV19	T cell receptor beta variable 19 [Source:HGNC Symbol;Acc:HGNC:12194]	1.36593	0.92892	0.42403	0.09414	0	0.62738	0	0	0.20846
ENSG00000137198	-1.22970212847672	0.00970896	0.498525	down	6:+:16238580-16295549	6:+:16238580-16295549	ENSG00000137198	2766	P36959	GMPR	guanosine monophosphate reductase [Source:HGNC Symbol;Acc:HGNC:4376]	6.41842	8.80644	13.1608	7.49689	3.88959	6.5167	1.56461	3.32591	3.32529
ENSG00000250073	-2.3967258250167	0.0144319	0.555098	down	11:+:124759129-124765936	11:+:124759129-124765936	ENSG00000250073	101929340	-	AP000866.2	uncharacterized LOC101929340	0.71651	2.92648	1.2175	0.94607	0.07577	1.08834	0.03849	0.19462	0.07482
ENSG00000272599	2.79406	0.0148212	0.560324	up	10:-:73124573-73125532	10:-:73124573-73125532	ENSG00000272599	-	-	AC016394.2	-	0.42291	0	0	0.37892	0.24277	0.42087	0.30828	1.37194	0.41953
ENSG00000072818	-1.40597424408593	0.00977253	0.498525	down	17:+:7336529-7351478	17:+:7336529-7351478	ENSG00000072818	9744	Q15027	ACAP1	ArfGAP with coiled-coil, ankyrin repeat and PH domains 1 [Source:HGNC Symbol;Acc:HGNC:16467]	2.46973	2.47212	3.777	1.05038	1.07565	1.3689	2.56828	1.43595	0.53496
ENSG00000249572	2.22353	0.0149565	0.561324	up	5:-:33424025-33440619	5:-:33424025-33440619	ENSG00000249572	-	-	AC034231.1	-	0.32402	0.1061	0	0.87094	0.32551	1.07485	0.55112	0.11148	0.64285
ENSG00000164211	1.20968	0.010799	0.513789	up	5:-:111496033-111512590	5:-:111496033-111512590	ENSG00000164211	134429	Q96DR4	STARD4	StAR related lipid transfer domain containing 4 [Source:HGNC Symbol;Acc:HGNC:18058]	0.88775	1.99469	1.16332	3.11759	2.67546	2.691	1.84318	2.88588	5.01055
ENSG00000271869	-1.70647052731738	0.0150073	0.561826	down	8:-:30155830-30156232	8:-:30155830-30156232	ENSG00000271869	-	-	AC026979.2	-	2.30271	3.11023	1.88761	0.51579	1.01206	0.5729	0.29375	0.59421	0.4283
ENSG00000175606	1.14822	0.00948944	0.496883	up	8:+:73972437-73982783	8:+:73972437-73982783	ENSG00000175606	54968	Q9BUB7	TMEM70	transmembrane protein 70 [Source:HGNC Symbol;Acc:HGNC:26050]	5.13478	4.89111	4.67029	12.1115	8.98799	8.43918	20.3453	15.6793	10.1295
ENSG00000186564	-1.41094491916528	0.0112324	0.516627	down	1:+:47436017-47440691	1:+:47436017-47440691	ENSG00000186564	2306	O60548	FOXD2	forkhead box D2 [Source:HGNC Symbol;Acc:HGNC:3803]	2.27036	2.86393	1.96513	1.52285	1.13415	0.49386	0.26588	0.97323	1.58761
ENSG00000174946	-3.19474508500496	0.0146619	0.556832	down	3:-:151197832-151203201	3:-:151197832-151203201	ENSG00000174946	29909	O14626	GPR171	G protein-coupled receptor 171 [Source:HGNC Symbol;Acc:HGNC:30057]	0.96935	1.84094	1.92336	0.98431	0	0.83605	0.19785	0	0.16027
ENSG00000225756	-2.5348711730949	0.0151157	0.561826	down	9:-:133654586-133657313	9:-:133654586-133657313	ENSG00000225756	138948	-	DBH-AS1	DBH antisense RNA 1	0.48808	0.90561	0.57449	0.21865	0.02724	0.45873	0.05534	0	0.18829
ENSG00000205426	-2.86372125560693	0.0151334	0.561826	down	12:-:52285913-52291534	12:-:52285913-52291534	ENSG00000205426	3887	Q14533	KRT81	keratin 81 [Source:HGNC Symbol;Acc:HGNC:6458]	0.54121	1.09281	0.63703	0.40409	0.15103	0.47875	0	0.06207	0
ENSG00000139631	-1.45398852191291	0.00957362	0.496883	down	12:-:53157663-53180909	12:-:53157663-53180909	ENSG00000139631	51380	Q86V02	CSAD	cysteine sulfinic acid decarboxylase [Source:HGNC Symbol;Acc:HGNC:18966]	3.67287	7.91664	8.03761	3.17241	1.89795	4.99621	2.96624	1.06368	2.08385
ENSG00000171159	-1.09690575645702	0.00827818	0.466024	down	9:+:128160260-128163928	9:+:128160260-128163928	ENSG00000171159	79095	Q9BUW7	C9orf16	chromosome 9 open reading frame 16 [Source:HGNC Symbol;Acc:HGNC:17823]	36.084	40.1765	38.236	22.3873	27.1345	14.9681	16.9877	41.1716	13.5011
ENSG00000261326	-1.64779685943033	0.0132722	0.54685	down	1:-:23281309-23286752	1:-:23281309-23286752	ENSG00000261326	100996511	-	LINC01355	long intergenic non-protein coding RNA 1355 [Source:HGNC Symbol;Acc:HGNC:50584]	0.70315	1.28725	1.03188	0.20046	0.09632	0.72096	0.19571	0.18694	0.66582
ENSG00000105366	-3.5156369802783	0.0150464	0.561826	down	19:-:51450847-51458456	19:-:51450847-51458456	ENSG00000105366	27181	Q9NYZ4	SIGLEC8	sialic acid binding Ig like lectin 8 [Source:HGNC Symbol;Acc:HGNC:10877]	0.65846	0.43121	2.76802	0.16388	0	0.29124	0.33599	0	0.09072
ENSG00000139734	2.18308	0.0134272	0.54685	up	13:-:59665583-60163987	13:-:59665583-60163987	ENSG00000139734	81624	Q9NSV4	DIAPH3	diaphanous related formin 3 [Source:HGNC Symbol;Acc:HGNC:15480]	0.44744	0.40813	0.17735	1.05235	2.20733	3.54633	0.20385	1.18759	1.44254
ENSG00000198727	-1.22053746826865	0.0048879	0.394646	down	MT:+:14747-15887	MT:+:14747-15887	ENSG00000198727	4519	P00156	MT-CYB	mitochondrially encoded cytochrome b [Source:HGNC Symbol;Acc:HGNC:7427]	11457.3	5928.97	25664.6	4169.49	2450.47	4801.38	2340.57	1971.55	2818.02
ENSG00000280143	-4.57929691123257	0.0093257	0.494678	down	11:+:117204967-117210292	11:+:117204967-117210292	ENSG00000280143	-	-	AP000892.3	-	28.488	34.7662	17.8976	11.6304	1.96917	9.66685	0	1.32637	2.94914
ENSG00000139190	-1.1462966136626	0.0106343	0.512007	down	12:-:6462237-6470987	12:-:6462237-6470987	ENSG00000139190	6843	P23763	VAMP1	vesicle associated membrane protein 1 [Source:HGNC Symbol;Acc:HGNC:12642]	3.93685	6.31805	3.89016	3.2515	2.21344	3.12781	2.38083	1.20402	1.49463
ENSG00000261468	2.03329	0.0152407	0.563494	up	3:+:30697661-30699576	3:+:30697661-30699576	ENSG00000261468	-	-	AC096921.2	-	0.48434	0.20815	0.91622	3.03768	1.70296	2.74137	1.32838	1.0311	0.75072
ENSG00000228201	2.26239	0.0158552	0.571629	up	16:-:648473-649200	16:-:648473-649200	ENSG00000228201	-	-	AL022341.1	-	0	0.29292	0.15043	0.40077	0.44935	0.74189	1.52159	0.46169	0.59162
ENSG00000233461	2.55901	0.0160398	0.573445	up	1:-:231522388-231528556	1:-:231522388-231528556	ENSG00000233461	-	-	AL445524.1	-	0.39765	0.55802	0.11462	0.96705	1.54081	1.01758	0.86959	4.57353	1.80326
ENSG00000226648	-2.83929522498643	0.0159689	0.572291	down	20:-:41098329-41138003	20:-:41098329-41138003	ENSG00000226648	101927117	-	PLCG1-AS1	PLCG1 antisense RNA 1	0.5554	1.05218	1.04064	0.21327	0.31883	0.75011	0	0	0.07871
ENSG00000164128	-4.06674100583628	0.0112432	0.516627	down	4:-:163323961-163344832	4:-:163323961-163344832	ENSG00000164128	4886	P25929	NPY1R	neuropeptide Y receptor Y1 [Source:HGNC Symbol;Acc:HGNC:7956]	8.64444	9.78641	14.027	8.95108	0.37636	6.2138	0	0.47263	1.39021
ENSG00000277678	-2.16242155458596	0.016176	0.574231	down	1:+:145169519-145169664	1:+:145169519-145169664	ENSG00000277678	-	-	RF00003	-	2.38355	0	2.00397	0.35593	0	0	0	0	0
ENSG00000211651	-3.73443256961542	0.0157192	0.570233	down	22:+:22380766-22381347	22:+:22380766-22381347	ENSG00000211651	28823	P01699	IGLV1-44	immunoglobulin lambda variable 1-44 [Source:HGNC Symbol;Acc:HGNC:5879]	7.94856	12.322	2.50604	5.11871	0	3.95507	0.88722	0	0
ENSG00000104549	1.79369	0.0114522	0.517775	up	8:+:124998497-125022283	8:+:124998497-125022283	ENSG00000104549	6713	Q5HYI4	SQLE	squalene epoxidase [Source:HGNC Symbol;Acc:HGNC:11279]	1.91311	2.83215	0.97866	2.93327	7.01082	5.93953	2.72233	12.5156	10.3978
ENSG00000159176	-1.82634421773654	0.00639569	0.420823	down	1:-:201483530-201509456	1:-:201483530-201509456	ENSG00000159176	1465	P21291	CSRP1	cysteine and glycine rich protein 1 [Source:HGNC Symbol;Acc:HGNC:2469]	139.074	107.156	65.8942	95.7377	34.3506	60.0632	9.1441	29.7011	26.6654
ENSG00000073792	2.56665	0.0158568	0.571629	up	3:-:185643739-185825056	3:-:185643739-185825056	ENSG00000073792	10644	Q9Y6M1	IGF2BP2	insulin like growth factor 2 mRNA binding protein 2 [Source:HGNC Symbol;Acc:HGNC:28867]	0.29398	0.07219	0.22245	0.64752	0.66449	1.29213	2.68761	1.02411	0.38883
ENSG00000182118	1.51182	0.013597	0.54685	up	1:-:231018958-231040246	1:-:231018958-231040246	ENSG00000182118	375061	Q96GI7	FAM89A	family with sequence similarity 89 member A [Source:HGNC Symbol;Acc:HGNC:25057]	1.98662	1.38032	0.97771	4.05917	1.70367	3.92993	4.22786	4.27617	4.61436
ENSG00000165644	-1.17137157449075	0.0109195	0.513838	down	10:-:75233969-75236030	10:-:75233969-75236030	ENSG00000165644	118881	Q86VU5	COMTD1	catechol-O-methyltransferase domain containing 1 [Source:HGNC Symbol;Acc:HGNC:26309]	10.0215	14.2435	12.9624	5.95307	5.82656	4.5664	5.6193	12.1248	3.89638
ENSG00000211448	-4.26346907102558	0.0108144	0.513789	down	14:-:80197527-80387757	14:-:80197527-80387757	ENSG00000211448	1734	A8K845	DIO2	iodothyronine deiodinase 2 [Source:HGNC Symbol;Acc:HGNC:2884]	17.0423	15.5701	3.89638	4.33397	0.76195	1.8639	0	1.71754	1.41266
ENSG00000211938	-3.29783262649869	0.0166331	0.580564	down	14:-:106062151-106062683	14:-:106062151-106062683	ENSG00000211938	28452	P01780,A0A0F7TD49	IGHV3-7	immunoglobulin heavy variable 3-7 [Source:HGNC Symbol;Acc:HGNC:5620]	4.04649	3.84242	11.9754	3.26298	0	6.04039	0.5506	0	0.26761
ENSG00000266967	-1.40948243992547	0.0160708	0.573875	down	17:-:42950526-42964498	17:-:42950526-42964498	ENSG00000266967	80755	Q9BTE6	AARSD1	alanyl-tRNA synthetase domain containing 1 [Source:HGNC Symbol;Acc:HGNC:28417]	0.40712	0.67679	0.91629	0.22448	0.1573	0.24933	0.11186	0.19395	0.24853
ENSG00000277449	-1.51004739703356	0.0145825	0.556832	down	20:-:50184598-50191498	20:-:50184598-50191498	ENSG00000277449	101927559	-	CEBPB-AS1	CEBPB antisense RNA 1	2.27793	1.69975	1.76785	1.94284	0.44007	1.24245	0.15647	0.24869	0.67356
ENSG00000169085	-2.04128621479595	0.0152518	0.563494	down	8:+:66460003-66518524	8:+:66460003-66518524	ENSG00000169085	254778	Q8TAG6	C8orf46	chromosome 8 open reading frame 46 [Source:HGNC Symbol;Acc:HGNC:28498]	0.78891	0.79457	0.806	0.84999	0.16051	0.34783	0.01019	0.16492	0.16841
ENSG00000162747	6.31311	0.017374	0.588722	up	1:-:161623196-161631963	1:-:161623196-161631963	ENSG00000162747	2215	O75015	FCGR3B	Fc fragment of IgG receptor IIIb [Source:HGNC Symbol;Acc:HGNC:3620]	0.0755	0.03708	0.01904	0.77788	6.25696	1.16453	42.7409	4.85087	2.30291
ENSG00000213397	-1.6804172231077	0.0132976	0.54685	down	X:-:153447666-153495516	X:-:153447666-153495516	ENSG00000213397	55559	Q99871	HAUS7	HAUS augmin like complex subunit 7 [Source:HGNC Symbol;Acc:HGNC:32979]	1.564	3.99161	2.37426	1.71561	0.92508	1.48371	0.10442	0.37718	1.13099
ENSG00000134253	-1.30592430115324	0.0136716	0.54685	down	1:-:117111060-117122587	1:-:117111060-117122587	ENSG00000134253	80263	Q9H8W5	TRIM45	tripartite motif containing 45 [Source:HGNC Symbol;Acc:HGNC:19018]	1.93863	2.03478	1.31286	1.04693	1.13383	1.09677	0.10841	0.7264	0.64543
ENSG00000137070	-1.48195930100483	0.00956215	0.496883	down	9:+:34650702-34661892	9:+:34650702-34661892	ENSG00000137070	3590	Q5VZ79	IL11RA	interleukin 11 receptor subunit alpha [Source:HGNC Symbol;Acc:HGNC:5967]	11.6923	13.8199	13.7419	7.42198	10.559	7.08146	0.78994	7.52709	4.58019
ENSG00000226200	-1.13854735995783	0.0133996	0.54685	down	10:+:50624951-50641451	10:+:50624951-50641451	ENSG00000226200	104355295	-	SGMS1-AS1	SGMS1 antisense RNA 1 [Source:HGNC Symbol;Acc:HGNC:49683]	0.70048	0.89452	0.43345	0.35564	0.31432	0.37178	0.23352	0.26993	0.1714
ENSG00000247627	-1.59210565680444	0.0140442	0.549293	down	5:-:134926660-134928036	5:-:134926660-134928036	ENSG00000247627	100293090	-	MTND4P12	mitochondrially encoded NADH:ubiquinone oxidoreductase core subunit 4 pseudogene 12 [Source:HGNC Symbol;Acc:HGNC:42199]	5.18079	2.97902	9.43394	2.00014	1.43866	1.63475	1.4185	0.86952	2.63233
ENSG00000248323	3.95236	0.0176193	0.588722	up	5:-:91303029-91314402	5:-:91303029-91314402	ENSG00000248323	100505994	-	LUCAT1	lung cancer associated transcript 1 (non-protein coding)	0.05992	0.03924	0	0.21474	0.14045	0.09938	4.03568	0.65968	0.81231
ENSG00000231873	2.34412	0.0175777	0.588722	up	3:+:40766207-40862626	3:+:40766207-40862626	ENSG00000231873	-	-	AC099560.1	-	0.232	0	0	0.62359	1.16531	0.34632	0.11838	0.95786	0.11507
ENSG00000163519	-2.46050981426855	0.0177249	0.588722	down	3:+:108822698-108855005	3:+:108822698-108855005	ENSG00000163519	50852	Q6PIZ9	TRAT1	T cell receptor associated transmembrane adaptor 1 [Source:HGNC Symbol;Acc:HGNC:30698]	0.9636	0.22537	0.69441	0.12334	0	0.31965	0.07024	0.07104	0.06828
ENSG00000186479	-3.59771339897805	0.0150798	0.561826	down	5:+:64506257-64612312	5:+:64506257-64612312	ENSG00000186479	401190	Q6MZT1	RGS7BP	regulator of G protein signaling 7 binding protein [Source:HGNC Symbol;Acc:HGNC:23271]	1.90727	2.66719	2.84629	2.19541	0.18628	3.79611	0	0.02734	0.11825
ENSG00000211890	-3.68202343575794	0.0136986	0.54685	down	14:-:105583731-105588395	14:-:105583731-105588395	ENSG00000211890	3494	A0A286YEY5,P01877,A0A0G2JMB2	IGHA2	immunoglobulin heavy constant alpha 2 (A2m marker) [Source:HGNC Symbol;Acc:HGNC:5479]	12.2083	19.8811	11.7441	13.7001	0	3.5116	6.87101	0.50237	0.56328
ENSG00000261064	2.89904	0.0180809	0.588722	up	15:+:32536047-32587613	15:+:32536047-32587613	ENSG00000261064	100996255	-	LINC02256	long intergenic non-protein coding RNA 2256 [Source:HGNC Symbol;Acc:HGNC:53157]	0.51045	1.06552	0	3.14426	1.28197	1.65094	1.43254	0.72445	2.46851
ENSG00000282556	-2.82384073400864	0.0180497	0.588722	down	11:+:6323554-6324023	11:+:6323554-6324023	ENSG00000282556	-	-	AC068733.3	-	3.6654	3.81238	4.78569	4.44319	0.2166	1.50199	0	0	1.06943
ENSG00000186166	-1.14873143289531	0.011009	0.514941	down	11:+:118998142-119015791	11:+:118998142-119015791	ENSG00000186166	338657	Q86UT8	CCDC84	coiled-coil domain containing 84 [Source:HGNC Symbol;Acc:HGNC:30460]	2.99939	6.16054	6.91187	3.01311	1.56364	3.88941	1.87831	2.53303	2.37805
ENSG00000140479	3.45763	0.0178489	0.588722	up	15:-:101297142-101525202	15:-:101297142-101525202	ENSG00000140479	5046	P29122	PCSK6	proprotein convertase subtilisin/kexin type 6 [Source:HGNC Symbol;Acc:HGNC:8569]	0.05257	0.02582	0.03978	0.59663	0.58094	0.48394	1.56928	0.12209	0.1043
ENSG00000229644	2.65242	0.014425	0.555098	up	10:-:36521721-36524234	10:-:36521721-36524234	ENSG00000229644	646309	-	NAMPTP1	nicotinamide phosphoribosyltransferase pseudogene 1 [Source:HGNC Symbol;Acc:HGNC:17633]	2.46856	1.881	0.55862	11.3895	3.68506	3.92602	24.1092	7.62021	13.7545
ENSG00000274297	-2.62891218701546	0.0183959	0.588722	down	15:-:70758269-70758856	15:-:70758269-70758856	ENSG00000274297	-	-	AC009269.5	-	0.19728	0.38758	1.69179	0	0	0.09816	0.10066	0	0.09785
ENSG00000050555	-3.50514988402336	0.013693	0.54685	down	9:+:131009082-131094473	9:+:131009082-131094473	ENSG00000050555	10319	Q8N2D6	LAMC3	laminin subunit gamma 3 [Source:HGNC Symbol;Acc:HGNC:6494]	2.39819	4.32893	2.04197	0.24635	1.24296	0.32683	0	1.59244	0.93948
ENSG00000163564	-2.00122680455171	0.0175439	0.588722	down	1:+:158930796-158977054	1:+:158930796-158977054	ENSG00000163564	149628	Q6K0P9	PYHIN1	pyrin and HIN domain family member 1 [Source:HGNC Symbol;Acc:HGNC:28894]	0.66685	0.47492	0.85781	0.50786	0.06699	0.48113	0.08507	0.01721	0.08269
ENSG00000189409	-2.89953283535746	0.015089	0.561826	down	1:+:1632095-1635263	1:+:1632095-1635263	ENSG00000189409	8510	O75900	MMP23B	matrix metallopeptidase 23B [Source:HGNC Symbol;Acc:HGNC:7171]	2.16893	7.19379	5.14878	2.7892	0.66648	4.44385	0.02604	0.05268	0.73406
ENSG00000114812	-2.08655643678511	0.0156387	0.569645	down	3:+:42489299-42537573	3:+:42489299-42537573	ENSG00000114812	7433	P32241	VIPR1	vasoactive intestinal peptide receptor 1 [Source:HGNC Symbol;Acc:HGNC:12694]	0.40845	0.80245	1.68003	0.40818	0.20516	0.21105	0.2004	0.03243	0.17142
ENSG00000163739	3.52274	0.0172475	0.588722	up	4:+:73869393-73871242	4:+:73869393-73871242	ENSG00000163739	2919	P09341	CXCL1	C-X-C motif chemokine ligand 1 [Source:HGNC Symbol;Acc:HGNC:4602]	0.31327	1.27488	1.03848	4.93196	6.11429	19.6851	16.0763	20.094	1.55381
ENSG00000267395	-2.23924362773261	0.0190447	0.594903	down	19:+:45767796-45772504	19:+:45767796-45772504	ENSG00000267395	109729182	-	DM1-AS	DM1 locus antisense RNA [Source:HGNC Symbol;Acc:HGNC:53125]	0.84712	1.10952	0.79769	0.3036	0.28367	0.67442	0	0.05829	0.11205
ENSG00000261499	2.73863	0.0192195	0.595131	up	17:+:36274191-36320547	17:+:36274191-36320547	ENSG00000261499	-	-	AC233699.1	-	0.39726	0.29267	0	0.40042	1.69609	0.93893	0.35473	1.33264	1.13297
ENSG00000073861	-2.74465407256282	0.0185299	0.588722	down	17:+:47733244-47746119	17:+:47733244-47746119	ENSG00000073861	30009	Q9UL17	TBX21	T-box 21 [Source:HGNC Symbol;Acc:HGNC:11599]	1.1094	0.4795	1.74608	0.41748	0	0.86115	0.02264	0.11451	0.19809
ENSG00000257829	-3.21351656305104	0.0193609	0.595131	down	12:-:52306616-52308371	12:-:52306616-52308371	ENSG00000257829	-	-	AC121757.1	-	1.39422	2.00869	0.65643	0.66623	0	1.66498	0	0	0
ENSG00000260123	-2.60734045292885	0.0191695	0.595131	down	15:+:89041223-89082819	15:+:89041223-89082819	ENSG00000260123	-	-	AC013565.1	-	1.26297	3.14931	5.39091	2.26318	0.29279	1.25687	0	0.20056	0.3855
ENSG00000256499	-3.24141265962198	0.0194981	0.596358	down	12:-:20120980-20129813	12:-:20120980-20129813	ENSG00000256499	105369684	-	LINC02468	long intergenic non-protein coding RNA 2468 [Source:HGNC Symbol;Acc:HGNC:53406]	1.3744	1.08007	1.94129	0.08209	0.46023	0	0	0	1.72697
ENSG00000233381	2.86304	0.0192046	0.595131	up	12:-:31615771-31616439	12:-:31615771-31616439	ENSG00000233381	645619	-	AK4P3	adenylate kinase 4 pseudogene 3 [Source:HGNC Symbol;Acc:HGNC:21596]	0.17339	0	0	0.77677	0.52256	0.77649	0	0.44743	2.92407
ENSG00000206195	-2.04228001373384	0.0178011	0.588722	down	22:+:15784959-15829984	22:+:15784959-15829984	ENSG00000206195	503637	-	DUXAP8	double homeobox A pseudogene 8	0.39747	0.96583	0.72815	0.25304	0.08406	0.74947	0.02135	0.03239	0.30091
ENSG00000159674	-2.92995468828632	0.0145689	0.556832	down	4:-:1166932-1208962	4:-:1166932-1208962	ENSG00000159674	10417	Q9BUD6	SPON2	spondin 2 [Source:HGNC Symbol;Acc:HGNC:11253]	4.86144	2.88991	1.78088	1.43462	0.04845	6.24901	0.05906	0.64715	0.08612
ENSG00000269971	-2.11582852308601	0.0201938	0.602551	down	1:+:27773858-27774041	1:+:27773858-27774041	ENSG00000269971	-	-	AL020997.2	-	2.83694	0	0.95406	0.28242	0	0	0	0	0
ENSG00000221926	1.32293	0.0159285	0.572112	up	17:-:15627960-15684311	17:-:15627960-15684311	ENSG00000221926	10626	O95361	TRIM16	tripartite motif containing 16 [Source:HGNC Symbol;Acc:HGNC:17241]	0.91524	1.01017	0.30088	1.70456	1.90086	1.64766	0.52473	1.68772	1.80563
ENSG00000170385	1.40864	0.0105864	0.512007	up	1:-:211571568-211578742	1:-:211571568-211578742	ENSG00000170385	7779	Q9Y6M5	SLC30A1	solute carrier family 30 member 1 [Source:HGNC Symbol;Acc:HGNC:11012]	6.62217	6.74444	4.47902	28.157	13.1454	34.6063	23.7885	11.5161	9.58572
ENSG00000153283	-3.11647176945014	0.0168453	0.584671	down	3:+:111292719-111665750	3:+:111292719-111665750	ENSG00000153283	10225	P40200	CD96	CD96 molecule [Source:HGNC Symbol;Acc:HGNC:16892]	1.69107	0.82069	2.3967	0.87482	0	1.20207	0.08218	0.16624	0.16975
ENSG00000277511	-2.03623607487952	0.0192782	0.595131	down	17:+:32127595-32128454	17:+:32127595-32128454	ENSG00000277511	-	-	AC116407.2	-	1.75348	3.64367	2.38146	0.78553	0.60976	0.13423	0.61943	0.5569	0.46831
ENSG00000099889	-2.15795630602113	0.0102798	0.508143	down	22:-:19969896-20016808	22:-:19969896-20016808	ENSG00000099889	421	O00192	ARVCF	ARVCF, delta catenin family member [Source:HGNC Symbol;Acc:HGNC:728]	14.7037	27.5798	12.409	13.3682	4.06335	14.0165	0.38962	2.2366	6.77609
ENSG00000197191	-2.94305916052189	0.0202935	0.602551	down	9:+:137224635-137226311	9:+:137224635-137226311	ENSG00000197191	375791	A8MQ03	CYSRT1	cysteine rich tail 1 [Source:HGNC Symbol;Acc:HGNC:30529]	0.22359	1.27389	0.49628	0	0.13477	0.089	0.18254	0	0
ENSG00000128510	4.15065	0.0185421	0.588722	up	7:+:130293134-130324180	7:+:130293134-130324180	ENSG00000128510	51200	Q9UI42	CPA4	carboxypeptidase A4 [Source:HGNC Symbol;Acc:HGNC:15740]	0	0	0	0.03939	0.08833	21.889	0	0.09075	0.05815
ENSG00000279484	-2.73735899815286	0.0184962	0.588722	down	2:-:238152889-238155994	2:-:238152889-238155994	ENSG00000279484	394261	Q8NEE0	KLHL30-AS1	KLHL30 antisense RNA 1 [Source:HGNC Symbol;Acc:HGNC:31018]	1.73663	1.41242	1.01734	0.90347	0.3189	0.57608	0	0.05782	0.42605
ENSG00000263072	-1.05994022858263	0.0158671	0.571629	down	16:-:3110460-3134882	16:-:3110460-3134882	ENSG00000263072	100507458	-	ZNF213-AS1	ZNF213 antisense RNA 1 (head to head) [Source:HGNC Symbol;Acc:HGNC:50505]	1.80368	1.22917	1.00086	0.62622	0.61153	0.57214	0.32212	0.68651	0.74925
ENSG00000163815	-2.54865656099476	0.0155792	0.569645	down	3:+:45001548-45036071	3:+:45001548-45036071	ENSG00000163815	7123	P05452	CLEC3B	C-type lectin domain family 3 member B [Source:HGNC Symbol;Acc:HGNC:11891]	8.60809	18.7163	9.16132	12.4154	0.94912	10.7081	0.10713	2.16711	0.72895
ENSG00000131089	-1.22590327661892	0.0106209	0.512007	down	X:-:63634967-63809274	X:-:63634967-63809274	ENSG00000131089	23229	O43307	ARHGEF9	Cdc42 guanine nucleotide exchange factor 9 [Source:HGNC Symbol;Acc:HGNC:14561]	4.68344	6.06518	3.73931	5.35094	2.42861	2.8166	0.96709	1.39982	3.26302
ENSG00000127328	1.24085	0.0164015	0.576381	up	12:+:69738681-69823204	12:+:69738681-69823204	ENSG00000127328	117177	Q96QF0	RAB3IP	RAB3A interacting protein [Source:HGNC Symbol;Acc:HGNC:16508]	0.18395	0.37043	0.36654	0.66338	0.78538	0.76428	0.23935	0.55537	1.00819
ENSG00000092841	-1.10264943815626	0.00764014	0.451034	down	12:+:56158161-56163496	12:+:56158161-56163496	ENSG00000092841	4637	P60660	MYL6	myosin light chain 6 [Source:HGNC Symbol;Acc:HGNC:7587]	242.67	213.531	171.498	131.341	95.6218	100.699	76.9637	272.834	76.0105
ENSG00000172543	-2.01608374786227	0.0182243	0.588722	down	11:+:65879809-65883741	11:+:65879809-65883741	ENSG00000172543	1521	P56202	CTSW	cathepsin W [Source:HGNC Symbol;Acc:HGNC:2546]	1.72076	2.61834	4.187	1.63244	0.10169	2.11537	0.44763	0.20896	0.6694
ENSG00000261167	1.49036	0.0200925	0.602551	up	3:-:131455126-131458598	3:-:131455126-131458598	ENSG00000261167	-	-	AC107027.3	-	0.3841	0.21326	0.23588	0.6434	0.65429	0.88083	0.5965	0.46542	0.53013
ENSG00000112214	-4.21676300366625	0.0146863	0.556832	down	6:+:96562548-96616636	6:+:96562548-96616636	ENSG00000112214	9457	Q5TD97	FHL5	four and a half LIM domains 5 [Source:HGNC Symbol;Acc:HGNC:17371]	10.4861	13.6097	47.1416	23.5855	0.60039	10.868	0	0.47669	1.48217
ENSG00000105427	-2.12012680630112	0.0214036	0.606141	down	19:-:42387019-42390287	19:-:42387019-42390287	ENSG00000105427	84518	Q9BYD5	CNFN	cornifelin [Source:HGNC Symbol;Acc:HGNC:30183]	0.96185	1.22829	1.55266	0.25854	0.57976	0	0.09816	0.19856	0.28625
ENSG00000145936	-1.60286432986805	0.00995947	0.500808	down	5:-:170374671-170389677	5:-:170374671-170389677	ENSG00000145936	3779	Q16558	KCNMB1	potassium calcium-activated channel subfamily M regulatory beta subunit 1 [Source:HGNC Symbol;Acc:HGNC:6285]	25.3885	21.678	19.1074	21.7644	11.7221	10.8337	1.49947	7.43528	11.4522
ENSG00000171236	4.74197	0.0215144	0.606432	up	19:-:4536409-4540474	19:-:4536409-4540474	ENSG00000171236	116844	Q68CK4	LRG1	leucine rich alpha-2-glycoprotein 1 [Source:HGNC Symbol;Acc:HGNC:29480]	0.22215	0.07274	0	4.69403	1.13444	0.7185	6.2345	1.3758	0.22037
ENSG00000172215	-2.41959830459066	0.0185159	0.588722	down	3:+:45940933-45948353	3:+:45940933-45948353	ENSG00000172215	10663	O00574	CXCR6	C-X-C motif chemokine receptor 6 [Source:HGNC Symbol;Acc:HGNC:16647]	1.04642	0.81629	3.04301	0.85484	0.03092	1.31702	0.14134	0.07942	0.16792
ENSG00000178082	2.03065	0.0212378	0.606141	up	17:-:29203426-29204474	17:-:29203426-29204474	ENSG00000178082	619519	-	TWF1P1	twinfilin 1 pseudogene 1 [Source:HGNC Symbol;Acc:HGNC:21736]	1.05052	0.65175	0.22313	2.42739	0.94425	2.69614	2.20058	0.97019	2.35845
ENSG00000185133	-1.38912967010815	0.0181762	0.588722	down	22:+:31122731-31134696	22:+:31122731-31134696	ENSG00000185133	27124	Q15735	INPP5J	inositol polyphosphate-5-phosphatase J [Source:HGNC Symbol;Acc:HGNC:8956]	0.75777	1.40603	0.81306	0.54962	0.435	0.43092	0.08592	0.14898	0.60852
ENSG00000157551	4.94782	0.021775	0.607207	up	21:+:38155549-38307357	21:+:38155549-38307357	ENSG00000157551	3772	Q99712	KCNJ15	potassium voltage-gated channel subfamily J member 15 [Source:HGNC Symbol;Acc:HGNC:6261]	0.02804	0.02754	0	0.06532	0.19155	0.63066	2.51251	1.51663	0.17802
ENSG00000211679	-3.11663626039635	0.0173745	0.588722	down	22:+:22906342-22906803	22:+:22906342-22906803	ENSG00000211679	3539	P0DOY3	IGLC3	immunoglobulin lambda constant 3 (Kern-Oz+ marker) [Source:HGNC Symbol;Acc:HGNC:5857]	13.1817	32.3098	27.8647	12.3729	0	4.49761	5.25279	2.20287	5.23048
ENSG00000126351	-1.01157559043764	0.0102965	0.508143	down	17:+:40058290-40093867	17:+:40058290-40093867	ENSG00000126351	7067	P10827	THRA	thyroid hormone receptor, alpha [Source:HGNC Symbol;Acc:HGNC:11796]	14.5687	15.2689	13.5548	16.3164	9.65372	11.1723	4.9162	5.47993	8.09413
ENSG00000173530	2.09921	0.0137335	0.547	up	8:-:23135588-23164030	8:-:23135588-23164030	ENSG00000173530	8793	Q9UBN6	TNFRSF10D	TNF receptor superfamily member 10d [Source:HGNC Symbol;Acc:HGNC:11907]	3.73768	3.15627	1.73662	16.2889	9.58468	4.68215	6.52462	28.7995	25.4502
ENSG00000164344	-2.71276188520303	0.0208183	0.602551	down	4:+:186208979-186258471	4:+:186208979-186258471	ENSG00000164344	3818	A8K9A9	KLKB1	kallikrein B1 [Source:HGNC Symbol;Acc:HGNC:6371]	0.3339	1.1962	1.22858	0.31676	0.2565	0.15637	0	0.32437	0.03897
ENSG00000152402	-4.34529454685001	0.0184739	0.588722	down	11:-:106674012-107018524	11:-:106674012-107018524	ENSG00000152402	2977	P33402	GUCY1A2	guanylate cyclase 1 soluble subunit alpha 2 [Source:HGNC Symbol;Acc:HGNC:4684]	0.98196	1.21532	0.31474	0.68289	0	2.02499	0	0.00366	0.05627
ENSG00000114859	-1.15122990654647	0.0172482	0.588722	down	3:-:184346185-184361651	3:-:184346185-184361651	ENSG00000114859	1181	P51788	CLCN2	chloride voltage-gated channel 2 [Source:HGNC Symbol;Acc:HGNC:2020]	0.59204	0.88238	0.63851	0.39022	0.4717	0.45374	0.15973	0.21775	0.15526
ENSG00000214765	-1.00537002524014	0.0131125	0.54685	down	7:-:45723780-45768985	7:-:45723780-45768985	ENSG00000214765	641977	-	SEPT7P2	septin 7 pseudogene 2	5.41811	5.77848	3.96961	4.16098	1.8532	4.42908	2.11957	1.66443	2.77695
ENSG00000145244	-2.48127535069721	0.0184488	0.588722	down	4:-:47593998-47838106	4:-:47593998-47838106	ENSG00000145244	10699	Q9Y5Q5	CORIN	corin, serine peptidase [Source:HGNC Symbol;Acc:HGNC:19012]	0.1265	1.51373	1.09641	0.17001	0.0982	0.24033	0.04694	0.03561	0.09126
ENSG00000267280	-2.86506547808074	0.0184831	0.588722	down	17:-:61393456-61411555	17:-:61393456-61411555	ENSG00000267280	103689912	-	TBX2-AS1	TBX2 antisense RNA 1	4.5207	9.68461	4.36686	2.887	1.69096	0.9572	0	1.38993	1.62206
ENSG00000211694	-2.64930373251386	0.0220016	0.607317	down	7:-:38299811-38300322	7:-:38299811-38300322	ENSG00000211694	6984	A0A0A0MS01	TRGV10	T cell receptor gamma variable 10 (non-functional) [Source:HGNC Symbol;Acc:HGNC:12285]	1.24609	0.77894	1.25718	0.40598	0	0.3382	0	0.58463	0
ENSG00000228906	2.51272	0.0223094	0.607317	up	X:+:73948973-73949558	X:+:73948973-73949558	ENSG00000228906	-	-	AL353804.1	-	0.1286	1.89492	0	1.95881	2.06707	1.53577	0.52497	1.32741	1.02058
ENSG00000211899	-3.42680374716991	0.0172645	0.588722	down	14:-:105851708-105856218	14:-:105851708-105856218	ENSG00000211899	3507	A2N7P4,A0A1B0GUU9,P01871	IGHM	immunoglobulin heavy constant mu [Source:HGNC Symbol;Acc:HGNC:5541]	2.48392	15.372	10.8699	0.94585	0	3.58428	1.42588	0.96145	1.20122
ENSG00000109084	1.59313	0.0182063	0.588722	up	17:+:28319095-28328685	17:+:28319095-28328685	ENSG00000109084	27346	Q5BJF2	TMEM97	transmembrane protein 97 [Source:HGNC Symbol;Acc:HGNC:28106]	1.12788	0.99526	0.67504	1.7813	2.97665	1.86437	1.0925	3.9069	5.17704
ENSG00000163597	1.04079	0.0135415	0.54685	up	17:+:76557766-76565348	17:+:76557766-76565348	ENSG00000163597	100507246	-	SNHG16	small nucleolar RNA host gene 16	3.80751	2.26323	1.6697	3.58587	6.01998	6.24342	3.33372	6.24119	7.6399
ENSG00000111696	-1.17555847206082	0.0121374	0.529911	down	12:-:103770453-103841197	12:-:103770453-103841197	ENSG00000111696	51559	Q86UY8	NT5DC3	5'-nucleotidase domain containing 3 [Source:HGNC Symbol;Acc:HGNC:30826]	3.00571	6.63671	5.00492	4.82005	1.93061	2.70001	1.00437	1.8601	2.82333
ENSG00000224411	1.42886	0.0200329	0.602551	up	11:-:27888838-27891033	11:-:27888838-27891033	ENSG00000224411	3324	Q14568	HSP90AA2P	heat shock protein 90 alpha family class A member 2, pseudogene [Source:HGNC Symbol;Acc:HGNC:5256]	1.05646	0.90805	0.3997	1.49083	1.48583	2.12899	1.72503	1.39034	1.8602
ENSG00000013441	-1.04197174771496	0.0100894	0.503546	down	2:-:200853009-200864744	2:-:200853009-200864744	ENSG00000013441	1195	P49759	CLK1	CDC like kinase 1 [Source:HGNC Symbol;Acc:HGNC:2068]	19.5875	29.1702	36.5923	20.505	11.146	21.1563	12.3188	12.1122	28.5785
ENSG00000232869	-2.69308289767103	0.0224966	0.607317	down	7:+:142740206-142740894	7:+:142740206-142740894	ENSG00000232869	28558	A0A5B7	TRBV29-1	T cell receptor beta variable 29-1 [Source:HGNC Symbol;Acc:HGNC:12210]	3.17411	0.14173	1.60118	0.38781	0	0.43074	0	0	0.14312
ENSG00000163331	-3.08084375218804	0.0218181	0.607317	down	2:+:158795317-158862781	2:+:158795317-158862781	ENSG00000163331	92196	A0PJW8	DAPL1	death associated protein like 1 [Source:HGNC Symbol;Acc:HGNC:21490]	1.35697	5.63288	0.79493	3.05913	0.1759	0.47918	0	0.04518	0.08685
ENSG00000212237	-2.56982876741515	0.0229233	0.610476	down	1:-:228647912-228648032	1:-:228647912-228648032	ENSG00000212237	100873273	-	RNA5SP18	RNA, 5S ribosomal pseudogene 18 [Source:HGNC Symbol;Acc:HGNC:42586]	1.43801	8.00459	3.38522	1.71788	0	0.95404	0	0	1.4265
ENSG00000196083	1.7736	0.0160999	0.573875	up	3:+:190514051-190659750	3:+:190514051-190659750	ENSG00000196083	3556	Q9NPH3	IL1RAP	interleukin 1 receptor accessory protein [Source:HGNC Symbol;Acc:HGNC:5995]	0.45163	0.48308	0.55185	0.72837	1.17963	2.40705	2.55032	1.24311	3.86788
ENSG00000272721	-2.24492486909517	0.0231586	0.610947	down	3:-:184134019-184135238	3:-:184134019-184135238	ENSG00000272721	-	-	AC131235.3	-	0.75129	0.1476	1.51596	0.26925	0.15095	0.29906	0	0	0
ENSG00000230018	-3.29893557783212	0.0210084	0.603944	down	10:+:113482616-113483113	10:+:113482616-113483113	ENSG00000230018	111082963	-	PPIAP39	peptidylprolyl isomerase A pseudogene 39 [Source:HGNC Symbol;Acc:HGNC:53663]	4.54214	12.0125	14.1002	18.3655	0.468	6.60643	0	0.12021	0.46213
ENSG00000267541	-2.56112695444009	0.023399	0.610947	down	18:-:47853233-47853457	18:-:47853233-47853457	ENSG00000267541	100873202	-	MTCO2P2	mitochondrially encoded cytochrome c oxidase II pseudogene 2 [Source:HGNC Symbol;Acc:HGNC:25354]	1.28888	0.50643	3.90106	0.69288	0	0.25653	0	0.26607	0
ENSG00000130164	2.95486	0.0158931	0.571629	up	19:+:11089362-11133816	19:+:11089362-11133816	ENSG00000130164	3949	P01130	LDLR	low density lipoprotein receptor [Source:HGNC Symbol;Acc:HGNC:6547]	1.37522	1.18111	0.28811	9.98518	5.13353	4.09076	0.72089	11.3636	17.4663
ENSG00000202382	1.76187	0.0216169	0.606901	up	2:+:85367585-85367686	2:+:85367585-85367686	ENSG00000202382	-	-	RF00019	-	0	0	0	0	1.14246	3.39525	0.58029	0	1.12814
ENSG00000276966	-2.2742424008424	0.0235859	0.610947	down	6:+:26204552-26206038	6:+:26204552-26206038	ENSG00000276966	8367	P62805	HIST1H4E	histone cluster 1 H4 family member e [Source:HGNC Symbol;Acc:HGNC:4790]	0.46805	0.65135	0.74768	0.06989	0.11755	0.15526	0.11941	0	0.34823
ENSG00000117154	-1.22465663961606	0.0152622	0.563494	down	1:+:18107746-18378483	1:+:18107746-18378483	ENSG00000117154	84966	Q96ID5	IGSF21	immunoglobin superfamily member 21 [Source:HGNC Symbol;Acc:HGNC:28246]	5.75296	4.26611	5.06443	5.55876	1.98311	3.64838	1.17037	1.30018	1.39875
ENSG00000139193	-3.23979474490163	0.0233998	0.610947	down	12:+:6444867-6451718	12:+:6444867-6451718	ENSG00000139193	939	P26842	CD27	CD27 molecule [Source:HGNC Symbol;Acc:HGNC:11922]	1.56311	0.28285	3.77656	0.25799	0	0.36842	0.41979	0	0.08161
ENSG00000133142	-1.71008466872604	0.0104633	0.510377	down	X:+:103576231-103587736	X:+:103576231-103587736	ENSG00000133142	79921	Q96EI5	TCEAL4	transcription elongation factor A like 4 [Source:HGNC Symbol;Acc:HGNC:26121]	40.4247	103.788	141.851	80.2811	27.4668	33.6276	8.93257	43.4138	24.769
ENSG00000254941	-2.60835885692359	0.0241748	0.614803	down	11:-:124807822-124808269	11:-:124807822-124808269	ENSG00000254941	-	-	AP000866.4	-	1.94195	0.63587	2.87355	0.92796	0.13006	0.38651	0	0	0.77056
ENSG00000135437	-1.66246462743434	0.0208037	0.602551	down	12:+:55720367-55724705	12:+:55720367-55724705	ENSG00000135437	5959	Q92781	RDH5	retinol dehydrogenase 5 [Source:HGNC Symbol;Acc:HGNC:9940]	2.39154	1.50886	0.62773	0.57488	1.07429	0.48374	0.09921	0.2609	0.23145
ENSG00000074370	-1.48864311146476	0.0119671	0.52869	down	17:-:3923870-3964464	17:-:3923870-3964464	ENSG00000074370	489	Q93084	ATP2A3	ATPase sarcoplasmic/endoplasmic reticulum Ca2+ transporting 3 [Source:HGNC Symbol;Acc:HGNC:813]	8.96121	13.7124	10.1446	5.24711	6.51716	4.97393	13.6791	2.42314	1.76955
ENSG00000239948	2.20127	0.0229146	0.610476	up	19:-:43660500-43660776	19:-:43660500-43660776	ENSG00000239948	106479357	-	RN7SL368P	RNA, 7SL, cytoplasmic 368, pseudogene [Source:HGNC Symbol;Acc:HGNC:46384]	0	0	0	1.87603	0.21035	3.54234	0.42736	0	0
ENSG00000130751	-2.49063402831366	0.0227518	0.610096	down	19:+:47019820-47045775	19:+:47019820-47045775	ENSG00000130751	4861	Q99742	NPAS1	neuronal PAS domain protein 1 [Source:HGNC Symbol;Acc:HGNC:7894]	1.21301	0.35305	2.58358	0.12076	0.04513	1.11773	0.04585	0.51009	0.06685
ENSG00000089692	-1.49569493616507	0.0205229	0.602551	down	12:+:6772512-6778455	12:+:6772512-6778455	ENSG00000089692	3902	P18627	LAG3	lymphocyte activating 3 [Source:HGNC Symbol;Acc:HGNC:6476]	1.48036	1.64061	1.22546	1.20733	0.26692	0.92547	0.40674	0.21549	0.18827
ENSG00000250535	2.43512	0.0230797	0.610947	up	6:+:32013270-32013787	6:+:32013270-32013787	ENSG00000250535	373159	-	STK19B	serine/threonine kinase 19B (pseudogene) [Source:HGNC Symbol;Acc:HGNC:21668]	0	0	0	2.46284	0	0.82065	0.28052	0	7.63502
ENSG00000251050	-2.35016232183837	0.0247397	0.61774	down	5:+:80019609-80019920	5:+:80019609-80019920	ENSG00000251050	-	-	AC112184.1	-	0.74359	1.27826	1.31286	0.49967	0.18675	0	0	0.38376	0
ENSG00000171101	-2.22132321873034	0.0229502	0.610476	down	19:+:51167328-51173524	19:+:51167328-51173524	ENSG00000171101	284367	-	SIGLEC17P	sialic acid binding Ig like lectin 17, pseudogene	0.78859	0.67469	2.10452	0.15954	0.15333	0.43036	0.31153	0.34134	0.02523
ENSG00000123500	4.63364	0.0233848	0.610947	up	6:-:116118923-116158747	6:-:116118923-116158747	ENSG00000123500	1300	Q03692	COL10A1	collagen type X alpha 1 chain [Source:HGNC Symbol;Acc:HGNC:2185]	0	0.07465	0	1.52521	0.10688	17.0012	0.07756	0.06275	0.06031
ENSG00000253552	-2.01966402380022	0.0207427	0.602551	down	7:+:27107777-27134302	7:+:27107777-27134302	ENSG00000253552	285943	-	HOXA-AS2	HOXA cluster antisense RNA 2 [Source:HGNC Symbol;Acc:HGNC:43745]	1.04336	0.92781	0.88644	0.94466	0.04413	0.46997	0.02242	0.39677	0.31595
ENSG00000211778	-2.1169514164982	0.0250541	0.620778	down	14:+:21736152-21736982	14:+:21736152-21736982	ENSG00000211778	28689	A0A0B4J268	TRAV4	T cell receptor alpha variable 4 [Source:HGNC Symbol;Acc:HGNC:12140]	0.4405	0.14424	1.18513	0.26312	0	0.14612	0	0	0.14566
ENSG00000271967	-2.47638472062357	0.0249535	0.619828	down	6:+:70596438-70596980	6:+:70596438-70596980	ENSG00000271967	-	-	AL583856.2	-	0.74769	1.88864	1.07764	0.28711	0	0.63778	0	0.66151	0.10596
ENSG00000198805	1.61837	0.0134261	0.54685	up	14:+:20468954-20477094	14:+:20468954-20477094	ENSG00000198805	4860	P00491	PNP	purine nucleoside phosphorylase [Source:HGNC Symbol;Acc:HGNC:7892]	5.94149	5.97406	3.88787	27.8098	13.6971	8.59026	9.68148	38.1559	27.315
ENSG00000170476	-2.40643335849122	0.0244554	0.617602	down	5:-:139387480-139390081	5:-:139387480-139390081	ENSG00000170476	51237	Q8WU39	MZB1	marginal zone B and B1 cell specific protein [Source:HGNC Symbol;Acc:HGNC:30125]	0.40827	0.97755	0.61785	0.43438	0	0.33011	0.02604	0.02634	0.25313
ENSG00000232320	-1.38651905675502	0.0157286	0.570233	down	2:-:161340816-161341326	2:-:161340816-161341326	ENSG00000232320	-	-	AC009299.2	-	29.6241	39.4691	35.9569	33.7627	9.57791	23.9462	2.08497	14.1758	18.2402
ENSG00000211801	-2.7618445541857	0.0251589	0.621061	down	14:+:22052514-22053056	14:+:22052514-22053056	ENSG00000211801	28662	A0A0B4J279	TRAV21	T cell receptor alpha variable 21 [Source:HGNC Symbol;Acc:HGNC:12118]	1.18367	0.66442	1.706	1.51504	0	0.33656	0	0	0
ENSG00000165646	-1.90518798098123	0.0234464	0.610947	down	10:+:117241073-117279430	10:+:117241073-117279430	ENSG00000165646	6571	Q05940	SLC18A2	solute carrier family 18 member A2 [Source:HGNC Symbol;Acc:HGNC:10935]	0.60168	0.60479	0.50822	0.27581	0.11245	0.47345	0.1428	0.01444	0.04164
ENSG00000183688	1.18258	0.0148606	0.560363	up	17:-:439978-445939	17:-:439978-445939	ENSG00000183688	359845	Q8N5W9	RFLNB	refilin B [Source:HGNC Symbol;Acc:HGNC:28705]	4.82129	2.37588	5.23589	8.02237	6.46859	14.5215	8.05873	15.2435	8.07179
ENSG00000130590	-1.06131902580182	0.0203927	0.602551	down	20:-:63974113-63980008	20:-:63974113-63980008	ENSG00000130590	140700	Q9BYL1	SAMD10	sterile alpha motif domain containing 10 [Source:HGNC Symbol;Acc:HGNC:16129]	2.00977	2.53165	1.57442	0.84739	0.61757	1.27063	0.6515	0.95181	0.79747
ENSG00000188747	-1.30480277806847	0.0169098	0.584981	down	9:+:137423350-137434406	9:+:137423350-137434406	ENSG00000188747	10811	Q86UR1	NOXA1	NADPH oxidase activator 1 [Source:HGNC Symbol;Acc:HGNC:10668]	5.21928	7.77533	11.6125	3.74725	2.5348	3.027	5.71441	2.92553	2.67447
ENSG00000164440	2.15462	0.023771	0.612409	up	6:-:139240061-139292139	6:-:139240061-139292139	ENSG00000164440	167838	Q8N3L3	TXLNB	taxilin beta [Source:HGNC Symbol;Acc:HGNC:21617]	0.21146	0.24234	0.11853	0.54734	0.48387	0.3975	0.88719	0.8852	1.59658
ENSG00000273348	-2.49414314924682	0.0257727	0.62514	down	18:-:22347846-22348252	18:-:22347846-22348252	ENSG00000273348	-	-	AC027449.1	-	0.71253	2.23976	1.86906	0.76608	0.14316	0.14182	0	0.88255	0.14136
ENSG00000168000	1.41364	0.0234909	0.610947	up	11:-:62690275-62709845	11:-:62690275-62709845	ENSG00000168000	26580	A0A024R549	BSCL2	BSCL2, seipin lipid droplet biogenesis associated [Source:HGNC Symbol;Acc:HGNC:15832]	0.48272	0.25865	0.23613	0.58978	0.8817	0.77153	0.5822	0.58885	0.75456
ENSG00000272525	-2.05598886311552	0.0259313	0.625287	down	5:-:73497550-73498293	5:-:73497550-73498293	ENSG00000272525	-	-	AC099522.2	-	0.62365	1.30182	0.94381	0.06985	0.31326	0.23274	0.15911	0.32186	0.07733
ENSG00000157766	-4.27747773430462	0.0147018	0.556832	down	15:+:88803442-88875354	15:+:88803442-88875354	ENSG00000157766	176	E7ENV9	ACAN	aggrecan [Source:HGNC Symbol;Acc:HGNC:319]	16.3594	15.3076	2.90193	2.52947	1.16969	3.36506	0	1.24024	0.77529
ENSG00000261188	-1.56147424571206	0.0234988	0.610947	down	22:+:26512537-26514568	22:+:26512537-26514568	ENSG00000261188	-	-	Z95115.1	-	0.91338	1.57014	1.23828	0.12787	0.22939	0.82375	0.26216	0.55977	0.33978
ENSG00000099139	1.13705	0.0152126	0.563494	up	9:+:75890644-76362339	9:+:75890644-76362339	ENSG00000099139	5125	Q92824	PCSK5	proprotein convertase subtilisin/kexin type 5 [Source:HGNC Symbol;Acc:HGNC:8747]	1.04997	1.32289	0.93497	3.99613	1.96282	4.15688	1.35105	1.73403	3.23792
ENSG00000187758	-2.82858020862799	0.0257188	0.62514	down	4:-:99276367-99291028	4:-:99276367-99291028	ENSG00000187758	124	P07327	ADH1A	alcohol dehydrogenase 1A (class I), alpha polypeptide [Source:HGNC Symbol;Acc:HGNC:249]	0.61647	1.38776	0.31098	0.23014	0.23224	0.63905	0	0	0.05096
ENSG00000113369	1.48685	0.0127638	0.539237	up	5:-:91368724-91383359	5:-:91368724-91383359	ENSG00000113369	57561	Q96B67	ARRDC3	arrestin domain containing 3 [Source:HGNC Symbol;Acc:HGNC:29263]	10.9322	10.5079	4.22207	26.2674	13.7221	21.3728	21.4495	27.9675	68.555
ENSG00000155324	-1.25673912487082	0.0149004	0.560579	down	5:+:126360132-126496494	5:+:126360132-126496494	ENSG00000155324	65983	Q96HH9	GRAMD2B	GRAM domain containing 2B [Source:HGNC Symbol;Acc:HGNC:24911]	5.41988	6.07976	5.75775	4.39309	2.71083	4.94802	0.38671	2.77345	3.1211
ENSG00000279312	-2.58167800990961	0.0240522	0.613796	down	6:-:71373253-71375387	6:-:71373253-71375387	ENSG00000279312	-	-	AL136164.4	-	1.41264	1.36097	2.16523	0.7302	0.10916	1.48691	0	0.25236	0.56592
ENSG00000200394	-1.83802071408973	0.0264266	0.630487	down	17:+:67740669-67740799	17:+:67740669-67740799	ENSG00000200394	100124536	-	SNORA38B	small nucleolar RNA, H/ACA box 38B	0	3.0444	0.89337	0	0	0	0	0	0
ENSG00000261706	-2.26801915170895	0.0266826	0.631383	down	21:-:44994362-44995185	21:-:44994362-44995185	ENSG00000261706	727701	-	LINC00165	long intergenic non-protein coding RNA 165 [Source:HGNC Symbol;Acc:HGNC:33166]	0.91504	1.24457	1.42029	0.63066	0.6364	0.42029	0	0.14531	0.06982
ENSG00000271009	-1.44645696885944	0.0233105	0.610947	down	16:+:73060245-73062316	16:+:73060245-73062316	ENSG00000271009	-	-	AC116667.1	-	1.23165	2.06228	1.60975	0.32604	0.33745	0.47357	0.57133	0.69343	0.63866
ENSG00000248441	-3.15011826681514	0.0219847	0.607317	down	15:-:95209099-95327129	15:-:95209099-95327129	ENSG00000248441	400456	-	LINC01197	long intergenic non-protein coding RNA 1197	1.30234	1.44227	0.87037	1.43442	0.11666	1.41161	0	0.04281	0.07406
ENSG00000153898	-1.49677979297784	0.0237289	0.612409	down	1:-:84925583-84997113	1:-:84925583-84997113	ENSG00000153898	255231	Q8IZK6	MCOLN2	mucolipin 2 [Source:HGNC Symbol;Acc:HGNC:13357]	0.58977	1.10902	1.22404	0.27176	0.11849	0.31861	0.15477	0.71311	0.35103
ENSG00000248008	1.37345	0.0228306	0.610476	up	12:-:120490328-120495940	12:-:120490328-120495940	ENSG00000248008	100506668	-	NRAV	negative regulator of antiviral response (non-protein coding)	2.1357	1.07894	0.6772	2.21423	2.72785	3.0059	1.55681	2.29892	4.8728
ENSG00000273162	-2.79783315116068	0.0272808	0.636143	down	10:-:101060029-101061005	10:-:101060029-101061005	ENSG00000273162	-	-	AL133215.2	-	0.41556	0.52484	1.37755	0	0.41746	0.11816	0	0.30638	0
ENSG00000014257	3.93559	0.0276813	0.638839	up	3:+:132317367-132368298	3:+:132317367-132368298	ENSG00000014257	55	P15309	ACPP	acid phosphatase, prostate [Source:HGNC Symbol;Acc:HGNC:125]	0.12449	0.08153	0	0.17351	0.83376	0.53686	3.38793	1.24216	0.20583
ENSG00000211637	-3.22374574692227	0.0271335	0.636143	down	22:+:22030934-22031472	22:+:22030934-22031472	ENSG00000211637	28784	A0A075B6H9	IGLV4-69	immunoglobulin lambda variable 4-69 [Source:HGNC Symbol;Acc:HGNC:5921]	0.5537	2.58354	2.37415	3.72072	0	0.27551	0	0	0
ENSG00000100926	1.14237	0.022378	0.607317	up	14:-:24189143-24195687	14:-:24189143-24195687	ENSG00000100926	10548	O15321	TM9SF1	transmembrane 9 superfamily member 1 [Source:HGNC Symbol;Acc:HGNC:11864]	0.88574	0.9023	0.59575	1.39615	1.45005	1.9588	1.65719	1.25286	1.65967
ENSG00000162881	-1.44222078433057	0.0221897	0.607317	down	2:-:42762481-42764261	2:-:42762481-42764261	ENSG00000162881	165140	Q8TDS5	OXER1	oxoeicosanoid receptor 1 [Source:HGNC Symbol;Acc:HGNC:24884]	2.40987	3.71082	2.72702	1.10876	1.57033	0.58335	1.29613	0.67228	0.80763
ENSG00000135426	-2.70164761844686	0.0247657	0.61774	down	12:-:54948018-54984746	12:-:54948018-54984746	ENSG00000135426	9840	A0A024RB73	TESPA1	thymocyte expressed, positive selection associated 1 [Source:HGNC Symbol;Acc:HGNC:29109]	0.66945	0.57824	1.10627	0.27922	0.04638	0.6777	0.2238	0	0.0687
ENSG00000100985	3.46229	0.0226466	0.610057	up	20:+:46008908-46016561	20:+:46008908-46016561	ENSG00000100985	4318	P14780	MMP9	matrix metallopeptidase 9 [Source:HGNC Symbol;Acc:HGNC:7176]	1.41523	0.97558	0.52604	9.29871	4.14045	5.80652	83.8187	5.38182	7.7584
ENSG00000225808	2.34716	0.0285703	0.641639	up	2:-:177229191-177229506	2:-:177229191-177229506	ENSG00000225808	100861453	-	DNAJC19P5	DnaJ heat shock protein family (Hsp40) member C19 pseudogene 5 [Source:HGNC Symbol;Acc:HGNC:45068]	0.91772	0	0.55553	1.3156	1.84385	0.91328	1.49848	0.94725	3.64148
ENSG00000165795	-1.21765311673454	0.0131492	0.54685	down	14:-:21016763-21070872	14:-:21016763-21070872	ENSG00000165795	57447	Q9UN36	NDRG2	NDRG family member 2 [Source:HGNC Symbol;Acc:HGNC:14460]	9.08789	12.1116	12.5325	12.2653	5.67221	10.7641	2.92422	3.49683	4.09987
ENSG00000136160	3.67537	0.0213994	0.606141	up	13:-:77895481-77975529	13:-:77895481-77975529	ENSG00000136160	1910	P24530	EDNRB	endothelin receptor type B [Source:HGNC Symbol;Acc:HGNC:3180]	1.08614	0.25403	0.57399	10.2319	1.45482	12.6103	31.8277	7.7302	1.92913
ENSG00000120555	-2.52161959117147	0.0285307	0.641639	down	10:-:38383069-38402916	10:-:38383069-38402916	ENSG00000120555	285961	-	SEPT7P9	septin 7 pseudogene 9 [Source:HGNC Symbol;Acc:HGNC:30810]	0.72259	0.42588	0.38881	0.17264	0	0.09588	0.24581	0	0.04779
ENSG00000207352	-1.75060123155505	0.0279854	0.639151	down	5:-:65604661-65604761	5:-:65604661-65604761	ENSG00000207352	106479806	-	RNU6-540P	RNA, U6 small nuclear 540, pseudogene [Source:HGNC Symbol;Acc:HGNC:47503]	0	1.12819	3.47619	0	0	0.57148	0	0	0
ENSG00000179348	-1.47229284131224	0.0175657	0.588722	down	3:-:128479427-128493185	3:-:128479427-128493185	ENSG00000179348	2624	P23769	GATA2	GATA binding protein 2 [Source:HGNC Symbol;Acc:HGNC:4171]	3.10875	6.00531	3.66135	3.39137	1.5027	4.40111	0.23894	1.24861	1.05806
ENSG00000087116	-1.8150457889243	0.0132308	0.54685	down	5:-:179110851-179345430	5:-:179110851-179345430	ENSG00000087116	9509	O95450	ADAMTS2	ADAM metallopeptidase with thrombospondin type 1 motif 2 [Source:HGNC Symbol;Acc:HGNC:218]	8.78037	18.3405	10.8502	3.17418	9.46833	17.2377	1.09887	2.8609	2.19565
ENSG00000205358	3.74454	0.0274878	0.636273	up	16:+:56669814-56671129	16:+:56669814-56671129	ENSG00000205358	4496	P80294	MT1H	metallothionein 1H [Source:HGNC Symbol;Acc:HGNC:7400]	0.4011	0	0	0.07188	3.30414	1.11766	1.88295	5.63058	0.79579
ENSG00000214300	1.16308	0.0245613	0.617602	up	7:+:100307702-100322196	7:+:100307702-100322196	ENSG00000214300	441272	A6NKU9	SPDYE3	speedy/RINGO cell cycle regulator family member E3 [Source:HGNC Symbol;Acc:HGNC:35462]	0.58968	0.62063	0.2833	0.94346	1.10015	1.10381	0.5588	0.76807	1.04458
ENSG00000235505	-3.1055157015763	0.0209132	0.603302	down	11:-:104901549-104919073	11:-:104901549-104919073	ENSG00000235505	643733	-	AP002004.1	caspase 4, apoptosis-related cysteine peptidase pseudogene	3.39352	3.65098	3.34221	2.26831	0.45996	2.29162	0	0.97298	0.36068
ENSG00000201492	1.84471	0.0264581	0.630487	up	1:+:229549905-229550022	1:+:229549905-229550022	ENSG00000201492	100873312	-	RNA5SP78	RNA, 5S ribosomal pseudogene 78 [Source:HGNC Symbol;Acc:HGNC:42855]	0	0	0	2.20195	0.49378	3.42403	1.00322	0	0
ENSG00000260572	-2.17021450050791	0.028411	0.640853	down	3:-:160753428-160755142	3:-:160753428-160755142	ENSG00000260572	-	-	AC069224.1	-	0.7102	0.56476	0.98948	0.24241	0.20384	0.40387	0.03451	0.27926	0
ENSG00000160613	-1.46829721494272	0.0140961	0.549293	down	11:-:117204337-117232525	11:-:117204337-117232525	ENSG00000160613	9159	Q16549	PCSK7	proprotein convertase subtilisin/kexin type 7 [Source:HGNC Symbol;Acc:HGNC:8748]	4.07243	3.49205	1.94152	3.16647	1.31407	2.14542	1.30307	0.41874	0.93644
ENSG00000232499	2.05167	0.0297286	0.648411	up	1:+:113449700-113450728	1:+:113449700-113450728	ENSG00000232499	-	-	AL391058.1	-	0.62002	0.11074	0.05687	0.65652	0.73611	1.17795	0.46018	0.23272	0.72688
ENSG00000233609	-2.70670691721829	0.0290607	0.645156	down	8:+:8961200-8979025	8:+:8961200-8979025	ENSG00000233609	645960	-	RPL10P19	ribosomal protein L10 pseudogene 19 [Source:HGNC Symbol;Acc:HGNC:52350]	0.08044	0.27657	1.25797	0.14415	0.04041	0.24016	0	0	0
ENSG00000251188	-2.18366422007432	0.029504	0.648411	down	4:-:268982-269531	4:-:268982-269531	ENSG00000251188	-	-	AC079140.3	-	1.15999	1.8646	0.95753	0.18897	0.10594	0.52472	0	0.54424	0.62766
ENSG00000112715	4.08025	0.0174377	0.588722	up	6:+:43770184-43786487	6:+:43770184-43786487	ENSG00000112715	7422	A0A024RD33	VEGFA	vascular endothelial growth factor A [Source:HGNC Symbol;Acc:HGNC:12680]	0.60286	1.04228	0.38521	4.6849	4.05368	4.64362	6.63637	29.1761	106.14
ENSG00000103145	-1.04181998503702	0.0135857	0.54685	down	16:-:3022620-3024286	16:-:3022620-3024286	ENSG00000103145	54985	Q9NWW0	HCFC1R1	host cell factor C1 regulator 1 [Source:HGNC Symbol;Acc:HGNC:21198]	58.2829	55.2245	60.0268	61.1045	33.5444	36.3716	14.0024	49.2132	25.0538
ENSG00000142765	-1.92613670361073	0.0235861	0.610947	down	1:+:27342020-27353937	1:+:27342020-27353937	ENSG00000142765	84958	Q8IYJ3	SYTL1	synaptotagmin like 1 [Source:HGNC Symbol;Acc:HGNC:15584]	0.98674	0.60198	1.9177	0.26057	0.05217	0.89928	0.4346	0.21442	0.15455
ENSG00000172159	1.2825	0.0201281	0.602551	up	9:-:83242990-83538546	9:-:83242990-83538546	ENSG00000172159	257019	A2A2Y4	FRMD3	FERM domain containing 3 [Source:HGNC Symbol;Acc:HGNC:24125]	0.71538	1.1595	0.99241	3.60541	3.1172	3.26596	0.83045	1.26452	2.28864
ENSG00000158528	-2.35186448154267	0.0227196	0.610096	down	7:+:94907202-95296415	7:+:94907202-95296415	ENSG00000158528	55607	Q9ULJ8	PPP1R9A	protein phosphatase 1 regulatory subunit 9A [Source:HGNC Symbol;Acc:HGNC:14946]	0.60855	0.78172	1.14398	0.57787	0.09928	0.96794	0.00531	0.05906	0.2683
ENSG00000240032	3.09554	0.0290561	0.645156	up	3:-:146066344-146069185	3:-:146066344-146069185	ENSG00000240032	109729161	-	LNCSRLR	lncRNA sorafenib resistance in renal cell carcinoma associated [Source:HGNC Symbol;Acc:HGNC:52753]	0.24541	0	0	0.36647	0.98616	0.65128	0	1.85763	4.0575
ENSG00000135424	-2.56459840664983	0.012184	0.529911	down	12:-:55684568-55716043	12:-:55684568-55716043	ENSG00000135424	3679	Q13683	ITGA7	integrin subunit alpha 7 [Source:HGNC Symbol;Acc:HGNC:6143]	71.9239	67.1385	42.6772	43.7059	25.6815	26.8536	0.43652	8.41679	11.4655
ENSG00000100351	-2.78139038411208	0.0258462	0.625287	down	22:+:39901082-39973721	22:+:39901082-39973721	ENSG00000100351	9402	O75791	GRAP2	GRB2-related adaptor protein 2 [Source:HGNC Symbol;Acc:HGNC:4563]	0.82455	0.53384	1.37073	0.26025	0	0.48488	0.38249	0.05803	0.11154
ENSG00000249669	-4.8616194920236	0.0140944	0.549293	down	5:+:149406689-149432835	5:+:149406689-149432835	ENSG00000249669	728264	-	CARMN	cardiac mesoderm enhancer-associated non-coding RNA [Source:HGNC Symbol;Acc:HGNC:42872]	10.0535	29.3009	28.3861	5.25785	1.41226	5.88809	0	1.83047	2.47887
ENSG00000125810	1.21657	0.012505	0.533401	up	20:-:23079349-23086340	20:-:23079349-23086340	ENSG00000125810	22918	Q9NPY3	CD93	CD93 molecule [Source:HGNC Symbol;Acc:HGNC:15855]	25.4721	17.6748	11.855	55.4831	29.4716	62.839	89.2174	30.9506	47.1741
ENSG00000100307	-1.15533495915519	0.01348	0.54685	down	22:-:39120167-39152674	22:-:39120167-39152674	ENSG00000100307	23492	O95931	CBX7	chromobox 7 [Source:HGNC Symbol;Acc:HGNC:1557]	13.6351	17.3953	15.5603	19.1747	7.13775	10.0957	4.29982	4.80632	12.2921
ENSG00000260807	-3.44637517971359	0.019589	0.596836	down	16:-:975761-981596	16:-:975761-981596	ENSG00000260807	-	-	AC009041.2	-	5.3024	13.4374	8.04688	1.87637	1.83525	3.48829	0	1.68638	3.03515
ENSG00000155380	1.52017	0.0164452	0.577261	up	1:-:112911847-112957013	1:-:112911847-112957013	ENSG00000155380	6566	P53985	SLC16A1	solute carrier family 16 member 1 [Source:HGNC Symbol;Acc:HGNC:10922]	3.10088	4.27947	3.31576	8.1686	6.58121	18.3198	4.9585	12.4196	29.8183
ENSG00000124882	3.13495	0.0303099	0.649737	up	4:+:74365143-74388751	4:+:74365143-74388751	ENSG00000124882	2069	O14944	EREG	epiregulin [Source:HGNC Symbol;Acc:HGNC:3443]	0.14203	0.09966	0.02047	0.47267	0.87648	0.32307	2.67116	0.42934	0.18115
ENSG00000186907	1.63123	0.0295416	0.648411	up	11:+:57460549-57477534	11:+:57460549-57477534	ENSG00000186907	349667	Q86UN3	RTN4RL2	reticulon 4 receptor like 2 [Source:HGNC Symbol;Acc:HGNC:23053]	0.48596	0.19095	0.29417	0.5878	0.63465	2.27299	0.64472	0.60192	0.55438
ENSG00000077984	-2.47175422175418	0.0222194	0.607317	down	20:+:24949230-24959928	20:+:24949230-24959928	ENSG00000077984	8530	O76096	CST7	cystatin F [Source:HGNC Symbol;Acc:HGNC:2479]	12.2859	10.2308	16.2964	5.86713	0.1253	5.46161	13.2382	0.90121	2.28904
ENSG00000169902	1.40371	0.0188886	0.593407	up	7:+:66205199-66420543	7:+:66205199-66420543	ENSG00000169902	8460	O60507	TPST1	tyrosylprotein sulfotransferase 1 [Source:HGNC Symbol;Acc:HGNC:12020]	5.13128	5.08022	1.54901	8.47095	8.66577	5.99107	15.4005	14.3671	7.97599
ENSG00000158089	2.67802	0.0304783	0.649743	up	2:-:30910467-31155202	2:-:30910467-31155202	ENSG00000158089	79623	Q96FL9	GALNT14	polypeptide N-acetylgalactosaminyltransferase 14 [Source:HGNC Symbol;Acc:HGNC:22946]	0.127	0.07485	0.11531	0.13654	0.62514	0.85941	1.3738	1.15354	0.45353
ENSG00000243238	-3.15053729844709	0.0306059	0.650954	down	2:-:89244781-89245596	2:-:89244781-89245596	ENSG00000243238	28919	P06310	IGKV2-30	immunoglobulin kappa variable 2-30 [Source:HGNC Symbol;Acc:HGNC:5785]	4.31279	3.94434	6.45176	6.39582	0	2.66397	1.21415	0	0
ENSG00000125538	2.63129	0.0248691	0.618777	up	2:-:112829751-112836903	2:-:112829751-112836903	ENSG00000125538	3553	P01584	IL1B	interleukin 1 beta [Source:HGNC Symbol;Acc:HGNC:5992]	1.25516	2.18989	0.189	9.78559	6.81271	6.1709	7.70464	2.03035	1.44953
ENSG00000255191	-2.55956162205274	0.0314516	0.653331	down	11:+:69985876-70015815	11:+:69985876-70015815	ENSG00000255191	-	-	AP003555.3	-	2.41665	1.97826	4.19906	1.80438	0.40462	2.8058	0	0	0.53273
ENSG00000245869	-2.10965262596717	0.0318541	0.653416	down	11:-:118885841-118887742	11:-:118885841-118887742	ENSG00000245869	-	-	AP004609.1	-	0.45808	0.93456	0.39105	0.12628	0.0708	0.17533	0	0.18185	0.31459
ENSG00000147437	-1.84365516510863	0.0265821	0.631383	down	8:-:25419260-25424654	8:-:25419260-25424654	ENSG00000147437	2796	P01148	GNRH1	gonadotropin releasing hormone 1 [Source:HGNC Symbol;Acc:HGNC:4419]	0.79001	3.94484	4.74902	0.88478	0.52909	1.14652	0.16796	0.30579	1.37144
ENSG00000231742	-2.62896261908575	0.0322445	0.653505	down	20:+:50172550-50176671	20:+:50172550-50176671	ENSG00000231742	101927541	-	LINC01273	long intergenic non-protein coding RNA 1273	0.12975	0.82848	0.65454	0.23251	0	0.06456	0	0	0.25743
ENSG00000224831	1.11033	0.0281289	0.639151	up	3:-:149982181-149983308	3:-:149982181-149983308	ENSG00000224831	653659	Q1AE95	TMEM183B	transmembrane protein 183B [Source:HGNC Symbol;Acc:HGNC:33205]	1.49113	1.86882	1.14127	2.62594	3.30585	3.88889	1.5742	2.06985	3.06039
ENSG00000143369	-1.1894128326677	0.0152695	0.563494	down	1:+:150508062-150513789	1:+:150508062-150513789	ENSG00000143369	1893	A0A140VJI7	ECM1	extracellular matrix protein 1 [Source:HGNC Symbol;Acc:HGNC:3153]	26.8076	25.723	11.5639	9.14045	17.0982	13.966	16.7	7.82182	4.84598
ENSG00000188375	2.47425	0.033302	0.657446	up	12:-:31791185-31792241	12:-:31791185-31792241	ENSG00000188375	440093	Q6NXT2	H3F3C	H3 histone family member 3C [Source:HGNC Symbol;Acc:HGNC:33164]	0.05487	0.59292	0	0.39331	0.33074	0.38225	0.61598	1.07612	0.38103
ENSG00000105996	-3.29021217181432	0.0283268	0.640356	down	7:-:27100354-27102811	7:-:27100354-27102811	ENSG00000105996	3199	O43364	HOXA2	homeobox A2 [Source:HGNC Symbol;Acc:HGNC:5103]	1.81691	2.15564	2.42824	3.12895	0	0.37572	0	0.6576	0.88948
ENSG00000008056	1.677	0.0282331	0.640109	up	X:-:47571898-47619943	X:-:47571898-47619943	ENSG00000008056	6853	P17600	SYN1	synapsin I [Source:HGNC Symbol;Acc:HGNC:11494]	0.48561	0.71553	0.21434	0.59825	1.73791	1.31386	1.42477	1.56636	1.02365
ENSG00000198502	-3.13711115850626	0.0146577	0.556832	down	6:-:32517343-32530287	6:-:32517343-32530287	ENSG00000198502	3127	Q30154	HLA-DRB5	major histocompatibility complex, class II, DR beta 5 [Source:HGNC Symbol;Acc:HGNC:4953]	155.448	90.5251	263.275	13.1565	121.572	3.52729	212.332	25.1344	3.92701
ENSG00000233682	-2.54708094131357	0.0330563	0.656547	down	6:-:159165899-159170007	6:-:159165899-159170007	ENSG00000233682	-	-	AL356417.2	-	1.05839	0.76242	0.42712	0	0.4253	0.49153	0	0	0.13999
ENSG00000213694	-1.74844793857091	0.0155953	0.569645	down	9:+:88991447-89005010	9:+:88991447-89005010	ENSG00000213694	1903	Q99500	S1PR3	sphingosine-1-phosphate receptor 3 [Source:HGNC Symbol;Acc:HGNC:3167]	6.38036	9.76899	11.1163	16.4316	2.63573	4.41763	0.9128	1.6413	2.3858
ENSG00000241370	-1.41297010823368	0.0322685	0.653505	down	6:+:30345131-30346884	6:+:30345131-30346884	ENSG00000241370	79897	Q9H633	RPP21	ribonuclease P/MRP subunit p21 [Source:HGNC Symbol;Acc:HGNC:21300]	0.43337	1.02879	0.69228	0.16179	0.25396	0.3594	0.14742	0.14911	0.1433
ENSG00000135502	-2.92584178337327	0.0262118	0.630327	down	12:+:57619527-57626151	12:+:57619527-57626151	ENSG00000135502	65012	Q8NG04	SLC26A10	solute carrier family 26 member 10 [Source:HGNC Symbol;Acc:HGNC:14470]	1.26145	2.61152	2.16219	1.05731	0.74944	1.07988	0	0.056	0.74005
ENSG00000114854	-1.9643997537829	0.0314261	0.653331	down	3:-:52451102-52454070	3:-:52451102-52454070	ENSG00000114854	7134	Q6FH91	TNNC1	troponin C1, slow skeletal and cardiac type [Source:HGNC Symbol;Acc:HGNC:11943]	1.58903	0.63413	3.65725	0.31144	0.29931	0.2965	0.05068	1.07636	0.4926
ENSG00000123560	-3.01358866960077	0.0280159	0.639151	down	X:+:103773718-103792619	X:+:103773718-103792619	ENSG00000123560	5354	P60201	PLP1	proteolipid protein 1 [Source:HGNC Symbol;Acc:HGNC:9086]	1.25007	2.17472	0.35622	1.57317	0.0671	0.2564	0	0.16744	0.10413
ENSG00000220920	1.8505	0.034193	0.657724	up	6:+:17953572-17953930	6:+:17953572-17953930	ENSG00000220920	-	-	AL023807.1	-	0	0.63481	0.32599	1.30277	0.6492	0.96467	0.32975	0.33352	1.28212
ENSG00000149346	-1.05073097920729	0.0221116	0.607317	down	20:+:10435303-10636829	20:+:10435303-10636829	ENSG00000149346	128710	Q5VYV7	SLX4IP	SLX4 interacting protein [Source:HGNC Symbol;Acc:HGNC:16225]	1.50985	1.73765	1.74863	0.6884	0.6821	1.39586	1.21261	0.66395	0.53175
ENSG00000158825	2.67858	0.0327281	0.655091	up	1:+:20588948-20618908	1:+:20588948-20618908	ENSG00000158825	978	P32320	CDA	cytidine deaminase [Source:HGNC Symbol;Acc:HGNC:1712]	0.66251	1.12409	0.18229	3.34568	1.87563	3.71609	13.0304	2.42449	0.95593
ENSG00000167608	2.34249	0.0340833	0.657568	up	19:-:54160108-54173250	19:-:54160108-54173250	ENSG00000167608	147798	Q7Z404	TMC4	transmembrane channel like 4 [Source:HGNC Symbol;Acc:HGNC:22998]	0.32201	0.07443	0.03822	0.61097	0.19029	1.11216	0.67657	0.21507	0.20669
ENSG00000258708	-2.41628074581167	0.0323143	0.654006	down	14:+:37171888-37173811	14:+:37171888-37173811	ENSG00000258708	100129794	-	SLC25A21-AS1	SLC25A21 antisense RNA 1	1.11538	0.53302	1.42944	0.18907	0.30284	0.09	0	0.21781	0.7775
ENSG00000170549	-2.52207358118482	0.0328357	0.656519	down	5:+:3596054-3601403	5:+:3596054-3601403	ENSG00000170549	79192	P78414	IRX1	iroquois homeobox 1 [Source:HGNC Symbol;Acc:HGNC:14358]	1.56081	1.22656	0.37793	0.33563	0.87806	0.37278	0	0.03222	0.06193
ENSG00000162994	-1.30987973306155	0.0263319	0.630487	down	2:-:55174791-55232563	2:-:55174791-55232563	ENSG00000162994	130162	Q8NHS4	CLHC1	clathrin heavy chain linker domain containing 1 [Source:HGNC Symbol;Acc:HGNC:26453]	1.27921	0.89386	1.54339	0.43719	0.62267	0.28873	0.34992	0.31308	0.75876
ENSG00000139970	-1.34944840714641	0.0161917	0.574231	down	14:-:59595976-59870966	14:-:59595976-59870966	ENSG00000139970	6252	Q16799	RTN1	reticulon 1 [Source:HGNC Symbol;Acc:HGNC:10467]	8.35105	7.55185	17.6141	10.9138	7.18819	4.80607	3.37466	2.76721	3.17839
ENSG00000184471	-3.36032015049241	0.0330758	0.656547	down	16:-:1090005-1096244	16:-:1090005-1096244	ENSG00000184471	390664	P60827	C1QTNF8	C1q and TNF related 8 [Source:HGNC Symbol;Acc:HGNC:31374]	0.13167	2.00475	3.58667	0.47188	0.42988	0.03276	0	0.16988	0.03265
ENSG00000235576	-2.47327797864091	0.0346376	0.659992	down	2:+:7725801-7730705	2:+:7725801-7730705	ENSG00000235576	101929531	-	LINC01871	long intergenic non-protein coding RNA 1871 [Source:HGNC Symbol;Acc:HGNC:52690]	0.95473	1.40676	1.68564	1.49696	0	0.71258	0	0	0
ENSG00000117090	-2.54624053124368	0.0319247	0.653416	down	1:-:160608100-160647295	1:-:160608100-160647295	ENSG00000117090	6504	Q13291	SLAMF1	signaling lymphocytic activation molecule family member 1 [Source:HGNC Symbol;Acc:HGNC:10903]	0.88311	0.29361	0.71277	0.29215	0	0.55434	0.12479	0.02805	0.04043
ENSG00000068976	-1.40625617428195	0.0193385	0.595131	down	11:-:64746389-64760297	11:-:64746389-64760297	ENSG00000068976	5837	P11217	PYGM	glycogen phosphorylase, muscle associated [Source:HGNC Symbol;Acc:HGNC:9726]	5.46112	5.50179	4.14698	3.5889	2.93609	3.27938	0.24955	1.22593	3.86957
ENSG00000256287	-2.44922351281639	0.0332735	0.657446	down	12:+:20014780-20098868	12:+:20014780-20098868	ENSG00000256287	100506393	-	LINC02398	long intergenic non-protein coding RNA 2398	6.99764	6.08073	1.35768	1.20571	1.21668	0.40176	0	0.5556	2.26937
ENSG00000005102	-4.2223522812592	0.0321303	0.653416	down	17:-:43640388-43661954	17:-:43640388-43661954	ENSG00000005102	4222	P50221	MEOX1	mesenchyme homeobox 1 [Source:HGNC Symbol;Acc:HGNC:7013]	4.1566	1.57851	0.43233	5.37513	0	2.32412	0	0	0
ENSG00000185361	1.4612	0.0225056	0.607317	up	19:+:4639518-4655568	19:+:4639518-4655568	ENSG00000185361	126282	Q8WVP5	TNFAIP8L1	TNF alpha induced protein 8 like 1 [Source:HGNC Symbol;Acc:HGNC:28279]	1.28753	0.83747	0.97424	3.414	1.37209	6.93463	3.4003	1.97549	2.15747
ENSG00000183813	-2.79930569486225	0.0332768	0.657446	down	3:+:32951574-32956349	3:+:32951574-32956349	ENSG00000183813	1233	P51679	CCR4	C-C motif chemokine receptor 4 [Source:HGNC Symbol;Acc:HGNC:1605]	0.33732	0.47862	1.39909	0.28544	0	0.52218	0.11475	0	0.11154
ENSG00000248668	-2.23391667558231	0.0346979	0.660448	down	5:+:41870030-41872241	5:+:41870030-41872241	ENSG00000248668	100874002	-	OXCT1-AS1	OXCT1 antisense RNA 1	0.81452	0.74494	0.19836	0.35231	0.14108	0.22361	0	0.02899	0.05572
ENSG00000267554	-2.43216320474933	0.0351656	0.661344	down	17:-:35470069-35470628	17:-:35470069-35470628	ENSG00000267554	-	-	AC015911.8	-	0.62142	1.32261	3.44826	0.64958	0	1.0307	0.21139	0.21381	0
ENSG00000219992	-2.19794810950451	0.0342836	0.657724	down	6:+:3754099-3754840	6:+:3754099-3754840	ENSG00000219992	-	-	AL391422.1	-	1.46329	3.5282	4.29475	2.14539	0.53455	1.72099	0.13576	0.54923	0
ENSG00000117586	1.37468	0.0316195	0.653416	up	1:-:173183734-173207313	1:-:173183734-173207313	ENSG00000117586	7292	A0A024R937	TNFSF4	TNF superfamily member 4 [Source:HGNC Symbol;Acc:HGNC:11934]	0.30898	0.4914	0.17813	0.47458	0.96075	0.74675	0.37538	0.8049	0.77356
ENSG00000170545	2.25351	0.0303699	0.649737	up	12:-:51244558-51270890	12:-:51244558-51270890	ENSG00000170545	57228	Q0VAQ4	SMAGP	small cell adhesion glycoprotein [Source:HGNC Symbol;Acc:HGNC:26918]	1.54861	0.72058	0.04934	1.59199	2.70203	1.54113	0.74861	2.87722	1.18046
ENSG00000092009	-2.60228550944468	0.0353819	0.662682	down	14:-:24505353-24508265	14:-:24505353-24508265	ENSG00000092009	1215	Q4FEB3	CMA1	chymase 1 [Source:HGNC Symbol;Acc:HGNC:2097]	1.17609	1.58092	0.1249	0.38822	0.06218	0.3696	0	0	0.0614
ENSG00000261625	-2.80927465248049	0.0286875	0.642869	down	11:-:69000765-69002048	11:-:69000765-69002048	ENSG00000261625	-	-	AP003071.4	-	5.23984	3.86038	6.33467	6.15174	1.40672	3.37146	0	0.41962	0.35848
ENSG00000036672	3.16116	0.0357053	0.662703	up	11:-:119355215-119381726	11:-:119355215-119381726	ENSG00000036672	9099	O75604	USP2	ubiquitin specific peptidase 2 [Source:HGNC Symbol;Acc:HGNC:12618]	0.03834	0.03766	0.09026	0.54966	0.08988	3.10346	0.58694	0.10554	0.29161
ENSG00000147454	1.16772	0.0177462	0.588722	up	8:+:23528805-23575463	8:+:23528805-23575463	ENSG00000147454	51312	Q71JB2	SLC25A37	solute carrier family 25 member 37 [Source:HGNC Symbol;Acc:HGNC:29786]	3.1253	3.43367	2.77245	8.26022	4.62721	6.50379	20.4735	7.4291	7.25989
ENSG00000267405	-2.65405388299356	0.0329705	0.656547	down	17:-:44794747-44797783	17:-:44794747-44797783	ENSG00000267405	-	-	AC005180.1	-	3.85347	6.30886	3.18997	5.31169	1.29038	2.55656	0	0.40795	0.09802
ENSG00000163947	1.27897	0.0205293	0.602551	up	3:-:56727418-57079329	3:-:56727418-57079329	ENSG00000163947	50650	Q9NR81	ARHGEF3	Rho guanine nucleotide exchange factor 3 [Source:HGNC Symbol;Acc:HGNC:683]	3.1489	1.09731	1.55297	5.06736	3.41076	8.31564	5.85258	4.0038	2.52164
ENSG00000273373	-1.4321445947604	0.0297107	0.648411	down	1:+:110370154-110373003	1:+:110370154-110373003	ENSG00000273373	-	-	AL355488.1	-	0.75298	1.71921	1.56042	0.2188	0.32711	0.52656	0.43614	0.33609	0.64601
ENSG00000170161	-1.89087540005794	0.0342425	0.657724	down	9:+:62897449-62900104	9:+:62897449-62900104	ENSG00000170161	728673	-	AL512625.1	uncharacterized LOC728673	0.36521	0.58297	0.89812	0.24541	0.04586	0.4543	0.09318	0.2356	0.02264
ENSG00000258987	-2.33272012319801	0.0360325	0.662703	down	14:+:93939555-93944129	14:+:93939555-93944129	ENSG00000258987	-	-	AL132642.1	-	1.46835	1.33935	1.79886	1.3156	0.52681	0.62625	0	0	0.31213
ENSG00000275494	-1.5698894324154	0.0341846	0.657724	down	16:-:25106569-25107102	16:-:25106569-25107102	ENSG00000275494	-	-	AC133552.5	-	2.71534	2.66731	2.73951	0.29194	1.09112	0.9728	0.66506	1.2332	0.43098
ENSG00000276649	2.74632	0.0368756	0.666275	up	20:-:1888128-1894374	20:-:1888128-1894374	ENSG00000276649	-	-	AL117335.1	-	0	0.5318	0.03641	0.19402	0.36257	0.53876	1.10498	0.48429	0.32223
ENSG00000196196	-3.24620689431169	0.0237506	0.612409	down	9:+:35906192-35907141	9:+:35906192-35907141	ENSG00000196196	646962	Q6UXD1	HRCT1	histidine rich carboxyl terminus 1 [Source:HGNC Symbol;Acc:HGNC:33872]	17.7662	25.9081	29.9355	15.6992	4.17059	12.6375	0	7.56206	2.36198
ENSG00000108947	3.52997	0.0335529	0.657568	up	17:+:7705202-7711378	17:+:7705202-7711378	ENSG00000108947	1949	Q15768	EFNB3	ephrin B3 [Source:HGNC Symbol;Acc:HGNC:3228]	0	0	0.03632	0.29031	0.14467	8.06136	0	0.0929	0.03571
ENSG00000213790	1.85576	0.036969	0.666275	up	22:-:42107765-42108953	22:-:42107765-42108953	ENSG00000213790	246785	-	OLA1P1	Obg-like ATPase 1 pseudogene 1 [Source:HGNC Symbol;Acc:HGNC:45274]	0.14634	0.19167	0.3445	0.61188	0.63705	0.33981	0.49781	0.9063	1.11296
ENSG00000151304	1.05881	0.0264221	0.630487	up	5:+:121961961-122075570	5:+:121961961-122075570	ENSG00000151304	153443	Q8NEF9	SRFBP1	serum response factor binding protein 1 [Source:HGNC Symbol;Acc:HGNC:26333]	1.49147	1.75811	0.88404	2.1214	2.15382	3.11695	2.94904	2.40543	2.95906
ENSG00000171488	1.0615	0.0201387	0.602551	up	1:+:89633072-89769903	1:+:89633072-89769903	ENSG00000171488	84230	Q8TDW0	LRRC8C	leucine rich repeat containing 8 VRAC subunit C [Source:HGNC Symbol;Acc:HGNC:25075]	1.57812	0.82613	1.39252	2.99633	2.05252	3.21976	5.05367	2.2672	2.11022
ENSG00000180644	-2.23381696692354	0.0253826	0.621994	down	10:-:70597348-70602775	10:-:70597348-70602775	ENSG00000180644	5551	P14222	PRF1	perforin 1 [Source:HGNC Symbol;Acc:HGNC:9360]	4.32594	3.37256	6.09637	3.77338	0.04599	2.57391	0.53724	1.06313	1.22609
ENSG00000078177	1.0532	0.02352	0.610947	up	4:+:40056826-40158252	4:+:40056826-40158252	ENSG00000078177	55728	B2ZZ87	N4BP2	NEDD4 binding protein 2 [Source:HGNC Symbol;Acc:HGNC:29851]	0.61921	0.73571	0.82702	1.11488	1.43961	1.94256	2.44945	1.10176	1.39231
ENSG00000122035	-1.58841790490169	0.0193921	0.595131	down	13:+:27270327-27273690	13:+:27270327-27273690	ENSG00000122035	387496	Q6T310	RASL11A	RAS like family 11 member A [Source:HGNC Symbol;Acc:HGNC:23802]	20.1784	23.1193	19.7815	21.1512	9.83053	8.38778	0.69249	14.4505	7.0502
ENSG00000132357	1.03316	0.0208261	0.602551	up	5:+:40841184-40860175	5:+:40841184-40860175	ENSG00000132357	84674	Q9BX69	CARD6	caspase recruitment domain family member 6 [Source:HGNC Symbol;Acc:HGNC:16394]	3.66536	2.25357	2.84665	4.18185	7.66897	5.66828	11.1276	6.31461	5.0878
ENSG00000062038	3.98118	0.0340204	0.657568	up	16:+:68636189-68722616	16:+:68636189-68722616	ENSG00000062038	1001	P22223	CDH3	cadherin 3 [Source:HGNC Symbol;Acc:HGNC:1762]	0	0	0.02815	0.125	0.03737	5.43317	0	0.096	0.3506
ENSG00000267279	-2.21415915868425	0.0365707	0.663702	down	18:-:61585746-61606916	18:-:61585746-61606916	ENSG00000267279	-	-	AC090409.1	-	1.25771	0.85532	0.53684	0.13002	0.29157	0.62581	0	0.39944	0.04799
ENSG00000111052	2.22531	0.0326939	0.65483	up	12:-:80792520-80937925	12:-:80792520-80937925	ENSG00000111052	8825	O14910	LIN7A	lin-7 homolog A, crumbs cell polarity complex component [Source:HGNC Symbol;Acc:HGNC:17787]	0.28168	0.05869	0.24113	0.41297	0.86605	0.78148	2.11673	0.68721	0.28789
ENSG00000135218	4.20463	0.0230828	0.610947	up	7:+:80369575-80679277	7:+:80369575-80679277	ENSG00000135218	948	P16671	CD36	CD36 molecule [Source:HGNC Symbol;Acc:HGNC:1663]	2.07572	0.14082	0.67107	4.2179	11.0425	10.1344	65.0417	30.9008	1.85433
ENSG00000140287	-2.66001217829325	0.0306995	0.651785	down	15:-:50241947-50266026	15:-:50241947-50266026	ENSG00000140287	3067	P19113	HDC	histidine decarboxylase [Source:HGNC Symbol;Acc:HGNC:4855]	1.90595	2.00186	0.60646	0.5123	0	1.32772	0.19451	0.1816	0.15998
ENSG00000241886	2.44992	0.0348923	0.661003	up	X:+:30698207-30721932	X:+:30698207-30721932	ENSG00000241886	-	-	AC112496.1	-	0	0	0.10412	0.18493	0.20735	0	2.10641	0.53262	0.4095
ENSG00000255366	-2.80780044057283	0.0342552	0.657724	down	8:+:47190772-47193262	8:+:47190772-47193262	ENSG00000255366	-	-	AC120036.4	-	0.76836	1.00636	1.43295	0.58412	0.51459	0.67196	0	0	0.27717
ENSG00000248923	-1.5531777399851	0.0353638	0.662682	down	5:-:134924648-134926459	5:-:134924648-134926459	ENSG00000248923	100506169	-	MTND5P11	mitochondrially encoded NADH:ubiquinone oxidoreductase core subunit 5 pseudogene 11 [Source:HGNC Symbol;Acc:HGNC:42273]	0.54415	0.72318	1.09798	0.34415	0.19293	0.31854	0.22866	0.03304	0.19051
ENSG00000167034	2.08196	0.0357719	0.662703	up	8:-:23678693-23682927	8:-:23678693-23682927	ENSG00000167034	4824	Q99801	NKX3-1	NK3 homeobox 1 [Source:HGNC Symbol;Acc:HGNC:7838]	0.10639	0.10451	0.39356	0.88967	1.31815	1.64106	0.07238	0.47586	0.61563
ENSG00000179136	-2.36005710743684	0.0326805	0.65483	down	17:+:12549782-12642854	17:+:12549782-12642854	ENSG00000179136	284034	-	LINC00670	long intergenic non-protein coding RNA 670	1.02052	1.40346	0.65208	0.47242	0.2563	0.37238	0	0.158	0.45556
ENSG00000175084	-3.82784074828407	0.0168145	0.584648	down	2:+:219418377-219426739	2:+:219418377-219426739	ENSG00000175084	1674	Q53SB5	DES	desmin [Source:HGNC Symbol;Acc:HGNC:2770]	87.8939	122.318	58.3022	55.7622	14.8975	45.5383	0.02402	4.25187	10.9046
ENSG00000272720	-1.61475916396327	0.0317851	0.653416	down	22:+:38090127-38091559	22:+:38090127-38091559	ENSG00000272720	-	-	AL022322.1	-	1.37613	3.41922	2.77675	1.99451	0.44726	1.36947	0.08261	0.45955	1.12421
ENSG00000167984	-1.43216023344932	0.0253295	0.621994	down	16:-:3539033-3577400	16:-:3539033-3577400	ENSG00000167984	197358	Q8NF06	NLRC3	NLR family CARD domain containing 3 [Source:HGNC Symbol;Acc:HGNC:29889]	1.25784	1.20151	2.26677	1.21249	0.31372	1.8906	0.18591	0.27757	0.37003
ENSG00000271327	-2.34911191459077	0.0378501	0.669429	down	12:+:89367807-89369301	12:+:89367807-89369301	ENSG00000271327	-	-	AC010201.2	-	0.77591	0.41921	0.58712	0	0	0.57912	0.03959	0.12013	0.30788
ENSG00000254682	1.44651	0.0363889	0.662822	up	11:+:71448674-71452157	11:+:71448674-71452157	ENSG00000254682	-	-	AP002387.2	-	0.51176	1.25678	1.20474	2.67472	1.45664	3.14061	0.69635	1.84881	4.31515
ENSG00000198286	-1.3995263696711	0.0254093	0.622155	down	7:-:2906141-3043945	7:-:2906141-3043945	ENSG00000198286	84433	A0A024R854	CARD11	caspase recruitment domain family member 11 [Source:HGNC Symbol;Acc:HGNC:16393]	2.21796	1.22251	3.48087	0.82801	0.33422	1.90068	0.95569	0.6868	0.5745
ENSG00000275993	3.45723	0.0335617	0.657568	up	21:+:6111134-6123739	21:+:6111134-6123739	ENSG00000275993	102724428	A0A0B4J2F2	SIK1B	salt inducible kinase 1B (putative) [Source:HGNC Symbol;Acc:HGNC:52389]	0.74823	0.43862	0.02435	9.35302	1.15173	4.86399	0.62811	0.51072	1.79573
ENSG00000106537	2.75311	0.0317626	0.653416	up	7:+:16753535-16784536	7:+:16753535-16784536	ENSG00000106537	27075	Q6FGK0	TSPAN13	tetraspanin 13 [Source:HGNC Symbol;Acc:HGNC:21643]	3.1034	0.30741	0.34204	4.18252	0.86455	10.2255	10.1932	4.09158	3.28551
ENSG00000242798	-1.97881957860815	0.0380234	0.669429	down	7:-:100115214-100127139	7:-:100115214-100127139	ENSG00000242798	-	-	AC073842.2	-	0.60839	2.1913	2.35291	0.45425	0.10186	0.90817	0.5174	0.10466	0.10059
ENSG00000171889	2.9938	0.0345446	0.65944	up	9:-:21455642-21559669	9:-:21455642-21559669	ENSG00000171889	554202	-	MIR31HG	MIR31 host gene [Source:HGNC Symbol;Acc:HGNC:37187]	0	0	0	0	3.5194	0.07748	0	1.36608	2.31686
ENSG00000245067	-2.2910584324997	0.0359098	0.662703	down	4:+:57109762-57205510	4:+:57109762-57205510	ENSG00000245067	255130	-	IGFBP7-AS1	IGFBP7 antisense RNA 1	1.79999	0.85133	0.77349	0.68691	0.06697	0.72978	0	0.37847	0.1984
ENSG00000272370	2.21624	0.0391378	0.669838	up	5:+:65020038-65020551	5:+:65020038-65020551	ENSG00000272370	-	-	AC092354.2	-	0	0.88675	0.11384	1.21321	0.90686	0.56147	0.23031	2.21296	0.55968
ENSG00000176595	1.64442	0.0315289	0.653331	up	8:+:1973878-2006936	8:+:1973878-2006936	ENSG00000176595	9920	O94819	KBTBD11	kelch repeat and BTB domain containing 11 [Source:HGNC Symbol;Acc:HGNC:29104]	0.28524	0.24624	0.36627	0.84416	0.27787	1.2903	1.47313	1.04387	0.66882
ENSG00000129911	1.02635	0.0223526	0.607317	up	19:-:1852399-1863568	19:-:1852399-1863568	ENSG00000129911	83855	Q9BXK1	KLF16	Kruppel like factor 16 [Source:HGNC Symbol;Acc:HGNC:16857]	4.41622	5.34069	2.33668	7.93119	8.22225	6.81694	13.3203	9.48137	5.80221
ENSG00000256650	-2.3615763146716	0.0391501	0.669838	down	12:-:15112363-15114698	12:-:15112363-15114698	ENSG00000256650	100874290	-	RERG-IT1	RERG intronic transcript 1 [Source:HGNC Symbol;Acc:HGNC:39991]	0.19269	0.56785	2.33286	0	0	0.76703	0	0	0
ENSG00000019102	-1.9697187047371	0.0308714	0.652248	down	11:-:124747472-124752238	11:-:124747472-124752238	ENSG00000019102	23584	Q96IQ7	VSIG2	V-set and immunoglobulin domain containing 2 [Source:HGNC Symbol;Acc:HGNC:17149]	1.86312	3.50118	7.11018	1.56043	0.24413	6.40878	0.45467	0.41806	0.3616
ENSG00000107338	1.09988	0.0245342	0.617602	up	9:-:37919134-38069211	9:-:37919134-38069211	ENSG00000107338	6461	Q15464	SHB	SH2 domain containing adaptor protein B [Source:HGNC Symbol;Acc:HGNC:10838]	2.62593	3.62356	2.03954	4.70551	5.33875	5.33017	2.55221	8.10981	11.0812
ENSG00000234742	1.46274	0.0380186	0.669429	up	3:-:197850400-197850954	3:-:197850400-197850954	ENSG00000234742	-	-	AC144530.1	-	1.04504	1.23187	0.73804	1.40449	2.41461	2.91197	1.27978	3.66749	2.59168
ENSG00000111490	1.98516	0.0350937	0.661304	up	12:+:64781193-64881032	12:+:64781193-64881032	ENSG00000111490	23329	Q9Y2I9	TBC1D30	TBC1 domain family member 30 [Source:HGNC Symbol;Acc:HGNC:29164]	0.14755	0.112	0.1015	0.27041	0.28297	0.51392	1.32096	0.52611	0.2129
ENSG00000249379	2.61734	0.0357542	0.662703	up	6:+:53503185-53506919	6:+:53503185-53506919	ENSG00000249379	105375095	-	AL033397.2	uncharacterized LOC105375095	0	0	0	0	0.10652	0.31656	0	5.91002	1.8933
ENSG00000230479	2.50807	0.0386246	0.669429	up	21:+:36430360-36481070	21:+:36430360-36481070	ENSG00000230479	-	-	AP000695.1	-	0.3897	1.40361	0.13105	0.87289	2.34889	1.16344	1.39193	3.35198	6.12078
ENSG00000100906	1.03461	0.0161543	0.574222	up	14:-:35401511-35404749	14:-:35401511-35404749	ENSG00000100906	4792	P25963	NFKBIA	NFKB inhibitor alpha [Source:HGNC Symbol;Acc:HGNC:7797]	41.4039	28.4029	36.6927	119.568	156.676	67.8622	100.147	70.6639	56.42
ENSG00000171033	2.28918	0.0378909	0.669429	up	8:+:78516139-78605267	8:+:78516139-78605267	ENSG00000171033	5569	P61925	PKIA	cAMP-dependent protein kinase inhibitor alpha [Source:HGNC Symbol;Acc:HGNC:9017]	0.3852	0.06757	0.0694	0.2835	1.43729	0.78036	0.08424	1.32058	0.49129
ENSG00000196787	2.32522	0.0398392	0.671903	up	6:+:27133042-27135291	6:+:27133042-27135291	ENSG00000196787	8969	A4FTV9	HIST1H2AG	histone cluster 1 H2A family member g [Source:HGNC Symbol;Acc:HGNC:4737]	0.20622	0.20257	0.02601	0.27715	1.32069	0.30784	0.3946	0.29268	1.02285
ENSG00000213881	1.51902	0.0405126	0.672919	up	8:+:61202350-61203220	8:+:61202350-61203220	ENSG00000213881	4875	-	NPM1P6	nucleophosmin 1 pseudogene 6 [Source:HGNC Symbol;Acc:HGNC:7926]	0.19977	0.26165	0.33591	0.65629	0.53516	0.79521	0.20387	1.03099	0.92479
ENSG00000157212	1.09287	0.0267614	0.632297	up	7:-:154943687-155003084	7:-:154943687-155003084	ENSG00000157212	22976	Q6ZW49	PAXIP1	PAX interacting protein 1 [Source:HGNC Symbol;Acc:HGNC:8624]	0.45712	0.56129	0.6311	1.10474	1.41389	1.64605	1.03734	0.54633	1.25297
ENSG00000211662	-3.16861589399994	0.0378042	0.669429	down	22:+:22711689-22713203	22:+:22711689-22713203	ENSG00000211662	28796	P80748	IGLV3-21	immunoglobulin lambda variable 3-21 [Source:HGNC Symbol;Acc:HGNC:5905]	1.15614	1.51425	15.5524	0.51793	0	5.17748	0.09832	0.79557	0
ENSG00000139211	-1.25985455783759	0.0188907	0.593407	down	12:-:47075707-47079951	12:-:47075707-47079951	ENSG00000139211	347902	A0A024R127	AMIGO2	adhesion molecule with Ig like domain 2 [Source:HGNC Symbol;Acc:HGNC:24073]	11.2158	16.663	11.5671	15.645	6.92235	10.4321	1.46628	4.72151	5.32303
ENSG00000181908	-2.0462430844134	0.0354156	0.662682	down	11:+:64449074-64451657	11:+:64449074-64451657	ENSG00000181908	100996455	-	AP003774.1	uncharacterized LOC100996455	1.06581	1.29043	1.00027	0.26649	0.3486	0.09867	0.91062	0.17909	0.04918
ENSG00000101470	-1.61472468358009	0.0380462	0.669429	down	20:-:45823214-45833745	20:-:45823214-45833745	ENSG00000101470	7125	P02585	TNNC2	troponin C2, fast skeletal type [Source:HGNC Symbol;Acc:HGNC:11944]	0.99314	1.23573	2.67196	0.94915	0.86467	0.6589	0.13514	0.13668	0.19704
ENSG00000170425	1.76947	0.0363067	0.662822	up	17:+:15944917-15975746	17:+:15944917-15975746	ENSG00000170425	136	P29275	ADORA2B	adenosine A2b receptor [Source:HGNC Symbol;Acc:HGNC:264]	0.38651	0.60302	0.22938	0.91669	1.09633	0.70141	1.67059	1.03258	1.64644
ENSG00000224596	2.8066	0.0402012	0.672919	up	10:-:78943328-79067895	10:-:78943328-79067895	ENSG00000224596	283050	-	ZMIZ1-AS1	ZMIZ1 antisense RNA 1	0.18342	0.06435	0.01322	0.24651	0.52646	0.19557	1.6178	0.36512	0.22094
ENSG00000244513	-1.06609159875835	0.0313624	0.653331	down	3:+:69013941-69056622	3:+:69013941-69056622	ENSG00000244513	-	-	AC109587.1	-	1.33155	1.35362	0.84353	0.86009	0.38885	0.97072	0.25281	0.23972	0.44541
ENSG00000273604	1.38688	0.0371006	0.666275	up	17:-:38671703-38675421	17:-:38671703-38675421	ENSG00000273604	100170841	A6NHQ4	EPOP	elongin BC and polycomb repressive complex 2 associated protein [Source:HGNC Symbol;Acc:HGNC:34493]	0.37429	0.24511	0.17308	1.21566	0.42301	0.5432	0.23873	0.45073	0.66524
ENSG00000129244	-2.53911379766547	0.0314721	0.653331	down	17:+:7646627-7657768	17:+:7646627-7657768	ENSG00000129244	482	P14415	ATP1B2	ATPase Na+/K+ transporting subunit beta 2 [Source:HGNC Symbol;Acc:HGNC:805]	2.85041	2.33043	1.33965	1.8242	0.01779	3.18901	0.0542	0.14619	0.57957
ENSG00000104814	-1.61847345712241	0.0285996	0.641831	down	19:-:38587641-38618882	19:-:38587641-38618882	ENSG00000104814	11184	Q92918	MAP4K1	mitogen-activated protein kinase kinase kinase kinase 1 [Source:HGNC Symbol;Acc:HGNC:6863]	1.65797	1.83043	2.73854	0.90707	0.79594	0.91989	1.82676	0.2726	0.18921
ENSG00000261671	-2.0972992242476	0.0410624	0.672919	down	10:+:22257786-22258548	10:+:22257786-22258548	ENSG00000261671	-	-	AL158211.1	-	0.30406	0.59737	0.61354	0.34054	0.22909	0.1513	0	0	0.07541
ENSG00000054938	4.44001	0.0406142	0.672919	up	11:-:74696429-74731385	11:-:74696429-74731385	ENSG00000054938	25884	Q6WN34	CHRDL2	chordin like 2 [Source:HGNC Symbol;Acc:HGNC:24168]	1.75756	0	0	0.39783	2.41612	1.36243	0.0944	6.32081	2.11055
ENSG00000168229	-2.68176534788495	0.0393997	0.669838	down	14:+:52267713-52276724	14:+:52267713-52276724	ENSG00000168229	5729	Q13258	PTGDR	prostaglandin D2 receptor [Source:HGNC Symbol;Acc:HGNC:9591]	0.87965	0.18785	0.65596	0.17134	0	0.76122	0	0.13817	0.05691
ENSG00000134107	2.17321	0.0172338	0.588722	up	3:+:4979116-4985323	3:+:4979116-4985323	ENSG00000134107	8553	Q6IB83	BHLHE40	basic helix-loop-helix family member e40 [Source:HGNC Symbol;Acc:HGNC:1046]	20.8599	29.9495	4.66663	161.464	75.5615	72.8524	21.2418	58.6649	169.652
ENSG00000171657	-2.7632530430829	0.0384988	0.669429	down	X:+:41724155-41730135	X:+:41724155-41730135	ENSG00000171657	27197	Q96P67	GPR82	G protein-coupled receptor 82 [Source:HGNC Symbol;Acc:HGNC:4533]	0.45028	0.32323	1.52012	0.01552	0.06959	0.17235	0.75998	0.05363	0.01718
ENSG00000274026	-2.33802546883028	0.0398465	0.671903	down	9:-:67717411-67719178	9:-:67717411-67719178	ENSG00000274026	100131997	Q08E93,A0A158RFU5	FAM27E3	family with sequence similarity 27 member E3	0.58254	1.39484	0.7714	0.39146	0.03658	0.14493	0	0.52613	0.54176
ENSG00000198914	-2.71327723974393	0.0386806	0.669764	down	2:+:104855511-104858574	2:+:104855511-104858574	ENSG00000198914	5455	P20264	POU3F3	POU class 3 homeobox 3 [Source:HGNC Symbol;Acc:HGNC:9216]	0.41645	2.21276	0.34376	1.08545	0.03803	0.05651	0	0.13677	0.15022
ENSG00000239941	-1.92051009102182	0.0420773	0.678238	down	3:-:152118173-152151724	3:-:152118173-152151724	ENSG00000239941	-	-	AC108718.1	-	0.62815	0.92557	1.68999	0.46901	0.31552	0.20837	0.21368	0	0.20771
ENSG00000282978	2.30077	0.0425898	0.68341	up	3:-:101457241-101457732	3:-:101457241-101457732	ENSG00000282978	-	-	AC110994.2	-	0.11789	0.8106	0.23787	0.73935	0.94741	0.58658	1.44366	2.06855	3.27437
ENSG00000198885	-1.17005566881638	0.0328631	0.656519	down	2:+:96325331-96330517	2:+:96325331-96330517	ENSG00000198885	150771	Q6GPH6	ITPRIPL1	ITPRIP like 1 [Source:HGNC Symbol;Acc:HGNC:29371]	0.99741	0.63685	0.99371	0.41332	0.17535	0.89333	0.10179	0.55336	0.28446
ENSG00000168994	-1.44172590053137	0.016911	0.584981	down	6:-:3722614-3752026	6:-:3722614-3752026	ENSG00000168994	221749	Q5TGL8	PXDC1	PX domain containing 1 [Source:HGNC Symbol;Acc:HGNC:21361]	41.5891	66.7381	77.083	94.2908	18.6761	39.8949	11.5796	20.1813	21.2792
ENSG00000221886	-1.00453124372877	0.0274369	0.636273	down	5:-:160393148-160400097	5:-:160393148-160400097	ENSG00000221886	63920	Q8IZ13	ZBED8	zinc finger BED-type containing 8 [Source:HGNC Symbol;Acc:HGNC:30804]	3.88647	2.8633	2.68073	1.27916	1.33463	1.61811	0.84991	1.33036	3.40294
ENSG00000145736	1.38969	0.0319058	0.653416	up	5:-:71032670-71067689	5:-:71032670-71067689	ENSG00000145736	2966	Q13888	GTF2H2	general transcription factor IIH subunit 2 [Source:HGNC Symbol;Acc:HGNC:4656]	0.3142	0.34148	0.32374	0.83256	0.60441	0.47235	0.65494	0.96603	1.44568
ENSG00000225079	-2.79515253198807	0.0417425	0.67692	down	1:-:116775104-116775623	1:-:116775104-116775623	ENSG00000225079	100462772	-	FTH1P22	ferritin heavy chain 1 pseudogene 22 [Source:HGNC Symbol;Acc:HGNC:37640]	0.44615	0.3287	3.60098	1.19922	0	0.333	0	0	0
ENSG00000173535	2.20703	0.0388857	0.669838	up	8:+:23102590-23117437	8:+:23102590-23117437	ENSG00000173535	8794	O14798	TNFRSF10C	TNF receptor superfamily member 10c [Source:HGNC Symbol;Acc:HGNC:11906]	0.58993	0.3965	0.28193	1.19622	1.18527	1.01967	6.21051	2.05109	1.32442
ENSG00000127124	1.02212	0.0252934	0.621994	up	1:-:41506365-42035925	1:-:41506365-42035925	ENSG00000127124	59269	Q5T1R4	HIVEP3	human immunodeficiency virus type I enhancer binding protein 3 [Source:HGNC Symbol;Acc:HGNC:13561]	0.70839	0.71563	0.44669	0.78256	1.58098	1.79447	1.82376	1.07186	0.97822
ENSG00000234286	1.96523	0.0378476	0.669429	up	7:-:23680195-23680786	7:-:23680195-23680786	ENSG00000234286	-	-	AC006026.3	-	0	0	0	0	0.8149	1.61453	3.31133	0	0.40234
ENSG00000225643	-1.59882830780522	0.0400272	0.671903	down	1:+:25581478-25590356	1:+:25581478-25590356	ENSG00000225643	-	-	AL606491.1	-	1.3209	4.71833	3.63453	1.18349	0.7238	1.07552	0.12255	1.8592	0.5956
ENSG00000106701	1.04348	0.0313386	0.653331	up	9:+:105447796-105552433	9:+:105447796-105552433	ENSG00000106701	83856	Q9BXM9	FSD1L	fibronectin type III and SPRY domain containing 1 like [Source:HGNC Symbol;Acc:HGNC:13753]	0.28774	0.42109	0.34954	0.6261	0.55452	0.89995	0.4914	0.44853	1.04853
ENSG00000167772	5.08917	0.0309306	0.652248	up	19:+:8363289-8374373	19:+:8363289-8374373	ENSG00000167772	51129	Q9BY76	ANGPTL4	angiopoietin like 4 [Source:HGNC Symbol;Acc:HGNC:16039]	0.95809	1.49206	0.82516	14.7816	28.4051	9.48811	7.55972	118.478	355.365
ENSG00000249119	-1.75408181691951	0.0426068	0.68341	down	5:+:134924123-134924644	5:+:134924123-134924644	ENSG00000249119	106478943	-	MTND6P4	mitochondrially encoded NADH:ubiquinone oxidoreductase core subunit 6 pseudogene 4 [Source:HGNC Symbol;Acc:HGNC:39467]	1.66666	1.09145	1.56939	0.59731	0.11162	0.22115	0.34017	0.8028	0.22044
ENSG00000173762	-1.75483116915698	0.031979	0.653416	down	17:-:82314868-82317602	17:-:82314868-82317602	ENSG00000173762	924	Q29VG3	CD7	CD7 molecule [Source:HGNC Symbol;Acc:HGNC:1695]	2.92649	1.95815	1.92557	1.69103	0.08521	1.6039	0.80074	0.56911	0.31555
ENSG00000182890	1.36717	0.0404541	0.672919	up	X:+:121047588-121050080	X:+:121047588-121050080	ENSG00000182890	2747	P49448	GLUD2	glutamate dehydrogenase 2 [Source:HGNC Symbol;Acc:HGNC:4336]	0.37224	0.22854	0.23472	0.35436	0.72452	0.83349	0.37988	0.60034	0.71544
ENSG00000230424	1.58975	0.0442903	0.689404	up	1:+:19210501-19240704	1:+:19210501-19240704	ENSG00000230424	101927895	-	AL035413.1	uncharacterized LOC101927895	0.34319	0.11237	0.11542	0.51249	0.45969	0.45538	0.23349	0.47232	1.2483
ENSG00000166333	-1.00649932315077	0.0336264	0.657568	down	11:+:6603708-6610874	11:+:6603708-6610874	ENSG00000166333	3611	Q13418	ILK	integrin linked kinase [Source:HGNC Symbol;Acc:HGNC:6040]	1.06544	1.25918	1.20928	0.70103	0.38465	0.76208	0.44172	0.37803	0.42937
ENSG00000107485	-2.75751780157006	0.0396358	0.671903	down	10:+:8045378-8075203	10:+:8045378-8075203	ENSG00000107485	2625	P23771	GATA3	GATA binding protein 3 [Source:HGNC Symbol;Acc:HGNC:4172]	0.74272	0.33163	1.37945	0.60496	0.06783	1.32707	0.03445	0	0.01674
ENSG00000234106	1.79138	0.0432791	0.684713	up	11:+:93535468-93535816	11:+:93535468-93535816	ENSG00000234106	111644132	-	SRP14P2	signal recognition particle 14 pseudogene 2	0.33238	0	0.33533	1.3401	0.50085	0.33077	0.5088	0.68615	0.65943
ENSG00000226862	-2.88704358016097	0.042759	0.684713	down	1:+:202604268-202605293	1:+:202604268-202605293	ENSG00000226862	-	-	AC104463.2	-	0.36942	1.63301	6.33612	2.31696	0	0.9191	0	0	0
ENSG00000116741	1.12762	0.0185893	0.589615	up	1:+:192809039-192812283	1:+:192809039-192812283	ENSG00000116741	5997	A0A024R939	RGS2	regulator of G protein signaling 2 [Source:HGNC Symbol;Acc:HGNC:9998]	24.4894	36.4241	18.8725	53.8503	68.1619	36.3499	55.8295	119.276	111.228
ENSG00000201217	2.09521	0.0408913	0.672919	up	3:+:152449272-152449384	3:+:152449272-152449384	ENSG00000201217	-	-	RF00019	-	0.51327	0	0	4.13889	3.60937	1.02158	2.61903	0	0.50916
ENSG00000135048	1.73002	0.0214258	0.606205	up	9:-:71683366-71816690	9:-:71683366-71816690	ENSG00000135048	23670	A0A024R229	TMEM2	transmembrane protein 2 [Source:HGNC Symbol;Acc:HGNC:11869]	3.51915	2.25528	1.27063	8.01761	3.47475	12.3115	26.9599	4.73955	6.56351
ENSG00000152056	2.42454	0.042973	0.684713	up	2:-:223751686-223838027	2:-:223751686-223838027	ENSG00000152056	130340	Q96PC3	AP1S3	adaptor related protein complex 1 sigma 3 subunit [Source:HGNC Symbol;Acc:HGNC:18971]	0.08123	0.0532	0.13659	0.19408	0.48963	2.62728	0.22106	0.09782	0.41634
ENSG00000233429	-2.44064275066988	0.0312268	0.653331	down	7:+:27095647-27100265	7:+:27095647-27100265	ENSG00000233429	100506311	-	HOTAIRM1	HOXA transcript antisense RNA, myeloid-specific 1	4.34222	8.30234	7.35361	2.98735	0.03895	0.92598	2.33437	3.32146	1.99989
ENSG00000237200	-2.20543915587571	0.0442555	0.689404	down	1:+:22517474-22519708	1:+:22517474-22519708	ENSG00000237200	100874345	-	ZBTB40-IT1	ZBTB40 intronic transcript 1 [Source:HGNC Symbol;Acc:HGNC:41493]	1.27472	2.50434	0.64303	0.19035	0.85371	0.42285	0	0	0.4215
ENSG00000106714	-2.09944599831293	0.0339101	0.657568	down	9:-:39072767-39288315	9:-:39072767-39288315	ENSG00000106714	79937	Q9BZ76	CNTNAP3	contactin associated protein like 3 [Source:HGNC Symbol;Acc:HGNC:13834]	0.34114	2.12433	0.32574	0.43119	0.04896	0.67898	0.02487	0.10061	0.07252
ENSG00000100427	-2.52052421184347	0.0367834	0.666275	down	22:-:50059391-50085902	22:-:50059391-50085902	ENSG00000100427	23209	A0A024R4V4	MLC1	megalencephalic leukoencephalopathy with subcortical cysts 1 [Source:HGNC Symbol;Acc:HGNC:17082]	0.68838	2.63854	0.5311	0.26606	0.09492	0.18805	1.34992	0.09752	0.01339
ENSG00000245812	-2.33345707199052	0.037805	0.669429	down	5:+:159100483-159117478	5:+:159100483-159117478	ENSG00000245812	101927740	-	LINC02202	long intergenic non-protein coding RNA 2202	1.58804	0.85088	0.92854	0.58207	0.34445	0.87998	0	0.26077	0.14321
ENSG00000259877	-1.08463144499238	0.0335512	0.657568	down	16:-:89215211-89217653	16:-:89215211-89217653	ENSG00000259877	-	-	AC009113.1	-	1.75685	2.12223	1.9641	1.74425	0.6678	0.87418	0.62994	0.58813	0.61233
ENSG00000242534	-2.52999688305949	0.044465	0.689404	down	2:+:89959979-89960754	2:+:89959979-89960754	ENSG00000242534	28883	P01615	IGKV2D-28	immunoglobulin kappa variable 2D-28 [Source:HGNC Symbol;Acc:HGNC:5799]	1.58705	3.2597	0.87337	1.42196	0	0.86148	0	0	0.85874
ENSG00000069482	4.02259	0.0381701	0.669429	up	11:+:68683779-68691175	11:+:68683779-68691175	ENSG00000069482	51083	P22466	GAL	galanin and GMAP prepropeptide [Source:HGNC Symbol;Acc:HGNC:4114]	0	0	0	0	4.21305	0.0444	0	16.256	3.31935
ENSG00000069399	1.57365	0.0216356	0.606901	up	19:+:44747705-44760044	19:+:44747705-44760044	ENSG00000069399	602	P20749	BCL3	B cell CLL/lymphoma 3 [Source:HGNC Symbol;Acc:HGNC:998]	12.523	16.4841	1.64249	25.7746	16.9477	27.1149	28.0797	21.4943	23.3726
ENSG00000275180	-1.37627635290334	0.0406833	0.672919	down	12:+:62603909-62604399	12:+:62603909-62604399	ENSG00000275180	-	-	AC048341.2	-	3.30751	3.59713	3.81367	0.8467	0.47467	1.2931	0.7233	2.6824	1.52334
ENSG00000187193	2.82375	0.0263986	0.630487	up	16:+:56682424-56684196	16:+:56682424-56684196	ENSG00000187193	4501	P80297	MT1X	metallothionein 1X [Source:HGNC Symbol;Acc:HGNC:7405]	3.30398	3.30982	6.86481	52.1419	39.4353	42.5163	1.86951	88.6346	29.011
ENSG00000154027	-2.54400026511248	0.0376026	0.669429	down	1:+:77282051-77559969	1:+:77282051-77559969	ENSG00000154027	26289	Q9Y6K8	AK5	adenylate kinase 5 [Source:HGNC Symbol;Acc:HGNC:365]	0.83827	0.61758	0.43978	0.87123	0.10105	0.29198	0	0.03461	0.18294
ENSG00000262902	-2.18383129701347	0.0454803	0.689404	down	17:+:53105734-53106358	17:+:53105734-53106358	ENSG00000262902	107075172	-	MTCO1P40	mitochondrially encoded cytochrome c oxidase I pseudogene 40 [Source:HGNC Symbol;Acc:HGNC:52105]	0.7424	0.45579	0.56175	0	0	0.27705	0.18941	0	0.18411
ENSG00000167702	-1.10410149500104	0.0253725	0.621994	down	8:+:144466043-144474202	8:+:144466043-144474202	ENSG00000167702	90990	Q96AC6	KIFC2	kinesin family member C2 [Source:HGNC Symbol;Acc:HGNC:29530]	2.56936	4.45849	5.67132	1.7879	2.10946	2.80355	3.3009	1.30583	1.41024
ENSG00000169282	-2.21164159712247	0.0249829	0.619933	down	3:+:156037701-156539138	3:+:156037701-156539138	ENSG00000169282	7881	Q14722	KCNAB1	potassium voltage-gated channel subfamily A member regulatory beta subunit 1 [Source:HGNC Symbol;Acc:HGNC:6228]	2.51399	4.05768	7.18212	6.80291	1.19048	2.83879	0.07775	0.66402	0.35267
ENSG00000174175	-2.8880187283705	0.0322184	0.653505	down	1:-:169588849-169630193	1:-:169588849-169630193	ENSG00000174175	6403	A0A024R8Y9	SELP	selectin P [Source:HGNC Symbol;Acc:HGNC:10721]	4.93579	4.83216	1.39164	7.10252	0.05009	3.90308	0.05088	0.05146	0.41214
ENSG00000020181	-2.19309911602368	0.0204021	0.602551	down	8:+:37784191-37844896	8:+:37784191-37844896	ENSG00000020181	25960	Q96PE1	ADGRA2	adhesion G protein-coupled receptor A2 [Source:HGNC Symbol;Acc:HGNC:17849]	13.7422	14.8143	8.64355	12.4598	1.84839	20.9428	0.5784	0.96654	1.89041
ENSG00000211663	-3.43896214531659	0.0434903	0.685843	down	22:+:22720623-22721145	22:+:22720623-22721145	ENSG00000211663	28797	P01714	IGLV3-19	immunoglobulin lambda variable 3-19 [Source:HGNC Symbol;Acc:HGNC:5903]	0	4.83597	12.5724	0.96489	0	0.61241	0	0	0
ENSG00000268027	-1.54231021994612	0.0393402	0.669838	down	19:+:41545192-41555462	19:+:41545192-41555462	ENSG00000268027	-	-	AC243960.1	-	2.77915	0.91	2.11308	0.64958	0.44508	1.00207	0.65767	0.12472	0.3596
ENSG00000170442	-2.67724753264396	0.0380447	0.669429	down	12:+:52249300-52309163	12:+:52249300-52309163	ENSG00000170442	3892	A8K872	KRT86	keratin 86 [Source:HGNC Symbol;Acc:HGNC:6463]	1.25981	2.92723	1.58878	1.6063	0.19471	2.57977	0	0.05001	0.4326
ENSG00000185634	-2.43630820401513	0.025604	0.623958	down	15:-:48823735-48963444	15:-:48823735-48963444	ENSG00000185634	399694	Q6S5L8	SHC4	SHC adaptor protein 4 [Source:HGNC Symbol;Acc:HGNC:16743]	5.23269	8.33511	2.29701	2.837	1.29735	3.23678	0.01952	0.87879	1.52782
ENSG00000084444	1.12642	0.0330237	0.656547	up	12:+:13044284-13142521	12:+:13044284-13142521	ENSG00000084444	57613	A2RU67	FAM234B	family with sequence similarity 234 member B [Source:HGNC Symbol;Acc:HGNC:29288]	0.57088	0.53567	0.46421	1.02298	0.68477	1.645	1.3391	0.6772	1.18333
ENSG00000261123	-2.25727977950157	0.045413	0.689404	down	16:-:2094830-2097026	16:-:2094830-2097026	ENSG00000261123	-	-	AC009065.5	-	0.77852	1.91187	1.76726	0.52315	0	0.58107	0.39725	0	0.57921
ENSG00000230513	-1.4472564728309	0.0374238	0.668205	down	22:+:21001886-21010342	22:+:21001886-21010342	ENSG00000230513	439931	-	THAP7-AS1	THAP7 antisense RNA 1	1.16974	1.015	1.25883	0.50656	0.56797	0.65965	0.43771	0.20123	0.0967
ENSG00000197208	2.08901	0.0375551	0.669247	up	5:+:132294443-132344206	5:+:132294443-132344206	ENSG00000197208	6583	Q9H015	SLC22A4	solute carrier family 22 member 4 [Source:HGNC Symbol;Acc:HGNC:10968]	0.79836	1.03859	0.26123	1.62394	2.99131	1.00923	5.43896	2.89532	2.54714
ENSG00000271533	-1.50302741686219	0.030962	0.652248	down	X:-:74209976-74213660	X:-:74209976-74213660	ENSG00000271533	-	-	Z83843.1	-	1.74707	2.05631	3.84284	1.15637	0.18974	2.22419	1.02799	0.56861	0.71822
ENSG00000280355	2.26955	0.0464155	0.691092	up	10:-:79681973-79684094	10:-:79681973-79684094	ENSG00000280355	-	-	AL132656.4	-	0.30066	0.42959	0	0.9061	0.41187	0.97922	0.19525	0.19749	0.7863
ENSG00000261490	-1.33255185623543	0.030934	0.652248	down	4:-:10068089-10073019	4:-:10068089-10073019	ENSG00000261490	-	-	AC005674.2	-	1.4376	2.79188	3.61765	1.70259	0.4316	1.97331	0.84316	0.44345	0.8032
ENSG00000205078	-1.35575178538094	0.0395298	0.671312	down	16:+:77199397-77213215	16:+:77199397-77213215	ENSG00000205078	100130958	A8MT33	SYCE1L	synaptonemal complex central element protein 1 like [Source:HGNC Symbol;Acc:HGNC:37236]	1.5852	1.78616	3.38677	0.83547	0.42154	0.97436	0.57096	1.34747	0.32375
ENSG00000196659	1.23867	0.0379676	0.669429	up	2:-:177548998-177553014	2:-:177548998-177553014	ENSG00000196659	150737	Q8N4P2	TTC30B	tetratricopeptide repeat domain 30B [Source:HGNC Symbol;Acc:HGNC:26425]	0.43316	0.51059	0.46615	0.73738	1.26191	0.93397	0.9725	1.41581	0.77344
ENSG00000116133	2.72935	0.0285004	0.641639	up	1:-:54849633-54887218	1:-:54849633-54887218	ENSG00000116133	1718	Q15392	DHCR24	24-dehydrocholesterol reductase [Source:HGNC Symbol;Acc:HGNC:2859]	1.96516	3.17713	0.5232	5.24551	8.49992	14.2193	1.12809	33.5674	23.0547
ENSG00000196436	-1.43674024761228	0.0289262	0.644482	down	16:+:74377878-74392080	16:+:74377878-74392080	ENSG00000196436	440348	A6NHN6	NPIPB15	nuclear pore complex interacting protein family member B15 [Source:HGNC Symbol;Acc:HGNC:34409]	3.20327	8.87078	13.8554	2.10673	3.08102	2.1365	2.01705	4.04502	3.7523
ENSG00000174669	-1.07459709687748	0.0362127	0.662703	down	11:-:66362521-66372214	11:-:66362521-66372214	ENSG00000174669	3177	Q14542	SLC29A2	solute carrier family 29 member 2 [Source:HGNC Symbol;Acc:HGNC:11004]	1.10882	1.61286	1.85014	0.726	0.34274	0.93369	0.45698	0.9024	0.52882
ENSG00000227992	2.33806	0.0480001	0.695596	up	2:-:111203964-111206215	2:-:111203964-111206215	ENSG00000227992	-	-	AC108463.1	-	0.33429	4.10474	0	2.69564	2.85451	4.8238	0.51173	1.3802	3.97939
ENSG00000122884	1.47367	0.0219003	0.607317	up	10:-:73007217-73096974	10:-:73007217-73096974	ENSG00000122884	5033	P13674	P4HA1	prolyl 4-hydroxylase subunit alpha 1 [Source:HGNC Symbol;Acc:HGNC:8546]	7.96956	10.3706	7.96483	15.2555	22.5113	18.0268	39.3069	21.6587	90.4047
ENSG00000176083	-2.63555244559987	0.0452045	0.689404	down	1:-:26361634-26374522	1:-:26361634-26374522	ENSG00000176083	257101	Q8IZ20	ZNF683	zinc finger protein 683 [Source:HGNC Symbol;Acc:HGNC:28495]	0.85329	0.38318	0.8117	0.80821	0	0.84917	0.02488	0.10066	0
ENSG00000262251	-1.82244130245725	0.0481823	0.695855	down	17:-:7685260-7686371	17:-:7685260-7686371	ENSG00000262251	-	-	AC087388.1	-	0.52158	0.46112	0.57884	0	0.10479	0.20762	0.05323	0.05384	0.41392
ENSG00000102010	-2.15727496066662	0.0387144	0.669838	down	X:+:15464246-15556529	X:+:15464246-15556529	ENSG00000102010	660	P51813	BMX	BMX non-receptor tyrosine kinase [Source:HGNC Symbol;Acc:HGNC:1079]	0.8888	2.70047	1.60575	2.55571	0.10382	1.21363	0.10547	0.29869	0.04101
ENSG00000223855	-1.4327426558449	0.0366481	0.664717	down	7:+:520391-525232	7:+:520391-525232	ENSG00000223855	441307	-	AC147651.1	heart tissue-associated transcript 92	0.99258	1.91754	1.31853	0.81521	0.29914	0.82315	0.10129	0.17075	1.54259
ENSG00000100626	-3.1849463254042	0.0290317	0.645156	down	14:+:69259277-69357033	14:+:69259277-69357033	ENSG00000100626	57452	Q68VJ8	GALNT16	polypeptide N-acetylgalactosaminyltransferase 16 [Source:HGNC Symbol;Acc:HGNC:23233]	2.92092	3.15935	1.60889	1.10648	0.68503	1.76866	0	0.42675	0.46339
ENSG00000143842	-1.40477200253869	0.0243275	0.616342	down	1:+:204073115-204127743	1:+:204073115-204127743	ENSG00000143842	9580	Q9UN79	SOX13	SRY-box 13 [Source:HGNC Symbol;Acc:HGNC:11192]	5.00266	4.67615	3.48572	4.55228	1.42916	5.08739	0.2792	1.30705	1.61285
ENSG00000250303	-1.20094960420566	0.0297138	0.648411	down	11:+:112270749-112362534	11:+:112270749-112362534	ENSG00000250303	283140	-	AP002884.1	uncharacterized LOC283140	3.36347	2.80441	1.38768	2.86859	0.69668	1.34579	0.2713	1.28847	0.8714
ENSG00000203727	-2.69391008077528	0.0385606	0.669429	down	6:+:147508927-147737547	6:+:147508927-147737547	ENSG00000203727	389432	Q5TGI4	SAMD5	sterile alpha motif domain containing 5 [Source:HGNC Symbol;Acc:HGNC:21180]	1.57847	1.07277	0.46294	0.53446	0.14751	1.47038	0	0.15156	0.06373
ENSG00000127743	-2.49049143375902	0.0393145	0.669838	down	5:-:149371324-149404202	5:-:149371324-149404202	ENSG00000127743	27190	Q9UHF5	IL17B	interleukin 17B [Source:HGNC Symbol;Acc:HGNC:5982]	5.69939	5.73972	2.12609	3.00382	1.29907	1.1439	0	1.77968	0.66515
ENSG00000198134	1.7439	0.0494681	0.699427	up	12:+:12111163-12111489	12:+:12111163-12111489	ENSG00000198134	-	-	AC007537.1	-	0.70948	3.31041	0.17895	2.22484	1.78182	3.70675	1.26706	2.92924	2.81518
ENSG00000271303	2.08459	0.0466112	0.691343	up	20:-:646615-653370	20:-:646615-653370	ENSG00000271303	140809	Q9BYN0	SRXN1	sulfiredoxin 1 [Source:HGNC Symbol;Acc:HGNC:16132]	0.36545	0.35899	0.06507	0.61635	0.79905	0.42787	1.60151	0.6213	0.83168
ENSG00000105997	-2.78202613821391	0.0313308	0.653331	down	7:-:27106184-27152581	7:-:27106184-27152581	ENSG00000105997	3200	O43365	HOXA3	homeobox A3 [Source:HGNC Symbol;Acc:HGNC:5104]	5.06453	4.16785	3.00326	5.72036	0.05413	1.05895	0.01375	2.09935	2.0577
ENSG00000184139	2.13139	0.0492474	0.698613	up	4:-:131857343-131857913	4:-:131857343-131857913	ENSG00000184139	100271209	-	RPL7AP28	ribosomal protein L7a pseudogene 28 [Source:HGNC Symbol;Acc:HGNC:35656]	0.4063	0	0.10248	1.18311	1.32654	0.40434	0.72562	0.10484	0.20152
ENSG00000230415	-1.48025377258437	0.0473974	0.69325	down	1:+:1275223-1280420	1:+:1275223-1280420	ENSG00000230415	101928895	-	LINC01786	long intergenic non-protein coding RNA 1786 [Source:HGNC Symbol;Acc:HGNC:52575]	2.14813	2.55438	1.71099	0.60779	0.45431	1.12513	0.92304	0.1167	0.56077
ENSG00000259645	-2.58208412385922	0.0493219	0.699109	down	15:+:69391192-69392149	15:+:69391192-69392149	ENSG00000259645	-	-	AC027237.4	-	0	0.32838	2.69814	0.22464	0	0	0	0	0
ENSG00000272693	1.98775	0.0491606	0.698394	up	7:-:65647010-65770810	7:-:65647010-65770810	ENSG00000272693	441242	-	AC073107.1	uncharacterized LOC441242	0.29561	0.43558	0.02982	1.03296	0.89091	0.61779	0.27151	0.18308	1.02637
ENSG00000171914	-1.00669124357887	0.0219712	0.607317	down	15:+:62390526-62844631	15:+:62390526-62844631	ENSG00000171914	83660	Q9Y4G6	TLN2	talin 2 [Source:HGNC Symbol;Acc:HGNC:15447]	3.39932	3.9508	3.66063	4.00429	2.26463	3.13007	1.03342	1.10802	2.65864
ENSG00000211669	-2.3909580230419	0.0498325	0.699849	down	22:+:22811747-22812281	22:+:22811747-22812281	ENSG00000211669	28803	A0A075B6K4	IGLV3-10	immunoglobulin lambda variable 3-10 [Source:HGNC Symbol;Acc:HGNC:5897]	1.67015	1.49146	0.61273	0.27207	0	0.60439	0.61979	0	0
ENSG00000280211	-1.65146772484147	0.0466895	0.69159	down	16:-:30773532-30776033	16:-:30773532-30776033	ENSG00000280211	-	-	AC106886.4	-	0.41726	0.72868	0.60808	0.08308	0.06986	0.09228	0.14194	0.5264	0.18397
ENSG00000196507	-1.17909075890509	0.0219607	0.607317	down	X:+:103607451-103629690	X:+:103607451-103629690	ENSG00000196507	85012	Q969E4	TCEAL3	transcription elongation factor A like 3 [Source:HGNC Symbol;Acc:HGNC:28247]	18.0919	33.1462	37.1405	31.7658	14.5348	13.0213	4.33974	16.3106	17.7473
ENSG00000197124	-1.28049262417035	0.0371504	0.666275	down	19:-:19997058-20039506	19:-:19997058-20039506	ENSG00000197124	91120	O95780	ZNF682	zinc finger protein 682 [Source:HGNC Symbol;Acc:HGNC:28857]	0.99234	1.7661	0.70671	0.56485	0.49258	0.53444	0.05957	0.49407	0.7412
ENSG00000167371	-2.05910059702819	0.0336965	0.657568	down	16:+:29811382-29815892	16:+:29811382-29815892	ENSG00000167371	112476	Q7Z6L0	PRRT2	proline rich transmembrane protein 2 [Source:HGNC Symbol;Acc:HGNC:30500]	1.52915	4.74908	3.28811	2.04819	1.22583	2.10587	0.03153	0.23915	1.27175
ENSG00000226332	-1.32021796063208	0.0427699	0.684713	down	20:-:62305432-62306325	20:-:62305432-62306325	ENSG00000226332	-	-	AL354836.1	-	2.55505	5.68902	4.38225	2.06033	0.51335	3.136	0.95608	1.93401	0.67589
ENSG00000111817	1.3471	0.0222682	0.607317	up	6:+:116254173-116444860	6:+:116254173-116444860	ENSG00000111817	29940	Q9UL01	DSE	dermatan sulfate epimerase [Source:HGNC Symbol;Acc:HGNC:21144]	2.14556	2.24713	1.53051	3.76891	4.60527	6.0868	17.6247	6.14477	3.34846
ENSG00000142303	-1.23186826570642	0.0217634	0.607207	down	19:-:8580242-8610735	19:-:8580242-8610735	ENSG00000142303	81794	Q59FE5	ADAMTS10	ADAM metallopeptidase with thrombospondin type 1 motif 10 [Source:HGNC Symbol;Acc:HGNC:13201]	7.90211	18.6716	16.6529	11.3536	9.58323	11.7605	2.0031	5.74204	5.1351
ENSG00000211943	-2.98739279716795	0.04731	0.69325	down	14:-:106153624-106154163	14:-:106153624-106154163	ENSG00000211943	28448	A0A0B4J1V0	IGHV3-15	immunoglobulin heavy variable 3-15 [Source:HGNC Symbol;Acc:HGNC:5582]	2.65445	2.34675	17.6753	7.7295	0	3.03786	0.13545	0	1.05328
ENSG00000179256	-2.43736097685536	0.0457497	0.689404	down	12:-:14804650-14814182	12:-:14804650-14814182	ENSG00000179256	440087	A2RU48	SMCO3	single-pass membrane protein with coiled-coil domains 3 [Source:HGNC Symbol;Acc:HGNC:34401]	0.57889	1.29978	1.97463	1.18554	0.24923	1.34422	0	0.05691	0.10938
ENSG00000154262	-2.40760881908975	0.0299953	0.649234	down	17:-:69078702-69141888	17:-:69078702-69141888	ENSG00000154262	23460	Q8N139	ABCA6	ATP binding cassette subfamily A member 6 [Source:HGNC Symbol;Acc:HGNC:36]	0.75005	1.96475	2.34047	2.04177	0.11941	2.0802	0.07947	0.14384	0.04472
ENSG00000198756	-2.20763304296224	0.0369028	0.666275	down	1:-:183929854-184037729	1:-:183929854-184037729	ENSG00000198756	23127	Q8IYK4	COLGALT2	collagen beta(1-O)galactosyltransferase 2 [Source:HGNC Symbol;Acc:HGNC:16790]	1.8097	0.82906	0.786	0.85798	0.07337	1.38908	0.1822	0.16753	0.0161
ENSG00000279926	-1.77029656081711	0.0492017	0.698394	down	6:+:3982673-3984130	6:+:3982673-3984130	ENSG00000279926	-	-	AL138831.3	-	0.1989	0.97692	2.20739	0.21385	0.11989	0.23753	0.08119	0.12318	0.35516
ENSG00000141338	-2.4547019950079	0.0249978	0.619933	down	17:-:68867292-68955392	17:-:68867292-68955392	ENSG00000141338	10351	A0A024R8L6	ABCA8	ATP binding cassette subfamily A member 8 [Source:HGNC Symbol;Acc:HGNC:38]	3.40476	6.7499	4.67378	5.54187	0.27985	7.82391	0.61069	0.47923	0.15352
ENSG00000011422	1.4961	0.022325	0.607317	up	19:-:43646095-43670547	19:-:43646095-43670547	ENSG00000011422	5329	Q03405	PLAUR	plasminogen activator, urokinase receptor [Source:HGNC Symbol;Acc:HGNC:9053]	8.901	13.0131	5.36976	14.2128	27.4791	14.7633	76.866	39.8795	30.5297
ENSG00000263272	-1.45325132371215	0.0409836	0.672919	down	17:-:5425139-5432876	17:-:5425139-5432876	ENSG00000263272	-	-	AC004148.2	-	1.10732	2.05788	3.07979	0.29496	0.39084	1.0424	0.88571	0.6796	0.59376
ENSG00000163659	1.35797	0.0282204	0.640109	up	3:+:156673235-156706770	3:+:156673235-156706770	ENSG00000163659	25976	Q7Z3E1	TIPARP	TCDD inducible poly(ADP-ribose) polymerase [Source:HGNC Symbol;Acc:HGNC:23696]	2.40133	2.39272	1.8663	12.0444	4.73235	11.3312	4.59637	2.3956	5.68743
ENSG00000176490	2.06494	0.0471155	0.692671	up	19:-:2714567-2721418	19:-:2714567-2721418	ENSG00000176490	148252	O95057	DIRAS1	DIRAS family GTPase 1 [Source:HGNC Symbol;Acc:HGNC:19127]	0.21635	0.13079	0.3694	0.59645	1.00314	4.19024	0.50953	0.54971	0.26415
ENSG00000165060	1.11331	0.0384079	0.669429	up	9:+:69035259-69120427	9:+:69035259-69120427	ENSG00000165060	2395	A0A0S2Z3G4	FXN	frataxin [Source:HGNC Symbol;Acc:HGNC:3951]	0.36227	0.4389	0.2193	0.36786	0.78245	0.87727	0.46213	0.98468	0.59296
ENSG00000187608	-1.59915344875758	0.0233868	0.610947	down	1:+:1001138-1014541	1:+:1001138-1014541	ENSG00000187608	9636	P05161	ISG15	ISG15 ubiquitin-like modifier [Source:HGNC Symbol;Acc:HGNC:4053]	46.3012	201.344	34.0411	31.9409	24.3701	23.3451	57.4935	39.2118	9.22275
ENSG00000211592	-4.29726136880785	0.0240066	0.613796	down	2:-:88857161-88857683	2:-:88857161-88857683	ENSG00000211592	3514	P01834	IGKC	immunoglobulin kappa constant [Source:HGNC Symbol;Acc:HGNC:5716]	260.832	395.222	329.502	310.405	0	169.295	48.5517	16.8267	20.3519
ENSG00000185052	-2.31049353457824	0.0257333	0.62514	down	20:+:19212646-19722937	20:+:19212646-19722937	ENSG00000185052	57419	Q9HC58	SLC24A3	solute carrier family 24 member 3 [Source:HGNC Symbol;Acc:HGNC:10977]	13.2722	20.5123	6.97787	9.2754	6.11841	10.8306	0.0903	2.48111	1.79935
ENSG00000226824	-1.55856510142899	0.0499617	0.701346	down	7:+:66654538-66669855	7:+:66654538-66669855	ENSG00000226824	-	-	AC006001.2	-	0.98933	1.21479	2.18343	0.1662	0.24847	0.30767	0.37861	0.63823	0.73606
ENSG00000269825	1.27678	0.0464064	0.691092	up	19:-:52650437-52653284	19:-:52650437-52653284	ENSG00000269825	-	-	AC022150.4	-	0.63132	0.46011	0.2671	0.89408	0.85925	1.72266	0.60271	0.37837	1.07071
ENSG00000167941	-3.55020780024242	0.0343039	0.657724	down	17:-:43753731-43758788	17:-:43753731-43758788	ENSG00000167941	50964	Q9BQB4	SOST	sclerostin [Source:HGNC Symbol;Acc:HGNC:13771]	11.0451	8.42222	9.13357	7.32043	1.89997	0.07529	0	2.73303	15.0592
ENSG00000137078	-1.33368079580329	0.0430609	0.684713	down	9:-:35649295-35650950	9:-:35649295-35650950	ENSG00000137078	27240	Q9Y3P8	SIT1	signaling threshold regulating transmembrane adaptor 1 [Source:HGNC Symbol;Acc:HGNC:17710]	3.75883	1.20216	3.66	0.66573	0.65862	0.91342	0.75827	1.26319	0.95386
ENSG00000183474	1.10695	0.0385759	0.669429	up	5:+:69560208-69594723	5:+:69560208-69594723	ENSG00000183474	728340	Q6P1K8	GTF2H2C	GTF2H2 family member C [Source:HGNC Symbol;Acc:HGNC:31394]	0.71369	0.52988	0.32653	0.90712	0.8837	1.22227	1.50749	0.74522	0.88085
ENSG00000102098	1.33839	0.0474305	0.69325	up	X:-:18239314-18354727	X:-:18239314-18354727	ENSG00000102098	10389	Q9UQR0	SCML2	Scm polycomb group protein like 2 [Source:HGNC Symbol;Acc:HGNC:10581]	0.49678	0.244	0.16707	0.53165	0.60997	0.52185	0.28166	0.5555	1.16357
ENSG00000172345	-1.43652135518514	0.0421233	0.678471	down	15:-:81309053-81324183	15:-:81309053-81324183	ENSG00000172345	80765	Q9NSY2	STARD5	StAR related lipid transfer domain containing 5 [Source:HGNC Symbol;Acc:HGNC:18065]	0.59473	0.68307	0.66464	0.17215	0.09192	0.40064	0.5976	0.16999	0.11799
ENSG00000169031	-2.52237563400134	0.0283126	0.640356	down	2:+:227164565-227314792	2:+:227164565-227314792	ENSG00000169031	1285	Q01955	COL4A3	collagen type IV alpha 3 chain [Source:HGNC Symbol;Acc:HGNC:2204]	1.85619	6.03833	5.99654	3.26923	1.51986	0.91728	0.01946	0.46586	3.04576
ENSG00000204253	1.23084	0.0432099	0.684713	up	2:+:189923336-189924216	2:+:189923336-189924216	ENSG00000204253	653447	-	HNRNPCP2	heterogeneous nuclear ribonucleoprotein C pseudogene 2 [Source:HGNC Symbol;Acc:HGNC:48814]	2.56752	2.52211	1.85976	3.53912	5.62154	3.93094	4.29984	4.41692	7.51028
ENSG00000257337	-1.44325697926077	0.030567	0.650908	down	12:-:53014596-53054438	12:-:53014596-53054438	ENSG00000257337	283335	-	AC068888.1	uncharacterized LOC283335	3.57984	2.75647	2.90394	3.12425	1.14002	2.62827	0.11581	0.79864	1.64767
ENSG00000260401	1.70114	0.0476901	0.694685	up	11:+:73238975-73242335	11:+:73238975-73242335	ENSG00000260401	-	-	AP002761.4	-	0.6385	0.49159	0.10446	1.06684	1.00548	0.68693	1.16231	1.05091	0.51356
ENSG00000111796	-2.45786841596538	0.0458021	0.689404	down	12:-:9594551-9607886	12:-:9594551-9607886	ENSG00000111796	3820	Q12918	KLRB1	killer cell lectin like receptor B1 [Source:HGNC Symbol;Acc:HGNC:6373]	4.16572	1.80994	2.42469	1.79441	0	3.10919	0.08175	0.28941	1.31123
ENSG00000147394	1.07984	0.0302822	0.649737	up	X:+:152914442-152973480	X:+:152914442-152973480	ENSG00000147394	7739	B3KPM4	ZNF185	zinc finger protein 185 with LIM domain [Source:HGNC Symbol;Acc:HGNC:12976]	2.01287	1.89439	2.84554	4.90286	6.35691	2.93874	6.98668	3.76964	6.22941
ENSG00000117595	-2.05501004121839	0.0404211	0.672919	down	1:-:209785623-209806175	1:-:209785623-209806175	ENSG00000117595	3664	G0Z349	IRF6	interferon regulatory factor 6 [Source:HGNC Symbol;Acc:HGNC:6121]	0.30372	2.31797	3.05249	0.31399	0.14082	0.37201	0.09537	0.25321	1.11247
ENSG00000155511	-2.85989651245288	0.029561	0.648411	down	5:+:153489615-153813869	5:+:153489615-153813869	ENSG00000155511	2890	P42261	GRIA1	glutamate ionotropic receptor AMPA type subunit 1 [Source:HGNC Symbol;Acc:HGNC:4571]	2.60527	5.64068	8.759	6.32902	0.70963	2.10892	0.00775	0.59584	1.76313
ENSG00000133962	-2.42866098574179	0.0446007	0.689404	down	14:-:91580696-91780707	14:-:91580696-91780707	ENSG00000133962	79820	Q9H7T0	CATSPERB	cation channel sperm associated auxiliary subunit beta [Source:HGNC Symbol;Acc:HGNC:20500]	0.68961	1.19306	0.6646	0.20288	0.29986	0.15365	0	0.24435	0.8883
ENSG00000105519	-1.25146884589647	0.0335214	0.657568	down	19:+:5911707-5915877	19:+:5911707-5915877	ENSG00000105519	828	Q96ET4	CAPS	calcyphosine [Source:HGNC Symbol;Acc:HGNC:1487]	1.8262	3.05937	4.39905	1.57281	1.1235	2.00052	1.82034	1.18359	0.44938
ENSG00000197083	-2.85552696665147	0.038735	0.669838	down	5:-:150930645-150946289	5:-:150930645-150946289	ENSG00000197083	134466	-	ZNF300P1	zinc finger protein 300 pseudogene 1 [Source:HGNC Symbol;Acc:HGNC:27032]	2.57817	2.82409	5.9882	0.91402	1.58381	0.83063	0	0.36375	4.94947
ENSG00000182742	2.01399	0.0470136	0.692662	up	17:-:48575513-48580111	17:-:48575513-48580111	ENSG00000182742	3214	P17483	HOXB4	homeobox B4 [Source:HGNC Symbol;Acc:HGNC:5115]	0.83364	0.53076	0.09345	1.02355	2.07814	4.34777	0.18906	1.00388	1.07199
ENSG00000140450	1.38125	0.0277814	0.639151	up	15:+:97960698-97973838	15:+:97960698-97973838	ENSG00000140450	91947	A8K2F6	ARRDC4	arrestin domain containing 4 [Source:HGNC Symbol;Acc:HGNC:28087]	3.50391	3.31601	5.80561	9.50753	6.73946	20.0572	30.4962	6.57177	10.7949
ENSG00000112096	1.3189	0.0193176	0.595131	up	6:-:159669057-159745186	6:-:159669057-159745186	ENSG00000112096	100129518	Q71UR9,Q7Z7M4,F5H4R2,Q7Z7M6,Q7Z7M7,Q6LE88,P04179,Q4ZJI1,G8JLJ2,F5GYZ5,G5E9P6,F5GXZ9,F5H3C5,Q7Z7M5	SOD2	SOD2 overlapping transcript 1	16.18	8.43571	9.53682	17.0206	22.5177	21.7187	49.9381	54.8572	63.3471
ENSG00000088826	1.19544	0.0317229	0.653416	up	20:+:4120980-4187747	20:+:4120980-4187747	ENSG00000088826	54498	Q9NWM0	SMOX	spermine oxidase [Source:HGNC Symbol;Acc:HGNC:15862]	2.36251	3.48109	3.69449	3.82777	7.31781	5.28996	12.055	10.6077	9.37439
ENSG00000166510	-1.94509529896799	0.0473962	0.69325	down	18:-:54901509-54959508	18:-:54901509-54959508	ENSG00000166510	80323	A0A024R2B9	CCDC68	coiled-coil domain containing 68 [Source:HGNC Symbol;Acc:HGNC:24350]	0.33591	0.8799	0.75687	0.82263	0.03374	0.62399	0.01143	0.13869	0.09996
ENSG00000271576	-2.17005338527277	0.049796	0.699849	down	1:-:84076331-84077931	1:-:84076331-84077931	ENSG00000271576	-	-	AL359504.2	-	1.15927	2.17077	1.53508	0.48688	0.61869	0.72104	0	0.18697	1.29374
ENSG00000141682	1.32821	0.0454981	0.689404	up	18:+:59899948-59904306	18:+:59899948-59904306	ENSG00000141682	5366	Q13794	PMAIP1	phorbol-12-myristate-13-acetate-induced protein 1 [Source:HGNC Symbol;Acc:HGNC:9108]	0.67472	0.50983	1.70181	1.69732	2.71124	3.2798	1.72141	1.39286	1.05546
ENSG00000109881	1.58819	0.0436345	0.687065	up	11:-:27330827-27363868	11:-:27330827-27363868	ENSG00000109881	91057	Q96HJ3	CCDC34	coiled-coil domain containing 34 [Source:HGNC Symbol;Acc:HGNC:25079]	1.16528	0.6868	0.28216	0.97445	2.60658	1.20603	0.6818	3.73663	2.21942
ENSG00000185621	1.07198	0.0397308	0.671903	up	3:+:197960200-198043720	3:+:197960200-198043720	ENSG00000185621	89782	B4DR62	LMLN	leishmanolysin like peptidase [Source:HGNC Symbol;Acc:HGNC:15991]	0.46042	0.51782	0.35007	0.60982	0.95188	1.09568	0.98741	0.53034	1.18486
ENSG00000239779	-1.11224678763826	0.0359068	0.662703	down	2:+:74458329-74460891	2:+:74458329-74460891	ENSG00000239779	23559	Q96G27	WBP1	WW domain binding protein 1 [Source:HGNC Symbol;Acc:HGNC:12737]	2.42656	4.4635	5.44837	2.4086	1.62513	1.79929	2.23359	1.03133	1.79355
ENSG00000102359	-1.11324081186145	0.0272177	0.636143	down	X:+:100644166-100675788	X:+:100644166-100675788	ENSG00000102359	27286	O60687	SRPX2	sushi repeat containing protein, X-linked 2 [Source:HGNC Symbol;Acc:HGNC:30668]	2.84312	7.19344	4.74453	2.50604	1.79089	2.23291	0.77634	4.72712	3.91801
ENSG00000211897	-3.49899088075451	0.0307082	0.651785	down	14:-:105764503-105771405	14:-:105764503-105771405	ENSG00000211897	3502	P01860,A0A286YES1	IGHG3	immunoglobulin heavy constant gamma 3 (G3m marker) [Source:HGNC Symbol;Acc:HGNC:5527]	15.7124	15.0014	20.2197	9.21167	0	15.6165	1.47259	1.69628	3.61832
ENSG00000123892	1.77092	0.0482918	0.696194	up	11:-:88113242-88175467	11:-:88113242-88175467	ENSG00000123892	23682	P57729	RAB38	RAB38, member RAS oncogene family [Source:HGNC Symbol;Acc:HGNC:9776]	0.3959	2.06117	0.87874	1.06415	2.74425	4.49147	4.3635	4.20903	2.12076
ENSG00000177679	-1.69107666507534	0.0416537	0.676544	down	7:+:76201900-76287288	7:+:76201900-76287288	ENSG00000177679	222183	A0A087WXA3	SRRM3	serine/arginine repetitive matrix 3 [Source:HGNC Symbol;Acc:HGNC:26729]	0.64978	1.31803	0.82585	0.5217	0.19498	0.94897	0.01722	0.66199	0.16742
ENSG00000034053	-1.79439814747251	0.0438283	0.688503	down	15:+:28884483-29118315	15:+:28884483-29118315	ENSG00000034053	321	Q99767	APBA2	amyloid beta precursor protein binding family A member 2 [Source:HGNC Symbol;Acc:HGNC:579]	0.4053	0.8792	1.14152	0.28748	0.16117	0.5798	0.00862	0.40091	0.36017
ENSG00000196557	-3.51482828895213	0.0305827	0.650908	down	16:+:1153121-1221772	16:+:1153121-1221772	ENSG00000196557	8912	O95180	CACNA1H	calcium voltage-gated channel subunit alpha1 H [Source:HGNC Symbol;Acc:HGNC:1395]	5.25002	9.63908	4.70521	3.0856	1.52333	4.6881	0	0.61911	1.25019
ENSG00000275830	-2.35799195972422	0.0462496	0.690051	down	13:-:109988097-110057331	13:-:109988097-110057331	ENSG00000275830	-	-	AL355974.2	-	6.23137	3.12479	2.37405	2.03023	1.18195	1.1275	0	0.89957	1.81554
ENSG00000112972	1.46985	0.0311379	0.653331	up	5:-:43289395-43313512	5:-:43289395-43313512	ENSG00000112972	3157	A0A024R059	HMGCS1	3-hydroxy-3-methylglutaryl-CoA synthase 1 [Source:HGNC Symbol;Acc:HGNC:5007]	2.75073	3.63508	1.43116	4.24393	5.88604	5.38894	3.33589	13.7125	19.0031
ENSG00000169442	-1.57112896137783	0.031398	0.653331	down	1:+:26317957-26320523	1:+:26317957-26320523	ENSG00000169442	1043	V9HWN9	CD52	CD52 molecule [Source:HGNC Symbol;Acc:HGNC:1804]	30.3335	13.8322	28.1002	7.11406	6.60551	8.33381	20.9539	23.6264	2.33833
ENSG00000260711	-1.95871981532687	0.0408964	0.672919	down	14:-:91752856-91759798	14:-:91752856-91759798	ENSG00000260711	-	-	AL121839.2	-	0.93561	1.44425	1.10407	1.43706	0.27694	0.35747	0.00853	0.41388	0.47235
ENSG00000149798	1.81053	0.0417704	0.677017	up	11:+:65314818-65322429	11:+:65314818-65322429	ENSG00000149798	10435	O14613	CDC42EP2	CDC42 effector protein 2 [Source:HGNC Symbol;Acc:HGNC:16263]	2.71221	1.89571	0.60516	7.43039	2.51506	12.5353	0.79843	8.04857	3.98401
ENSG00000173926	1.20486	0.0428223	0.684713	up	5:-:126867714-127030808	5:-:126867714-127030808	ENSG00000173926	115123	Q86UD3	MARCH3	membrane associated ring-CH-type finger 3 [Source:HGNC Symbol;Acc:HGNC:28728]	0.73913	0.33003	0.8926	1.40476	0.94503	1.14792	0.58287	2.36968	1.75528
ENSG00000167615	-1.16553224173304	0.0210415	0.603944	down	19:+:54448887-54462037	19:+:54448887-54462037	ENSG00000167615	114823	Q96PV6	LENG8	leukocyte receptor cluster member 8 [Source:HGNC Symbol;Acc:HGNC:15500]	20.3344	50.8792	51.8855	25.6095	17.3923	37.5546	27.4951	8.72684	17.7791
ENSG00000118985	1.84917	0.0241945	0.614803	up	5:-:95885098-95962071	5:-:95885098-95962071	ENSG00000118985	22936	Q7Z656	ELL2	elongation factor for RNA polymerase II 2 [Source:HGNC Symbol;Acc:HGNC:17064]	5.59576	5.17025	9.50245	16.5018	31.0411	8.57756	27.6807	52.2932	76.8498
ENSG00000269352	-1.24096208901134	0.0456023	0.689404	down	19:-:49856970-49859289	19:-:49856970-49859289	ENSG00000269352	101928378	-	PTOV1-AS2	PTOV1 antisense RNA 2 [Source:HGNC Symbol;Acc:HGNC:51284]	2.26783	4.7339	5.72003	0.86356	1.59476	2.14402	1.5622	1.52153	1.29356
ENSG00000140398	-1.02135477947289	0.0326932	0.65483	down	15:+:75346955-75357114	15:+:75346955-75357114	ENSG00000140398	79661	Q96FI4	NEIL1	nei like DNA glycosylase 1 [Source:HGNC Symbol;Acc:HGNC:18448]	1.96453	2.16793	3.1881	2.09722	1.31849	2.70377	0.4351	0.99231	0.72147
ENSG00000144369	1.39524	0.042234	0.679193	up	2:+:186693971-186765965	2:+:186693971-186765965	ENSG00000144369	165215	Q6P995	FAM171B	family with sequence similarity 171 member B [Source:HGNC Symbol;Acc:HGNC:29412]	0.9358	0.34227	0.70307	2.16748	2.30022	3.10095	0.27431	1.16116	1.1752
ENSG00000163734	2.42783	0.0473781	0.69325	up	4:-:74036589-74038807	4:-:74036589-74038807	ENSG00000163734	2921	P19876	CXCL3	C-X-C motif chemokine ligand 3 [Source:HGNC Symbol;Acc:HGNC:4604]	1.20234	0.77026	0.58015	6.22936	10.188	1.24855	8.13563	4.88319	1.52978
ENSG00000125398	-2.64899159706158	0.0435741	0.686465	down	17:+:72121020-72126420	17:+:72121020-72126420	ENSG00000125398	6662	P48436	SOX9	SRY-box 9 [Source:HGNC Symbol;Acc:HGNC:11204]	2.77101	3.21428	1.13017	1.38664	0.59228	2.40558	0	0.22821	0.45326
ENSG00000115648	-2.81189275052992	0.048178	0.695855	down	2:+:237485428-237555318	2:+:237485428-237555318	ENSG00000115648	79083	Q9BV36	MLPH	melanophilin [Source:HGNC Symbol;Acc:HGNC:29643]	1.42799	0.28055	0.92672	1.47308	0.05428	0.56844	0.05514	0	0.03829
ENSG00000102554	1.68702	0.0444657	0.689404	up	13:+:73054976-73077542	13:+:73054976-73077542	ENSG00000102554	688	Q13887	KLF5	Kruppel like factor 5 [Source:HGNC Symbol;Acc:HGNC:6349]	0.67043	0.5854	0.91689	2.08238	1.91575	6.25676	0.25847	3.72146	1.90651
ENSG00000185495	-1.42271523964139	0.0369771	0.666275	down	1:+:223992743-224010612	1:+:223992743-224010612	ENSG00000185495	-	-	AC138393.1	-	1.89376	3.51092	3.00047	3.04698	0.89763	2.15004	0.69411	0.23401	0.66148
ENSG00000173334	1.28063	0.0286634	0.642796	up	8:+:125430321-125438405	8:+:125430321-125438405	ENSG00000173334	10221	Q96RU8	TRIB1	tribbles pseudokinase 1 [Source:HGNC Symbol;Acc:HGNC:16891]	6.36342	3.27689	6.2928	26.5984	14.0665	10.2522	26.5626	11.0097	7.14673
ENSG00000162591	-1.77128165985089	0.0217161	0.606901	down	1:-:3489920-3611495	1:-:3489920-3611495	ENSG00000162591	1953	O75095	MEGF6	multiple EGF like domains 6 [Source:HGNC Symbol;Acc:HGNC:3232]	23.9118	62.9877	42.4883	36.2042	13.2358	50.856	5.0285	5.01792	11.337
ENSG00000185650	1.00343	0.0206669	0.602551	up	14:-:68787660-68796253	14:-:68787660-68796253	ENSG00000185650	677	B3KNA8	ZFP36L1	ZFP36 ring finger protein like 1 [Source:HGNC Symbol;Acc:HGNC:1107]	58.6178	37.2428	29.3941	98.4635	93.0104	141.457	141.528	50.109	83.9057
ENSG00000136261	1.44332	0.0348495	0.660773	up	7:+:16646131-16706523	7:+:16646131-16706523	ENSG00000136261	28969	Q9Y6E2	BZW2	basic leucine zipper and W2 domains 2 [Source:HGNC Symbol;Acc:HGNC:18808]	3.05678	3.01827	1.54998	3.87404	6.39617	3.97195	4.63887	16.4951	13.1034
ENSG00000188706	1.24387	0.0336996	0.657568	up	X:-:129803288-129843909	X:-:129803288-129843909	ENSG00000188706	51114	Q9Y397	ZDHHC9	zinc finger DHHC-type containing 9 [Source:HGNC Symbol;Acc:HGNC:18475]	2.76557	1.7278	1.71876	4.3908	5.53429	4.90994	1.50148	5.29811	13.1246
ENSG00000148926	2.92123	0.0370584	0.666275	up	11:+:10304680-10307397	11:+:10304680-10307397	ENSG00000148926	133	P35318	ADM	adrenomedullin [Source:HGNC Symbol;Acc:HGNC:259]	2.71006	1.2577	3.27241	10.2479	8.74627	5.41517	12.8049	30.5939	136.006
ENSG00000111339	-3.35523636541515	0.0364182	0.66288	down	12:-:14825569-14843533	12:-:14825569-14843533	ENSG00000111339	420	Q93070	ART4	ADP-ribosyltransferase 4 (Dombrock blood group) [Source:HGNC Symbol;Acc:HGNC:726]	3.75474	7.79973	6.607	4.38327	1.87488	8.70406	0	0.25077	0.48202
ENSG00000164649	1.13909	0.0396098	0.671903	up	7:-:21900900-21946084	7:-:21900900-21946084	ENSG00000164649	55536	A0A024RA51	CDCA7L	cell division cycle associated 7 like [Source:HGNC Symbol;Acc:HGNC:30777]	1.43789	1.20269	1.49378	1.9516	3.77568	4.50534	4.48937	1.52825	3.03635
ENSG00000129167	-2.91751118494288	0.0321796	0.653416	down	11:-:18017564-18042426	11:-:18017564-18042426	ENSG00000129167	7166	P17752	TPH1	tryptophan hydroxylase 1 [Source:HGNC Symbol;Acc:HGNC:12008]	5.83501	14.3194	6.13658	12.6174	2.45449	0.77971	0.01052	1.4791	3.84523
ENSG00000170989	1.28406	0.0302742	0.649737	up	1:+:101236888-101241518	1:+:101236888-101241518	ENSG00000170989	1901	P21453	S1PR1	sphingosine-1-phosphate receptor 1 [Source:HGNC Symbol;Acc:HGNC:3165]	13.0882	5.60277	3.25829	23.4025	9.9228	27.3655	27.099	10.8777	12.4963
ENSG00000188130	1.1896	0.0463387	0.690614	up	22:-:50245450-50261825	22:-:50245450-50261825	ENSG00000188130	6300	P53778	MAPK12	mitogen-activated protein kinase 12 [Source:HGNC Symbol;Acc:HGNC:6874]	0.51082	0.35669	0.17386	0.73891	0.55026	1.0902	0.50246	0.96559	0.30526
ENSG00000148120	-1.78703586752539	0.0248711	0.618777	down	9:+:94726701-95087218	9:+:94726701-95087218	ENSG00000148120	84909	Q8N6M6	C9orf3	chromosome 9 open reading frame 3 [Source:HGNC Symbol;Acc:HGNC:1361]	10.6367	15.8744	10.5516	10.0865	5.6953	4.8789	0.25898	8.60488	5.23827
ENSG00000211893	-3.87550822039085	0.0313858	0.653331	down	14:-:105639559-105644790	14:-:105639559-105644790	ENSG00000211893	3501	P01859,A0A286YEY4	IGHG2	immunoglobulin heavy constant gamma 2 (G2m marker) [Source:HGNC Symbol;Acc:HGNC:5526]	22.9286	24.5214	52.4227	24.5495	0	28.0267	5.75248	1.68422	2.37541
ENSG00000179715	-1.34448528877667	0.0375687	0.669247	down	12:+:47079603-47236662	12:+:47079603-47236662	ENSG00000179715	91523	Q96HM7	PCED1B	PC-esterase domain containing 1B [Source:HGNC Symbol;Acc:HGNC:28255]	4.82961	5.44059	6.05723	3.65231	2.53716	2.95431	4.86091	1.82938	0.52744
ENSG00000213145	-1.15658456234587	0.0451375	0.689404	down	14:+:105486317-105488947	14:+:105486317-105488947	ENSG00000213145	1396	P50238	CRIP1	cysteine rich protein 1 [Source:HGNC Symbol;Acc:HGNC:2360]	2.21729	3.59955	2.23703	2.15392	0.96132	1.39363	1.02421	1.32501	0.37045
ENSG00000162426	-1.12010554238887	0.0419303	0.677427	down	1:+:8317826-8344167	1:+:8317826-8344167	ENSG00000162426	50651	A0A0A0MT80	SLC45A1	solute carrier family 45 member 1 [Source:HGNC Symbol;Acc:HGNC:17939]	3.25344	3.43263	2.51246	3.02295	1.75523	1.85869	0.18446	1.45105	1.67346
ENSG00000130402	-1.39775704175129	0.0198848	0.601503	down	19:+:38647649-38731583	19:+:38647649-38731583	ENSG00000130402	81	A0A0S2Z3G9	ACTN4	actinin alpha 4 [Source:HGNC Symbol;Acc:HGNC:166]	217.275	145.621	112.426	169.729	69.4544	145.434	31.2645	32.1322	66.5647
ENSG00000134986	1.4778	0.0322533	0.653505	up	5:-:111662621-111997464	5:-:111662621-111997464	ENSG00000134986	9315	Q16612	NREP	neuronal regeneration related protein [Source:HGNC Symbol;Acc:HGNC:16834]	3.64633	1.35463	1.21582	3.81244	7.24498	4.64252	1.8067	12.2015	9.45879
ENSG00000173227	-2.89198371354017	0.0452524	0.689404	down	11:+:67006778-67050863	11:+:67006778-67050863	ENSG00000173227	91683	Q8NDM9	SYT12	synaptotagmin 12 [Source:HGNC Symbol;Acc:HGNC:18381]	0.73905	2.15164	0.8645	0.91648	0.23134	1.76409	0	0.16031	0.06375
ENSG00000186480	1.19691	0.031169	0.653331	up	7:+:155297776-155310235	7:+:155297776-155310235	ENSG00000186480	3638	O15503	INSIG1	insulin induced gene 1 [Source:HGNC Symbol;Acc:HGNC:6083]	6.57859	9.78701	3.41476	24.7017	7.35903	12.2713	11.1245	23.11	24.086
ENSG00000106123	-1.15081524703973	0.0308243	0.652248	down	7:+:142855061-142871094	7:+:142855061-142871094	ENSG00000106123	2051	F8WCM8	EPHB6	EPH receptor B6 [Source:HGNC Symbol;Acc:HGNC:3396]	6.16484	8.37756	8.64827	3.43512	4.48618	12.4652	3.91265	2.47335	1.826
ENSG00000221890	-1.91001712692202	0.0316586	0.653416	down	22:-:38818452-38843982	22:-:38818452-38843982	ENSG00000221890	23467	O95502	NPTXR	neuronal pentraxin receptor [Source:HGNC Symbol;Acc:HGNC:7954]	6.62824	9.08193	8.25536	8.34655	5.50018	4.08147	0.10233	2.47373	1.8701
ENSG00000104936	-2.83110906090932	0.0256648	0.624949	down	19:-:45769717-45782552	19:-:45769717-45782552	ENSG00000104936	1760	E5KR06	DMPK	DM1 protein kinase [Source:HGNC Symbol;Acc:HGNC:2933]	38.0638	46.1717	40.0452	28.7527	13.8064	16.5793	0.07135	8.71139	10.3736
ENSG00000101400	-1.37995312990982	0.0279676	0.639151	down	20:-:33407955-33443892	20:-:33407955-33443892	ENSG00000101400	6640	Q13424	SNTA1	syntrophin alpha 1 [Source:HGNC Symbol;Acc:HGNC:11167]	35.0177	35.7364	35.0796	37.0552	23.7093	15.9948	1.97132	19.785	20.7343
ENSG00000171208	1.62398	0.0473609	0.69325	up	16:-:47077703-47143997	16:-:47077703-47143997	ENSG00000171208	81831	Q8NC67	NETO2	neuropilin and tolloid like 2 [Source:HGNC Symbol;Acc:HGNC:14644]	0.47293	0.60926	0.38328	0.66685	1.57327	1.51994	4.16174	2.11265	0.6768
ENSG00000156313	1.09535	0.0455444	0.689404	up	X:-:38269163-38327564	X:-:38269163-38327564	ENSG00000156313	6103	Q92834	RPGR	retinitis pigmentosa GTPase regulator [Source:HGNC Symbol;Acc:HGNC:10295]	0.62998	0.40122	0.67749	1.78637	0.51464	1.43299	0.87605	1.09329	1.35288
ENSG00000007264	-1.59436761302002	0.0432735	0.684713	down	19:-:3777970-3802129	19:-:3777970-3802129	ENSG00000007264	4145	F1T0G6	MATK	megakaryocyte-associated tyrosine kinase [Source:HGNC Symbol;Acc:HGNC:6906]	2.45108	1.99498	3.40554	0.31373	1.16784	0.78056	2.51568	2.2842	0.33346
ENSG00000054219	-1.01098742193586	0.0376487	0.669429	down	2:-:159803355-159904749	2:-:159803355-159904749	ENSG00000054219	4065	Q59H44	LY75	lymphocyte antigen 75 [Source:HGNC Symbol;Acc:HGNC:6729]	1.61513	1.55418	2.39438	1.06909	0.80133	0.96439	2.06539	0.64643	0.81745
ENSG00000171793	-1.05066111746134	0.0300422	0.649234	down	1:+:40979335-41012565	1:+:40979335-41012565	ENSG00000171793	1503	P17812	CTPS1	CTP synthase 1 [Source:HGNC Symbol;Acc:HGNC:2519]	6.80662	12.1416	12.2453	8.94325	4.71501	8.29544	1.77722	9.33836	4.12923
ENSG00000172292	1.24587	0.0419894	0.677427	up	2:+:168455862-168775137	2:+:168455862-168775137	ENSG00000172292	253782	Q6ZMG9	CERS6	ceramide synthase 6 [Source:HGNC Symbol;Acc:HGNC:23826]	0.78497	0.78682	1.23642	1.6291	2.0358	3.36384	4.53673	1.00866	2.16125
ENSG00000134243	-1.34330355706244	0.0236867	0.612409	down	1:-:109309568-109397951	1:-:109309568-109397951	ENSG00000134243	6272	Q99523	SORT1	sortilin 1 [Source:HGNC Symbol;Acc:HGNC:11186]	29.1708	37.9286	41.6575	43.6151	20.4757	32.0922	12.51	8.5682	7.32382
ENSG00000179954	-2.34608080083957	0.034021	0.657568	down	19:+:55488404-55519098	19:+:55488404-55519098	ENSG00000179954	284297	A1L4H1	SSC5D	scavenger receptor cysteine rich family member with 5 domains [Source:HGNC Symbol;Acc:HGNC:26641]	9.32562	11.1159	2.18415	3.32514	4.78775	5.10588	0.05665	0.40107	1.39236
ENSG00000180287	-3.03829495246118	0.0430492	0.684713	down	1:-:242082986-242524696	1:-:242082986-242524696	ENSG00000180287	200150	Q8N7P1	PLD5	phospholipase D family member 5 [Source:HGNC Symbol;Acc:HGNC:26879]	1.08161	2.75766	3.40858	2.53705	0.81798	0.53819	0	0.23206	0.68717
ENSG00000121769	-1.1228669826784	0.0410092	0.672919	down	1:-:31365625-31376850	1:-:31365625-31376850	ENSG00000121769	2170	P05413	FABP3	fatty acid binding protein 3 [Source:HGNC Symbol;Acc:HGNC:3557]	19.5028	8.4961	12.4332	10.535	3.91845	4.44428	7.15357	4.31784	8.24336
ENSG00000246090	-1.65528755255032	0.048334	0.696194	down	4:+:99088857-99301356	4:+:99088857-99301356	ENSG00000246090	100507053	-	AP002026.1	uncharacterized LOC100507053	0.75174	1.47689	1.35018	0.85117	0.6722	0.83032	0.01686	0.34107	0.41793
ENSG00000078018	-1.38395794022912	0.0309448	0.652248	down	2:+:209424058-209734118	2:+:209424058-209734118	ENSG00000078018	4133	A0A024R407	MAP2	microtubule associated protein 2 [Source:HGNC Symbol;Acc:HGNC:6839]	5.56463	6.383	4.13089	4.1001	3.02443	3.61027	0.23043	2.18044	4.48974
ENSG00000135744	-3.19575359642487	0.0332813	0.657446	down	1:-:230702523-230714297	1:-:230702523-230714297	ENSG00000135744	183	B0ZBE2	AGT	angiotensinogen [Source:HGNC Symbol;Acc:HGNC:333]	65.4933	51.3287	13.4349	41.2598	5.4171	21.9439	0.02584	8.571	2.83784
ENSG00000212907	-1.95822782893104	0.0203899	0.602551	down	MT:+:10470-10766	MT:+:10470-10766	ENSG00000212907	4539	P03901	MT-ND4L	mitochondrially encoded NADH:ubiquinone oxidoreductase core subunit 4L [Source:HGNC Symbol;Acc:HGNC:7460]	7731.92	3387.54	13131	2747.72	1503.13	4931.21	1936.93	294.897	2880.64
ENSG00000196154	-1.18554493383518	0.0224962	0.607317	down	1:-:153543613-153550136	1:-:153543613-153550136	ENSG00000196154	6275	P26447	S100A4	S100 calcium binding protein A4 [Source:HGNC Symbol;Acc:HGNC:10494]	628.376	773.01	602.857	363.509	456.575	271.647	169.255	1080.86	217.68
ENSG00000163611	1.02398	0.0490272	0.698394	up	3:-:113442718-113515187	3:-:113442718-113515187	ENSG00000163611	152185	Q8N0Z3	SPICE1	spindle and centriole associated protein 1 [Source:HGNC Symbol;Acc:HGNC:25083]	0.70847	0.75334	0.32423	1.03395	0.93918	1.46824	0.77519	0.60311	1.80409
ENSG00000196569	-2.57493077591986	0.028355	0.640525	down	6:+:128883141-129516569	6:+:128883141-129516569	ENSG00000196569	3908	P24043	LAMA2	laminin subunit alpha 2 [Source:HGNC Symbol;Acc:HGNC:6482]	12.0557	21.4298	18.8801	11.8351	15.0192	9.37284	0.06857	2.32923	2.58292
ENSG00000166446	1.05065	0.0452209	0.689404	up	16:-:80597906-80804329	16:-:80597906-80804329	ENSG00000166446	124359	Q8N8U2	CDYL2	chromodomain Y like 2 [Source:HGNC Symbol;Acc:HGNC:23030]	0.69136	0.59258	0.89583	1.20851	0.99413	2.44179	2.46942	1.44121	0.98167
ENSG00000197747	1.31019	0.0271906	0.636143	up	1:-:151982915-151994390	1:-:151982915-151994390	ENSG00000197747	6281	P60903	S100A10	S100 calcium binding protein A10 [Source:HGNC Symbol;Acc:HGNC:10487]	48.9407	79.4975	54.2306	79.1109	276.45	148.058	172.89	551.717	149.338
ENSG00000172465	-1.01390816731857	0.0315252	0.653331	down	X:+:103628704-103630953	X:+:103628704-103630953	ENSG00000172465	9338	Q15170	TCEAL1	transcription elongation factor A like 1 [Source:HGNC Symbol;Acc:HGNC:11616]	26.0311	44.8464	48.398	51.5443	19.6401	20.1765	8.71963	25.4488	23.2009
ENSG00000183087	-1.36782934198239	0.023032	0.610947	down	13:-:113820549-113864067	13:-:113820549-113864067	ENSG00000183087	2621	Q14393	GAS6	growth arrest specific 6 [Source:HGNC Symbol;Acc:HGNC:4168]	91.4803	210.678	111.975	158.39	73.3801	99.6297	25.0912	33.8306	40.1195
ENSG00000237296	1.01911	0.047083	0.692671	up	16:+:22437008-22492220	16:+:22437008-22492220	ENSG00000237296	641298	-	SMG1P1	SMG1 pseudogene 1	1.41583	0.4043	1.09624	1.53405	1.40578	2.06433	1.7053	1.4444	2.22923
ENSG00000144619	-3.49623879713897	0.0399967	0.671903	down	3:+:2098813-3057956	3:+:2098813-3057956	ENSG00000144619	152330	A0A024R2E5	CNTN4	contactin 4 [Source:HGNC Symbol;Acc:HGNC:2174]	4.78879	6.24713	7.10917	9.65816	1.74413	2.92394	0	0.2757	1.00939
ENSG00000066382	-1.28935352737904	0.0429939	0.684713	down	11:-:30384493-30586872	11:-:30384493-30586872	ENSG00000066382	744	Q15777	MPPED2	metallophosphoesterase domain containing 2 [Source:HGNC Symbol;Acc:HGNC:1180]	2.05196	3.45443	1.12791	2.21253	1.57801	1.43647	0.18052	0.58428	0.40009
ENSG00000095739	-1.39652224918229	0.0425283	0.68286	down	10:+:28677342-28682939	10:+:28677342-28682939	ENSG00000095739	25805	Q13145	BAMBI	BMP and activin membrane bound inhibitor [Source:HGNC Symbol;Acc:HGNC:30251]	7.24369	12.7292	4.95641	7.79266	1.1079	5.71207	0.40927	4.76033	4.30147
ENSG00000005513	-2.85289767715062	0.0487693	0.698394	down	16:+:981808-986979	16:+:981808-986979	ENSG00000005513	30812	P57073	SOX8	SRY-box 8 [Source:HGNC Symbol;Acc:HGNC:11203]	4.03066	7.82876	1.84843	2.49746	1.44612	1.77117	0	0.41874	2.03814
ENSG00000211896	-4.06182007368539	0.0338905	0.657568	down	14:-:105736343-105743071	14:-:105736343-105743071	ENSG00000211896	3500	A0A0A0MS07,P01857,A0A0A0MS08	IGHG1	immunoglobulin heavy constant gamma 1 (G1m marker) [Source:HGNC Symbol;Acc:HGNC:5525]	32.5067	94.3307	73.6004	54.2049	0	25.4115	5.52897	4.70347	13.2694
ENSG00000157873	-1.098043682136	0.0320398	0.653416	down	1:+:2555639-2565382	1:+:2555639-2565382	ENSG00000157873	8764	Q92956	TNFRSF14	TNF receptor superfamily member 14 [Source:HGNC Symbol;Acc:HGNC:11912]	11.8816	10.1873	13.9256	3.5513	4.469	5.73574	20.4248	5.85282	9.58459
ENSG00000172399	-3.34314003934926	0.0443199	0.689404	down	4:+:119135784-119187789	4:+:119135784-119187789	ENSG00000172399	51778	Q9NPC6	MYOZ2	myozenin 2 [Source:HGNC Symbol;Acc:HGNC:1330]	18.9833	26.4576	4.73175	4.38219	4.0833	1.02237	0	4.12633	18.4104
ENSG00000157404	-2.26604950866355	0.0438371	0.688503	down	4:+:54657918-54740715	4:+:54657918-54740715	ENSG00000157404	3815	A0A024RDA0	KIT	KIT proto-oncogene receptor tyrosine kinase [Source:HGNC Symbol;Acc:HGNC:6342]	2.47095	4.3117	7.65767	2.69031	0.16758	5.58206	0.04256	0.9793	3.06138
ENSG00000134909	1.36409	0.0486371	0.698146	up	11:-:128965060-129279324	11:-:128965060-129279324	ENSG00000134909	9743	Q86T64	ARHGAP32	Rho GTPase activating protein 32 [Source:HGNC Symbol;Acc:HGNC:17399]	0.42909	0.46587	0.59696	1.71992	1.31587	3.94205	0.6315	0.53148	0.94092
ENSG00000125505	1.19621	0.0359676	0.662703	up	19:-:54173412-54189882	19:-:54173412-54189882	ENSG00000125505	79143	Q96N66	MBOAT7	membrane bound O-acyltransferase domain containing 7 [Source:HGNC Symbol;Acc:HGNC:15505]	7.18967	6.05051	3.1182	6.4712	15.7445	8.46376	31.5188	16.6748	15.1123
ENSG00000143387	-1.22042406823514	0.0319615	0.653416	down	1:-:150796208-150808323	1:-:150796208-150808323	ENSG00000143387	1513	P43235	CTSK	cathepsin K [Source:HGNC Symbol;Acc:HGNC:2536]	56.4321	55.0113	45.7398	60.1451	24.424	45.1783	6.49302	40.355	15.5806
ENSG00000168209	1.80059	0.0414379	0.675523	up	10:+:72273920-72276036	10:+:72273920-72276036	ENSG00000168209	54541	Q9NX09	DDIT4	DNA damage inducible transcript 4 [Source:HGNC Symbol;Acc:HGNC:24944]	4.56557	3.90345	12.6529	12.2719	14.3541	14.2195	17.4579	29.1477	106.935
ENSG00000167693	-2.02548094727123	0.0399385	0.671903	down	17:-:799313-979770	17:-:799313-979770	ENSG00000167693	64359	Q6DKJ4	NXN	nucleoredoxin [Source:HGNC Symbol;Acc:HGNC:18008]	8.0292	8.07129	3.5428	2.32433	2.76464	4.94737	0.05033	1.3643	5.44041
ENSG00000181444	1.32091	0.0467612	0.691909	up	7:-:149764182-149773479	7:-:149764182-149773479	ENSG00000181444	168544	Q7Z7K2	ZNF467	zinc finger protein 467 [Source:HGNC Symbol;Acc:HGNC:23154]	4.3277	2.459	2.33293	6.02532	5.60492	9.85915	20.6321	9.13104	3.05143
ENSG00000162614	-2.77463520024047	0.0316013	0.653416	down	1:+:77888513-77943895	1:+:77888513-77943895	ENSG00000162614	91624	Q0ZGT2	NEXN	nexilin F-actin binding protein [Source:HGNC Symbol;Acc:HGNC:29557]	30.4119	51.4896	55.5083	52.3409	13.9359	30.2389	0.10674	6.27544	6.08297
ENSG00000229619	-1.69579305943906	0.0361634	0.662703	down	3:-:152262616-152269555	3:-:152262616-152269555	ENSG00000229619	401093	-	MBNL1-AS1	MBNL1 antisense RNA 1	14.4801	11.9918	4.22097	9.43043	4.92846	6.7142	0.26067	3.74562	1.78242
ENSG00000185164	1.30383	0.0399286	0.671903	up	16:-:18417325-18562211	16:-:18417325-18562211	ENSG00000185164	102723728,283820	Q5JPE7	NOMO2	nodal modulator 3-like	2.96778	4.07135	1.51431	3.38493	13.7846	8.78393	8.92071	3.4066	11.59
ENSG00000168615	1.16091	0.0297315	0.648411	up	8:+:38996869-39105144	8:+:38996869-39105144	ENSG00000168615	8754	Q13443	ADAM9	ADAM metallopeptidase domain 9 [Source:HGNC Symbol;Acc:HGNC:216]	20.3792	17.0765	12.1044	22.0478	58.3077	31.903	99.2865	38.4762	43.5115
ENSG00000178726	2.07355	0.0297611	0.648599	up	20:-:23045633-23049741	20:-:23045633-23049741	ENSG00000178726	7056	P07204	THBD	thrombomodulin [Source:HGNC Symbol;Acc:HGNC:11784]	43.9973	36.2447	8.23125	118.286	93.5171	41.3686	80.9847	140.101	534.018
ENSG00000149591	-3.1689719087517	0.0225914	0.609102	down	11:+:117199321-117204782	11:+:117199321-117204782	ENSG00000149591	6876	Q01995	TAGLN	transgelin [Source:HGNC Symbol;Acc:HGNC:11553]	1250.78	1125.05	831.443	706.204	143.351	398.951	1.61688	165.202	160.4
ENSG00000075426	1.16621	0.0320281	0.653416	up	2:+:28392448-28417312	2:+:28392448-28417312	ENSG00000075426	2355	Q9H5M2	FOSL2	FOS like 2, AP-1 transcription factor subunit [Source:HGNC Symbol;Acc:HGNC:3798]	8.99533	16.7331	8.40497	64.7088	16.6892	39.8317	26.6136	14.8307	38.1532
ENSG00000072952	-1.8092699408533	0.0288341	0.643359	down	11:-:10573091-10693988	11:-:10573091-10693988	ENSG00000072952	10335	Q9Y6F6	MRVI1	murine retrovirus integration site 1 homolog [Source:HGNC Symbol;Acc:HGNC:7237]	48.5992	53.7922	49.237	48.4566	21.4826	35.1338	1.99094	7.58047	32.7204
ENSG00000168734	-2.00208924506677	0.0336302	0.657568	down	20:+:44531785-44624247	20:+:44531785-44624247	ENSG00000168734	11142	Q9Y2B9	PKIG	cAMP-dependent protein kinase inhibitor gamma [Source:HGNC Symbol;Acc:HGNC:9019]	55.4668	66.2869	48.7398	30.4801	21.3827	29.7846	0.52171	42.4533	29.5283
ENSG00000163017	-3.80749926738514	0.0320001	0.653416	down	2:+:73892314-73919865	2:+:73892314-73919865	ENSG00000163017	72	P63267	ACTG2	actin, gamma 2, smooth muscle, enteric [Source:HGNC Symbol;Acc:HGNC:145]	256.821	132.814	55.184	56.2749	16.0685	37.0155	0.01553	28.433	26.4351
ENSG00000067177	-1.12454832891966	0.0447693	0.689404	down	X:-:72578814-72714319	X:-:72578814-72714319	ENSG00000067177	5255	P46020	PHKA1	phosphorylase kinase regulatory subunit alpha 1 [Source:HGNC Symbol;Acc:HGNC:8925]	3.70832	4.55791	3.17921	3.02794	2.70683	1.8452	0.31692	1.1879	4.72061
ENSG00000107796	-3.42612745493992	0.0266836	0.631383	down	10:-:88935074-88991339	10:-:88935074-88991339	ENSG00000107796	59	P62736	ACTA2	actin, alpha 2, smooth muscle, aorta [Source:HGNC Symbol;Acc:HGNC:130]	897.26	793.92	499.076	671.734	105.959	411.851	0.45745	54.5154	80.1744
ENSG00000177706	1.39943	0.0359134	0.662703	up	7:+:192969-260745	7:+:192969-260745	ENSG00000177706	56975	Q8IXL6	FAM20C	FAM20C, golgi associated secretory pathway kinase [Source:HGNC Symbol;Acc:HGNC:22140]	12.4795	13.7234	11.8321	21.5992	69.2038	13.6162	69.8925	61.9097	53.5704
ENSG00000146197	-2.41247691055242	0.0342388	0.657724	down	6:+:35214419-35253079	6:+:35214419-35253079	ENSG00000146197	222663	Q8IX30	SCUBE3	signal peptide, CUB domain and EGF like domain containing 3 [Source:HGNC Symbol;Acc:HGNC:13655]	30.8921	38.5712	22.5122	15.3864	22.5744	17.3566	0.11265	6.58399	8.32213
ENSG00000068383	-1.21774141783829	0.0383271	0.669429	down	10:+:132537820-132783480	10:+:132537820-132783480	ENSG00000068383	3632	Q14642	INPP5A	inositol polyphosphate-5-phosphatase A [Source:HGNC Symbol;Acc:HGNC:6076]	21.2999	26.596	16.6421	25.955	12.3889	17.3189	1.91657	7.41464	13.9879
ENSG00000172260	-2.41857513399481	0.0456725	0.689404	down	1:-:71395940-72282734	1:-:71395940-72282734	ENSG00000172260	257194	Q7Z3B1	NEGR1	neuronal growth regulator 1 [Source:HGNC Symbol;Acc:HGNC:17302]	2.28866	4.39012	5.60454	5.15164	1.19956	2.93203	0.01325	0.62072	0.86264
ENSG00000100628	-2.42457059679427	0.0497597	0.699781	down	14:-:93934153-93976791	14:-:93934153-93976791	ENSG00000100628	51676	Q96Q27	ASB2	ankyrin repeat and SOCS box containing 2 [Source:HGNC Symbol;Acc:HGNC:16012]	9.49399	6.72608	4.99243	6.00084	2.2312	2.07286	0.01174	3.10022	3.77861
ENSG00000112208	-1.21557161188426	0.045263	0.689404	down	6:+:57172326-57189833	6:+:57172326-57189833	ENSG00000112208	9532	O95816	BAG2	BCL2 associated athanogene 2 [Source:HGNC Symbol;Acc:HGNC:938]	6.53161	7.51256	3.51043	5.40678	3.24136	2.87251	0.29368	4.02349	3.65921
ENSG00000131389	1.02442	0.0401006	0.672511	up	3:+:14402576-14489349	3:+:14402576-14489349	ENSG00000131389	6533	P31641	SLC6A6	solute carrier family 6 member 6 [Source:HGNC Symbol;Acc:HGNC:11052]	4.93988	5.66701	5.66443	7.1395	9.52975	14.3424	32.4778	9.21857	17.6914
ENSG00000185189	-1.02670651544221	0.0418614	0.677427	down	8:-:143833594-143840974	8:-:143833594-143840974	ENSG00000185189	340371	Q9NSY0	NRBP2	nuclear receptor binding protein 2 [Source:HGNC Symbol;Acc:HGNC:19339]	8.53975	14.012	13.2148	11.1341	9.44272	13.6327	4.07502	3.03952	4.4986
ENSG00000167641	-4.23753896170503	0.0398899	0.671903	down	19:-:38251237-38256591	19:-:38251237-38256591	ENSG00000167641	94274	Q96A00	PPP1R14A	protein phosphatase 1 regulatory inhibitor subunit 14A [Source:HGNC Symbol;Acc:HGNC:14871]	219.44	273.52	263.692	186.226	34.3926	88.2902	0	31.1097	37.3347
ENSG00000198947	-1.90822434083299	0.041628	0.676544	down	X:-:31097677-33339441	X:-:31097677-33339441	ENSG00000198947	1756	P11532	DMD	dystrophin [Source:HGNC Symbol;Acc:HGNC:2928]	5.40737	7.24601	6.43025	6.32331	3.44171	6.14431	0.0939	0.92443	2.89654
ENSG00000130176	-3.9627458324204	0.0360267	0.662703	down	19:+:11538717-11550323	19:+:11538717-11550323	ENSG00000130176	1264	V9HWA5	CNN1	calponin 1 [Source:HGNC Symbol;Acc:HGNC:2155]	379.84	251.32	187.729	238.23	36.3681	91.3873	0.0205	24.0958	39.639
ENSG00000149564	-2.74501097298291	0.0460369	0.690051	down	11:-:124752583-124762290	11:-:124752583-124762290	ENSG00000149564	90952	Q96AP7	ESAM	endothelial cell adhesion molecule [Source:HGNC Symbol;Acc:HGNC:17474]	31.7608	43.5694	23.1458	35.522	0.35917	38.2094	0.16216	12.9779	10.581
ENSG00000140416	-2.1211729370607	0.0330768	0.656547	down	15:+:63042632-63071915	15:+:63042632-63071915	ENSG00000140416	7168	A0A0K0K1I0	TPM1	tropomyosin 1 [Source:HGNC Symbol;Acc:HGNC:12010]	81.9589	76.4032	47.2408	59.4324	21.0962	53.2321	0.97915	16.194	19.7146
ENSG00000142279	-3.00550280240417	0.0462523	0.690051	down	19:+:34481638-34512304	19:+:34481638-34512304	ENSG00000142279	126374	A6NIX2	WTIP	WT1 interacting protein [Source:HGNC Symbol;Acc:HGNC:20964]	6.41953	8.50894	9.17813	9.38438	1.51042	4.51398	0.00431	1.6391	2.24142
ENSG00000188290	-1.64601574685199	0.048991	0.698394	down	1:-:998962-1000172	1:-:998962-1000172	ENSG00000188290	57801	Q9HCC6	HES4	hes family bHLH transcription factor 4 [Source:HGNC Symbol;Acc:HGNC:24149]	56.0283	62.2228	28.1065	30.4452	13.6544	32.835	0.79414	31.1112	36.3327
ENSG00000149451	-3.86642174784928	0.0469473	0.692662	down	20:-:3667965-3682246	20:-:3667965-3682246	ENSG00000149451	80332	Q9BZ11	ADAM33	ADAM metallopeptidase domain 33 [Source:HGNC Symbol;Acc:HGNC:15478]	14.475	44.8837	49.5991	17.993	6.99107	15.0581	0	4.46381	6.38076
ENSG00000167470	1.08894	0.0448688	0.689404	up	19:+:1248553-1259140	19:+:1248553-1259140	ENSG00000167470	90007	Q504T8	MIDN	midnolin [Source:HGNC Symbol;Acc:HGNC:16298]	18.1023	21.5237	5.60148	76.0055	25.3323	41.966	27.882	22.2833	27.1666
ENSG00000073910	-1.23943420986801	0.0474795	0.69325	down	13:+:31846713-32299122	13:+:31846713-32299122	ENSG00000073910	10129	Q5TBA9	FRY	FRY microtubule binding protein [Source:HGNC Symbol;Acc:HGNC:20367]	4.92023	6.17829	3.40869	5.35678	2.04327	6.23463	0.73167	0.96553	3.05854
ENSG00000007944	-1.04149145264185	0.0482607	0.696112	down	6:+:16129125-16148248	6:+:16129125-16148248	ENSG00000007944	29116	Q8WY64	MYLIP	myosin regulatory light chain interacting protein [Source:HGNC Symbol;Acc:HGNC:21155]	21.6662	20.7195	37.0041	33.6845	19.9213	16.7468	15.866	6.02019	10.8697
ENSG00000162104	-1.01063132355665	0.0483591	0.696232	down	16:-:3953387-4116185	16:-:3953387-4116185	ENSG00000162104	115	O60503	ADCY9	adenylate cyclase 9 [Source:HGNC Symbol;Acc:HGNC:240]	6.82579	9.76883	6.85266	10.9471	6.40145	6.27457	1.43432	2.8205	4.19378
ENSG00000164949	-3.17828564973296	0.045118	0.689404	down	8:-:94249253-94262350	8:-:94249253-94262350	ENSG00000164949	2669	P55040	GEM	GTP binding protein overexpressed in skeletal muscle [Source:HGNC Symbol;Acc:HGNC:4234]	107.654	176.15	69.8523	151.482	10.5177	74.9174	0.06706	16.2326	28.2462
ENSG00000099860	1.54436	0.0477876	0.695123	up	19:+:2476122-2478259	19:+:2476122-2478259	ENSG00000099860	4616	O75293	GADD45B	growth arrest and DNA damage inducible beta [Source:HGNC Symbol;Acc:HGNC:4096]	27.6434	31.8446	22.963	386.828	91.4318	45.8677	35.1043	90.8075	163.106
ENSG00000077157	-2.25237394518641	0.040751	0.672919	down	1:+:202348699-202592706	1:+:202348699-202592706	ENSG00000077157	4660	O60237	PPP1R12B	protein phosphatase 1 regulatory subunit 12B [Source:HGNC Symbol;Acc:HGNC:7619]	41.5101	51.4195	30.7147	62.5472	15.0497	30.365	0.58996	3.7507	8.95158
ENSG00000142910	-2.25053919078863	0.0466066	0.691343	down	1:+:31576485-31587686	1:+:31576485-31587686	ENSG00000142910	64129	Q9GZM7	TINAGL1	tubulointerstitial nephritis antigen like 1 [Source:HGNC Symbol;Acc:HGNC:19168]	87.2356	79.2736	52.1779	85.6096	21.5365	63.3262	0.42591	13.3427	18.4884
ENSG00000022267	-2.85615271072611	0.0402741	0.672919	down	X:+:136146702-136211359	X:+:136146702-136211359	ENSG00000022267	2273	Q13642	FHL1	four and a half LIM domains 1 [Source:HGNC Symbol;Acc:HGNC:3702]	304.389	450.128	333.112	359.637	81.6515	163.042	0.53298	46.759	84.7919
ENSG00000198786	-1.13895405241919	0.0347965	0.660578	down	MT:+:12337-14148	MT:+:12337-14148	ENSG00000198786	4540	P03915	MT-ND5	mitochondrially encoded NADH:ubiquinone oxidoreductase core subunit 5 [Source:HGNC Symbol;Acc:HGNC:7461]	5072.44	2723.52	9119.41	1718.75	1051.26	2527.42	1618.38	506.716	1845.54
ENSG00000177697	-1.04625632738124	0.0451691	0.689404	down	11:+:832843-839831	11:+:832843-839831	ENSG00000177697	977	P48509	CD151	CD151 molecule (Raph blood group) [Source:HGNC Symbol;Acc:HGNC:1630]	151.2	213.153	167.955	130.707	137.216	99.7703	28.603	180.648	98.9993
ENSG00000182871	-2.12932319353566	0.0462579	0.690051	down	21:+:45405137-45513720	21:+:45405137-45513720	ENSG00000182871	80781	P39060	COL18A1	collagen type XVIII alpha 1 chain [Source:HGNC Symbol;Acc:HGNC:2195]	126.123	165.334	102.439	76.3306	51.2259	62.2421	1.05535	44.2976	66.3158
ENSG00000198467	-2.71214243942996	0.0431911	0.684713	down	9:-:35681992-35690121	9:-:35681992-35690121	ENSG00000198467	7169	P07951	TPM2	tropomyosin 2 [Source:HGNC Symbol;Acc:HGNC:12011]	982.887	1007.2	876.189	502.333	197.149	239.461	1.80413	418.106	309.89
ENSG00000101335	-3.04818719614538	0.0496825	0.699439	down	20:+:36541484-36551447	20:+:36541484-36551447	ENSG00000101335	10398	P24844	MYL9	myosin light chain 9 [Source:HGNC Symbol;Acc:HGNC:15754]	1650.64	1410.81	1418.3	1057.72	295.789	553.909	0.88124	311.258	261.713
