# Supplementary material for: Early Progression of Abdominal Aortic Aneurysm is Decelerated by Improved Endothelial Barrier Function via ALDH2‐LIN28B‐ELK3 Signaling
Source: Adv Sci (Weinh). 2023 Oct 11;10(32):2302231. doi: 10.1002/advs.202302231 (PMC10646281; doi:10.1002/advs.202302231)
Supplement: Supplementary file 3 — Supporting Information [file ADVS-10-2302231-s005.csv]

	p_val	avg_log2FC	pct.1	pct.2	p_val_adj	cluster	gene
Acta2	5.11688649514746e-171	3.21414040491667	0.969	0.215	1.12458931390351e-166	Endothelial cell_0d	Acta2
Bgn	9.50297839056152e-159	2.48079079237824	0.977	0.393	2.08856459067761e-154	Endothelial cell_0d	Bgn
Col1a2	1.02972148520739e-149	3.31871410805067	0.843	0.145	2.26312188018881e-145	Endothelial cell_0d	Col1a2
Eln	5.49153277302309e-145	2.74272818580115	0.922	0.325	1.20692907285501e-140	Endothelial cell_0d	Eln
Cytl1	1.91810652845959e-144	3.25650172825456	0.86	0.147	4.21561452824848e-140	Endothelial cell_0d	Cytl1
Myl9	9.97519606964911e-128	3.06653868069843	0.763	0.084	2.19234859218748e-123	Endothelial cell_0d	Myl9
Ptgis	1.57109643972202e-116	2.47980971134389	0.766	0.161	3.45295575522105e-112	Endothelial cell_0d	Ptgis
Cfh	4.82985154341761e-114	2.40488705533574	0.815	0.187	1.06150477221232e-109	Endothelial cell_0d	Cfh
Mgp	1.13886398511134e-113	1.39963215658813	0.989	0.497	2.5029952664777e-109	Endothelial cell_0d	Mgp
Cst3	7.84411864094157e-107	1.57972080315984	0.949	0.801	1.72398039490614e-102	Endothelial cell_0d	Cst3
Tpm2	1.16247401144711e-106	2.62935887100495	0.657	0.059	2.55488538235847e-102	Endothelial cell_0d	Tpm2
Fstl1	4.00957598282123e-101	1.80540848648029	0.896	0.532	8.8122460950445e-97	Endothelial cell_0d	Fstl1
Myh11	8.32590468908489e-100	2.662031872275	0.583	0.016	1.82986733256708e-95	Endothelial cell_0d	Myh11
Col3a1	1.01306367387231e-99	2.38086102071719	0.736	0.175	2.22651134243657e-95	Endothelial cell_0d	Col3a1
Pam	4.73375465390029e-97	2.04465575303617	0.83	0.394	1.04038459783421e-92	Endothelial cell_0d	Pam
Clu	9.78050359941438e-89	1.43332313896531	0.923	0.525	2.14955908107929e-84	Endothelial cell_0d	Clu
Ltbp4	9.50856855541866e-86	1.79787999385781	0.881	0.583	2.08979319710991e-81	Endothelial cell_0d	Ltbp4
Ptprb	4.05677940065883e-82	1.6033284957809	0.935	0.794	8.91598976676798e-78	Endothelial cell_0d	Ptprb
Timp2	5.48795514165191e-82	1.47852391825159	0.892	0.48	1.20614278103226e-77	Endothelial cell_0d	Timp2
Pcolce2	3.71366284053417e-81	2.2040812635114	0.543	0.052	8.161888190926e-77	Endothelial cell_0d	Pcolce2
Fhl1	6.30354338599195e-80	1.85515977416674	0.619	0.127	1.38539276537331e-75	Endothelial cell_0d	Fhl1
Ctsh	7.3712233555885e-80	1.91391043962949	0.744	0.291	1.62004746909124e-75	Endothelial cell_0d	Ctsh
Cpe	3.08863965947399e-79	1.35948039734577	0.836	0.305	6.78821224359193e-75	Endothelial cell_0d	Cpe
Hspb1	1.7220750944037e-78	1.50543662395348	0.947	0.773	3.78477664248046e-74	Endothelial cell_0d	Hspb1
Gkn3	9.90812381546641e-78	2.5074656207637	0.515	0.044	2.17760745216321e-73	Endothelial cell_0d	Gkn3
Fos	4.12135402192799e-77	1.38878465522963	0.977	0.677	9.05791186939334e-73	Endothelial cell_0d	Fos
Vwf	1.51604369448146e-76	1.81316132113812	0.819	0.382	3.33196083173135e-72	Endothelial cell_0d	Vwf
Htra1	1.52988085621469e-74	1.68720981418158	0.695	0.236	3.36237214578865e-70	Endothelial cell_0d	Htra1
Sfrp1	2.7911626466864e-73	1.87355787812985	0.677	0.169	6.13441726488736e-69	Endothelial cell_0d	Sfrp1
Gxylt2	3.0558751932643e-72	2.07981215327997	0.608	0.131	6.71620249975628e-68	Endothelial cell_0d	Gxylt2
Sulf2	3.60021367465244e-69	1.74495733830074	0.612	0.145	7.91254961415114e-65	Endothelial cell_0d	Sulf2
Mt1	5.28790464194836e-69	1.64607555752333	0.693	0.246	1.16217568220741e-64	Endothelial cell_0d	Mt1
Dnajb1	6.41716271055436e-69	1.82380086638564	0.791	0.44	1.41036402052564e-64	Endothelial cell_0d	Dnajb1
Timp3	9.12396711608294e-69	1.39792651991099	0.94	0.686	2.00526549277271e-64	Endothelial cell_0d	Timp3
Pde3a	9.79285376218832e-69	1.83095518719799	0.597	0.134	2.15227339985375e-64	Endothelial cell_0d	Pde3a
Ptprj	4.28433938858778e-68	1.92370201256841	0.531	0.086	9.41612110823823e-64	Endothelial cell_0d	Ptprj
Heg1	4.69341844451785e-68	1.61222371362704	0.863	0.599	1.03151950573613e-63	Endothelial cell_0d	Heg1
Mfap5	2.94040802592026e-66	1.59912345261806	0.515	0.077	6.46242875936755e-62	Endothelial cell_0d	Mfap5
Dbp	1.83255928275899e-65	1.565377414898	0.483	0.056	4.02759879164771e-61	Endothelial cell_0d	Dbp
Smoc1	2.72178731086197e-65	1.84735993746948	0.601	0.138	5.98194415181243e-61	Endothelial cell_0d	Smoc1
Rgs5	2.72575184953589e-64	1.14001120483581	0.463	0.031	5.99065741490997e-60	Endothelial cell_0d	Rgs5
Cryab	9.43185933138528e-63	1.82233202377792	0.441	0.035	2.07293404385186e-58	Endothelial cell_0d	Cryab
Enpp6	2.92238733686829e-61	1.54149908175642	0.565	0.133	6.42282288896912e-57	Endothelial cell_0d	Enpp6
Atf3	6.03958718616721e-61	1.54556795875167	0.77	0.408	1.32738047177583e-56	Endothelial cell_0d	Atf3
Itga9	1.17162591806687e-60	1.54073446096409	0.588	0.171	2.57499944272737e-56	Endothelial cell_0d	Itga9
Ccdc80	1.56139244051767e-59	1.37181745744924	0.646	0.201	3.43162830576973e-55	Endothelial cell_0d	Ccdc80
Fosb	2.16698988097823e-59	1.53622695690891	0.819	0.492	4.76261036041396e-55	Endothelial cell_0d	Fosb
Emp2	2.2088900207262e-59	1.61500968966453	0.54	0.133	4.85469848755205e-55	Endothelial cell_0d	Emp2
Vcam1	7.01014001317917e-59	1.30655625577541	0.677	0.25	1.54068857209652e-54	Endothelial cell_0d	Vcam1
Ogn	1.45891195519851e-57	1.82022871375642	0.365	0.003	3.20639669513528e-53	Endothelial cell_0d	Ogn
Mettl7a1	1.58563737362521e-57	1.61067490980346	0.546	0.147	3.48491381975349e-53	Endothelial cell_0d	Mettl7a1
Cgnl1	4.30076765560108e-57	1.73400220564556	0.661	0.283	9.45222715348005e-53	Endothelial cell_0d	Cgnl1
Nupr1	6.33446841573802e-57	1.29375131157749	0.677	0.25	1.3921894684109e-52	Endothelial cell_0d	Nupr1
Tagln	8.5119729946005e-57	1.44600806634576	0.661	0.234	1.8707614247533e-52	Endothelial cell_0d	Tagln
Rbp1	2.01299477555991e-56	1.27800462344548	0.742	0.351	4.42415991772557e-52	Endothelial cell_0d	Rbp1
Ccdc3	3.77802580721832e-55	1.42970032504419	0.387	0.023	8.30334511910442e-51	Endothelial cell_0d	Ccdc3
Fth1	5.29337511301753e-54	0.584532761708448	0.963	0.916	1.16337798233899e-49	Endothelial cell_0d	Fth1
Col1a1	5.76640793421887e-54	1.76558927135127	0.424	0.051	1.26734113578262e-49	Endothelial cell_0d	Col1a1
Gata6	1.92521451286656e-53	1.44009173533091	0.529	0.134	4.23123645637813e-49	Endothelial cell_0d	Gata6
Cnn1	2.66717119734616e-53	1.54299711675651	0.339	0.002	5.86190885752739e-49	Endothelial cell_0d	Cnn1
Bmp4	1.4183971496403e-52	1.55597871758251	0.655	0.265	3.11735325547945e-48	Endothelial cell_0d	Bmp4
Rcn3	1.6953519057959e-52	1.32235050064926	0.517	0.134	3.72604441855824e-48	Endothelial cell_0d	Rcn3
Sod3	3.14639412629315e-52	1.24393008499764	0.448	0.077	6.91514501076709e-48	Endothelial cell_0d	Sod3
Itga8	6.54038874105451e-52	1.63478199898199	0.332	0.002	1.43744663750896e-47	Endothelial cell_0d	Itga8
Spon1	7.38697357390925e-52	1.61153997757088	0.425	0.061	1.62350905207377e-47	Endothelial cell_0d	Spon1
Tmem158	4.6287037538323e-51	1.38166104876081	0.66	0.267	1.01729651101726e-46	Endothelial cell_0d	Tmem158
Emp3	6.39555269883745e-51	1.38487055429397	0.657	0.335	1.4056145721505e-46	Endothelial cell_0d	Emp3
Ncam1	1.31621105773078e-50	1.44203001330961	0.364	0.024	2.89276866268071e-46	Endothelial cell_0d	Ncam1
Adh7	5.1912272047572e-50	1.50195838558621	0.379	0.037	1.14092791506154e-45	Endothelial cell_0d	Adh7
Sulf1	7.24538059359419e-50	1.21835494324336	0.602	0.204	1.59238974686013e-45	Endothelial cell_0d	Sulf1
Mfge8	2.20932199314543e-47	1.26631708997467	0.718	0.457	4.85564787653502e-43	Endothelial cell_0d	Mfge8
Lox	3.49182373162606e-47	1.33192314620562	0.506	0.14	7.67433019736775e-43	Endothelial cell_0d	Lox
Postn	4.5009401606418e-46	1.46610076098582	0.337	0.021	9.89216628505855e-42	Endothelial cell_0d	Postn
Ephx1	4.77516687797483e-46	1.16982452188869	0.567	0.213	1.04948617644131e-41	Endothelial cell_0d	Ephx1
Npnt	1.07126591604404e-45	1.25112894310118	0.4	0.058	2.35442823028159e-41	Endothelial cell_0d	Npnt
Bmx	1.19584100516328e-45	1.43520059293039	0.499	0.141	2.62821936114785e-41	Endothelial cell_0d	Bmx
Sost	5.03879262366142e-45	1.38924539858505	0.294	0.002	1.10742584282831e-40	Endothelial cell_0d	Sost
Gsn	6.11509917965524e-45	1.63133712872549	0.539	0.206	1.34397649770463e-40	Endothelial cell_0d	Gsn
Aldh2	7.12908676085688e-45	1.19863702020255	0.694	0.422	1.56683068830112e-40	Endothelial cell_0d	Aldh2
Fn1	9.30222458371454e-45	0.355180785176279	0.853	0.429	2.04444291900878e-40	Endothelial cell_0d	Fn1
Ace	1.86931280653594e-44	1.40427400036877	0.674	0.375	4.1083756862047e-40	Endothelial cell_0d	Ace
Csrp2	1.92102483413408e-44	1.55507686999214	0.71	0.384	4.22202838045988e-40	Endothelial cell_0d	Csrp2
Cyp1b1	4.35987871651984e-44	1.33652844980867	0.425	0.091	9.58214144316731e-40	Endothelial cell_0d	Cyp1b1
Itgbl1	4.76765756678777e-44	1.16069403290946	0.354	0.037	1.04783578002862e-39	Endothelial cell_0d	Itgbl1
Mt2	6.62264204027525e-44	1.06204873306606	0.584	0.206	1.45552426761169e-39	Endothelial cell_0d	Mt2
Fbln2	5.5222938173091e-43	1.26059807001713	0.838	0.63	1.21368973516819e-38	Endothelial cell_0d	Fbln2
Nr4a1	1.06955785842139e-42	1.19920151003158	0.681	0.349	2.35067426123853e-38	Endothelial cell_0d	Nr4a1
Cd24a	1.08556221800427e-42	1.20773030167083	0.493	0.152	2.38584864272978e-38	Endothelial cell_0d	Cd24a
Aph1b	1.25004043183803e-42	1.31183894426662	0.409	0.087	2.74733886109363e-38	Endothelial cell_0d	Aph1b
Nuak1	2.02530508014371e-42	1.21338178841639	0.466	0.129	4.45121550513985e-38	Endothelial cell_0d	Nuak1
Cpq	2.16648155919614e-42	1.1318112803309	0.459	0.131	4.76149317080128e-38	Endothelial cell_0d	Cpq
Tm4sf1	4.07590816517944e-42	0.754622644283377	0.928	0.85	8.95803096543138e-38	Endothelial cell_0d	Tm4sf1
Myl6	7.73621287879398e-42	0.847446832448062	0.944	0.909	1.70026486650134e-37	Endothelial cell_0d	Myl6
Klk10	9.49431443389063e-42	1.3337952146424	0.283	0.005	2.08666042628048e-37	Endothelial cell_0d	Klk10
Mfap4	1.93062247430117e-41	1.21747995877788	0.274	0.002	4.24312207401911e-37	Endothelial cell_0d	Mfap4
Icam1	2.00183012511784e-41	1.34290918397223	0.646	0.335	4.399622248984e-37	Endothelial cell_0d	Icam1
Serpine2	2.34192867071216e-41	1.36159793128182	0.376	0.058	5.14709083249118e-37	Endothelial cell_0d	Serpine2
Pdlim3	2.74123901448533e-41	1.07156998115036	0.306	0.019	6.02469510603587e-37	Endothelial cell_0d	Pdlim3
Efna5	1.37787146745194e-40	1.32589803584594	0.468	0.141	3.02828591116587e-36	Endothelial cell_0d	Efna5
Zfp36	1.77827186718852e-40	1.11758468316339	0.776	0.527	3.90828590970693e-36	Endothelial cell_0d	Zfp36
Bmp6	1.94982932551221e-40	1.25845712809498	0.562	0.218	4.28533489161073e-36	Endothelial cell_0d	Bmp6
Mgst3	1.71266325766141e-39	1.17709744035178	0.46	0.15	3.76409130768824e-35	Endothelial cell_0d	Mgst3
1500015O10Rik	6.86800260732883e-39	1.46224881749224	0.271	0.009	1.50944961303873e-34	Endothelial cell_0d	1500015O10Rik
Col4a4	1.26598389370035e-38	1.19363545247138	0.271	0.009	2.78237940157462e-34	Endothelial cell_0d	Col4a4
Ccnd2	2.37071665713284e-38	1.20048660704672	0.676	0.375	5.21036106904656e-34	Endothelial cell_0d	Ccnd2
Crip1	2.4408587346305e-38	0.936702459643038	0.835	0.677	5.36451932697092e-34	Endothelial cell_0d	Crip1
Fblim1	1.02120062596184e-37	1.20576930122409	0.649	0.368	2.24439473573893e-33	Endothelial cell_0d	Fblim1
Zyx	3.14971110390275e-37	1.13086990710555	0.623	0.351	6.92243506415747e-33	Endothelial cell_0d	Zyx
AU021092	4.26315229880629e-37	1.16903377998855	0.507	0.208	9.36955612231647e-33	Endothelial cell_0d	AU021092
Crispld2	8.45946568511361e-37	1.30365597185606	0.274	0.016	1.85922136827427e-32	Endothelial cell_0d	Crispld2
Ntn1	8.74440324127638e-37	0.950330825155629	0.383	0.08	1.92184494436772e-32	Endothelial cell_0d	Ntn1
Kctd12	2.10288829771546e-36	1.37281574661579	0.531	0.232	4.62172790071904e-32	Endothelial cell_0d	Kctd12
Gstm1	8.50285022237327e-36	1.00410362468585	0.49	0.185	1.8687564218732e-31	Endothelial cell_0d	Gstm1
Pkhd1l1	1.88583775299409e-35	1.03772740273711	0.296	0.031	4.1446942135304e-31	Endothelial cell_0d	Pkhd1l1
Rnase4	2.67521535334099e-35	0.988052773493055	0.472	0.169	5.87958830357282e-31	Endothelial cell_0d	Rnase4
Serpinb6b	3.25686271431477e-35	1.16101154452397	0.502	0.187	7.15793287352101e-31	Endothelial cell_0d	Serpinb6b
Sdc1	7.91160448081566e-35	1.2015674537045	0.404	0.113	1.73881243279367e-30	Endothelial cell_0d	Sdc1
Fam107a	8.93116248195192e-35	1.12535130753848	0.439	0.131	1.96289089028339e-30	Endothelial cell_0d	Fam107a
Ramp2	1.09739657172525e-34	0.85023703777375	0.854	0.756	2.41185818533775e-30	Endothelial cell_0d	Ramp2
Lmod1	1.9570814672678e-34	1.39296649494674	0.279	0.028	4.30127364876118e-30	Endothelial cell_0d	Lmod1
Wfdc1	2.49487463204863e-34	0.910788664170667	0.257	0.014	5.48323546631648e-30	Endothelial cell_0d	Wfdc1
Dnajb4	2.75735700214112e-34	1.10749597956	0.579	0.297	6.06011921930576e-30	Endothelial cell_0d	Dnajb4
Cp	7.31172574607409e-34	1.13202187308011	0.457	0.15	1.60697108447216e-29	Endothelial cell_0d	Cp
Nfkbia	1.48630511921006e-33	1.12356399191692	0.84	0.754	3.26660139099987e-29	Endothelial cell_0d	Nfkbia
Hspa1a	2.11123396177629e-33	0.858864799653689	0.891	0.654	4.64007000119192e-29	Endothelial cell_0d	Hspa1a
Ppp1r14a	8.46994734260725e-33	1.01375635727526	0.293	0.04	1.86152502695822e-28	Endothelial cell_0d	Ppp1r14a
Hey2	1.16472794333215e-32	0.963377849021852	0.318	0.058	2.55983907385541e-28	Endothelial cell_0d	Hey2
Ptgs1	1.36364248359434e-32	1.07787439590359	0.461	0.169	2.99701345044365e-28	Endothelial cell_0d	Ptgs1
Aebp1	1.87972871521172e-32	1.09302192316991	0.559	0.265	4.13126777029232e-28	Endothelial cell_0d	Aebp1
Krt80	2.1480707496256e-32	0.849630318301371	0.253	0.019	4.72102989352714e-28	Endothelial cell_0d	Krt80
Gas6	2.29149779083765e-32	1.02375690522088	0.521	0.216	5.03625384470298e-28	Endothelial cell_0d	Gas6
Amigo2	5.12937357016025e-32	1.00089328739545	0.387	0.112	1.12733372324982e-27	Endothelial cell_0d	Amigo2
Pi16	1.1411172839922e-31	0.975378468543697	0.433	0.141	2.50794756675806e-27	Endothelial cell_0d	Pi16
Fgl2	2.19218355230658e-31	0.832641993117248	0.313	0.052	4.81798101125941e-27	Endothelial cell_0d	Fgl2
Stmn2	3.61607796102949e-31	1.20713743480004	0.436	0.147	7.94741614275061e-27	Endothelial cell_0d	Stmn2
Smpdl3a	9.53587164453247e-31	1.06369254338356	0.498	0.223	2.09579387003535e-26	Endothelial cell_0d	Smpdl3a
Epas1	1.11192430880547e-30	0.710218525655387	0.881	0.768	2.44378724589267e-26	Endothelial cell_0d	Epas1
P3h3	1.36632034128132e-30	1.03607421995316	0.45	0.169	3.00289884606809e-26	Endothelial cell_0d	P3h3
Lsr	1.80488858068623e-30	0.938018899204439	0.318	0.063	3.96678412263219e-26	Endothelial cell_0d	Lsr
Kazald1	2.55872408053436e-30	0.802741102643606	0.253	0.026	5.62356378419843e-26	Endothelial cell_0d	Kazald1
Lamb2	2.64949089784178e-30	1.0015458331677	0.628	0.379	5.82305109527667e-26	Endothelial cell_0d	Lamb2
Dcn	3.41427985965948e-30	0.88499430913079	0.485	0.171	7.50390427555961e-26	Endothelial cell_0d	Dcn
Nos3	1.19546669137278e-29	1.14453417473692	0.638	0.407	2.6273966942991e-25	Endothelial cell_0d	Nos3
Fam3c	1.31074501658804e-29	1.2070291647763	0.595	0.347	2.8807553974572e-25	Endothelial cell_0d	Fam3c
Cxcl1	1.79799903767942e-29	1.37433604576479	0.506	0.223	3.95164228501183e-25	Endothelial cell_0d	Cxcl1
Zbtb20	3.90446956388275e-29	1.1810547802786	0.635	0.386	8.58124320750151e-25	Endothelial cell_0d	Zbtb20
Pecam1	4.33410397572968e-29	0.690371347780537	0.933	0.925	9.52549371785869e-25	Endothelial cell_0d	Pecam1
Azin1	9.98919216415229e-29	0.991309068160369	0.616	0.377	2.19542465383739e-24	Endothelial cell_0d	Azin1
Gadd45b	1.15690760498772e-28	1.07724484191117	0.716	0.52	2.54265153424201e-24	Endothelial cell_0d	Gadd45b
Fmo2	2.87402119173398e-28	1.04279267965606	0.589	0.297	6.31652377519293e-24	Endothelial cell_0d	Fmo2
Serpinf1	3.43699023567836e-28	1.16564212910024	0.267	0.042	7.55381713997389e-24	Endothelial cell_0d	Serpinf1
Col5a2	8.66487531559859e-28	0.708785085184237	0.592	0.265	1.90436629686226e-23	Endothelial cell_0d	Col5a2
Tgm2	1.19870141421849e-27	0.855177908712296	0.813	0.651	2.6345059681694e-23	Endothelial cell_0d	Tgm2
Klf9	4.85968608848907e-27	0.817051252377291	0.677	0.424	1.06806180852813e-22	Endothelial cell_0d	Klf9
Lmcd1	9.75871790569563e-27	0.981292643937756	0.508	0.25	2.14477102131379e-22	Endothelial cell_0d	Lmcd1
Ppp1r15a	9.83785640960755e-27	0.90567813878624	0.729	0.541	2.16216408170355e-22	Endothelial cell_0d	Ppp1r15a
Marveld1	1.05596860297979e-26	0.981948344552158	0.479	0.236	2.32080779562899e-22	Endothelial cell_0d	Marveld1
C1ra	1.09540712116083e-26	0.937342942607776	0.378	0.127	2.40748577088728e-22	Endothelial cell_0d	C1ra
Dstn	1.39144987313897e-26	1.01891271843576	0.755	0.599	3.05812853118484e-22	Endothelial cell_0d	Dstn
Sdc2	1.76203199529063e-26	0.800104897155724	0.263	0.045	3.87259391924974e-22	Endothelial cell_0d	Sdc2
Lmo2	3.40956994114265e-26	0.917837741525981	0.579	0.332	7.49355281664332e-22	Endothelial cell_0d	Lmo2
Bcam	7.03681030483071e-26	0.887296837311497	0.612	0.368	1.54655016879569e-21	Endothelial cell_0d	Bcam
Mxra8	1.20185616107464e-25	0.942622181468424	0.594	0.36	2.64143947080984e-21	Endothelial cell_0d	Mxra8
Car8	1.35311581510027e-25	0.870443595823911	0.297	0.07	2.97387793842738e-21	Endothelial cell_0d	Car8
Egr1	2.68510003168702e-25	0.527121698720851	0.837	0.59	5.90131284964172e-21	Endothelial cell_0d	Egr1
Fez1	2.70368711356392e-25	0.759456578866152	0.311	0.086	5.94216353819079e-21	Endothelial cell_0d	Fez1
Ehd4	3.1126666765007e-25	0.750081496767034	0.805	0.625	6.84101882161323e-21	Endothelial cell_0d	Ehd4
Ubb	6.1549701806883e-25	0.51420892077467	0.935	0.92	1.35273934631167e-20	Endothelial cell_0d	Ubb
Atl2	1.55412015528518e-24	0.865492593391986	0.365	0.129	3.41564527728577e-20	Endothelial cell_0d	Atl2
Hspa1b	2.18316620045152e-24	0.79343973782816	0.769	0.583	4.79816267535235e-20	Endothelial cell_0d	Hspa1b
Nfia	2.93773840962337e-24	1.02136207321412	0.492	0.258	6.45656147667025e-20	Endothelial cell_0d	Nfia
Gstt1	4.99442292950373e-24	0.687155665258296	0.285	0.07	1.09767427144633e-19	Endothelial cell_0d	Gstt1
Ssfa2	6.56053294148787e-24	0.954574008228675	0.502	0.271	1.4418739298802e-19	Endothelial cell_0d	Ssfa2
Cmip	1.09771223909701e-23	0.898718033257346	0.554	0.332	2.41255195908741e-19	Endothelial cell_0d	Cmip
Nfix	1.23174194453958e-23	0.958470614880983	0.459	0.225	2.70712244570909e-19	Endothelial cell_0d	Nfix
Tef	1.34626492888617e-23	0.699699112534825	0.333	0.105	2.95882106070602e-19	Endothelial cell_0d	Tef
Pbxip1	1.53219669020232e-23	1.22926381088627	0.449	0.222	3.36746188572667e-19	Endothelial cell_0d	Pbxip1
Col23a1	4.46380128915098e-23	0.85175136317419	0.251	0.051	9.81054247329602e-19	Endothelial cell_0d	Col23a1
Plxdc2	4.95221186395703e-23	0.832079544010204	0.313	0.094	1.08839712346047e-18	Endothelial cell_0d	Plxdc2
Ltbp3	8.32906989547034e-23	0.781713558392497	0.4	0.162	1.83056298162647e-18	Endothelial cell_0d	Ltbp3
Megf6	1.17636319226022e-22	0.768007380709476	0.264	0.059	2.58541102394951e-18	Endothelial cell_0d	Megf6
Tmtc1	3.35358541829005e-22	0.938117691090341	0.373	0.15	7.37051003231788e-18	Endothelial cell_0d	Tmtc1
Hsph1	3.96996379662892e-22	1.15303878721982	0.599	0.403	8.72518643223105e-18	Endothelial cell_0d	Hsph1
Pde4b	4.44242662690609e-22	1.1269978476077	0.57	0.379	9.76356524061421e-18	Endothelial cell_0d	Pde4b
Scarb2	4.49175590552302e-22	0.940455131803721	0.562	0.36	9.87198112915849e-18	Endothelial cell_0d	Scarb2
Ephx2	5.74501282222363e-22	0.784352349591628	0.307	0.091	1.26263891806831e-17	Endothelial cell_0d	Ephx2
Klf4	5.80848718777904e-22	0.684567138160365	0.809	0.637	1.27658931413008e-17	Endothelial cell_0d	Klf4
Dhh	6.81115501805915e-22	0.762604379787838	0.293	0.084	1.49695564986904e-17	Endothelial cell_0d	Dhh
Tinagl1	7.4736200472224e-22	0.721645643115083	0.787	0.654	1.64255221397854e-17	Endothelial cell_0d	Tinagl1
Plek2	7.83969194220867e-22	0.784728791979145	0.259	0.065	1.72300749505862e-17	Endothelial cell_0d	Plek2
Ass1	8.77087893834627e-22	0.64319577208204	0.294	0.089	1.92766377306974e-17	Endothelial cell_0d	Ass1
Clstn1	9.50640442223397e-22	0.839675656777747	0.503	0.272	2.08931756391858e-17	Endothelial cell_0d	Clstn1
Anxa3	1.03240540065763e-21	0.802009506204796	0.682	0.508	2.26902058956533e-17	Endothelial cell_0d	Anxa3
Fbln5	1.21435995604513e-21	0.930152818974078	0.649	0.431	2.668920311396e-17	Endothelial cell_0d	Fbln5
Gja5	1.35838992724604e-21	0.734395261248661	0.388	0.154	2.98546938210134e-17	Endothelial cell_0d	Gja5
Klk8	1.37954675099498e-21	0.756288123490226	0.264	0.066	3.03196784933676e-17	Endothelial cell_0d	Klk8
Ecm1	1.47337259054581e-21	0.74942847747715	0.372	0.148	3.23817827950158e-17	Endothelial cell_0d	Ecm1
S100a4	1.85000710779619e-21	0.838103383523658	0.428	0.188	4.06594562151447e-17	Endothelial cell_0d	S100a4
Ubc	1.89516510935267e-21	0.647844255317826	0.849	0.773	4.16519387733531e-17	Endothelial cell_0d	Ubc
Gcnt1	2.44740967522854e-21	0.749685654878438	0.286	0.082	5.37891698421727e-17	Endothelial cell_0d	Gcnt1
Golim4	3.38657332630455e-21	0.865294103464549	0.531	0.328	7.44301085655215e-17	Endothelial cell_0d	Golim4
Bpgm	6.01601642999459e-21	0.832100704429869	0.378	0.155	1.32220009098421e-16	Endothelial cell_0d	Bpgm
Mbnl1	9.22292747755365e-21	0.831217984756822	0.628	0.457	2.02701500101674e-16	Endothelial cell_0d	Mbnl1
Mcfd2	1.04904380689227e-20	0.885660287954453	0.558	0.354	2.30558847878784e-16	Endothelial cell_0d	Mcfd2
Slco2a1	1.3406532891799e-20	0.707000193850468	0.537	0.272	2.94648779895959e-16	Endothelial cell_0d	Slco2a1
Limch1	1.39777041359747e-20	0.751372669757968	0.464	0.223	3.07201981500452e-16	Endothelial cell_0d	Limch1
Mmrn2	1.55821521783014e-20	0.727495430844231	0.83	0.745	3.42464540574708e-16	Endothelial cell_0d	Mmrn2
Cald1	1.94439997650987e-20	0.951710866037395	0.752	0.565	4.27340226837339e-16	Endothelial cell_0d	Cald1
Laptm4a	3.34445869336407e-20	0.543393004459191	0.835	0.805	7.35045131627555e-16	Endothelial cell_0d	Laptm4a
Itgb5	4.16310239566861e-20	0.741670127705841	0.277	0.084	9.14966644520048e-16	Endothelial cell_0d	Itgb5
Ahnak2	5.44001825041046e-20	0.985137821701553	0.257	0.07	1.19560721107521e-15	Endothelial cell_0d	Ahnak2
Scpep1	6.12912882720691e-20	0.777824224016599	0.433	0.222	1.34705993364353e-15	Endothelial cell_0d	Scpep1
Ier3	7.7482415056987e-20	0.601474758752425	0.814	0.642	1.70290851812246e-15	Endothelial cell_0d	Ier3
Srgn	8.50558785748751e-20	0.610483168626627	0.823	0.747	1.8693580993186e-15	Endothelial cell_0d	Srgn
Dap	8.70164635020024e-20	0.828834371005919	0.564	0.363	1.91244783484701e-15	Endothelial cell_0d	Dap
Gm10800	1.13977603660444e-19	0.771666000056858	0.392	0.175	2.50499977324924e-15	Endothelial cell_0d	Gm10800
Mall	3.95195905032145e-19	0.94182583734161	0.595	0.424	8.68561560079648e-15	Endothelial cell_0d	Mall
Icam2	4.08743551694312e-19	0.862851407369994	0.638	0.51	8.98336577913759e-15	Endothelial cell_0d	Icam2
Gja4	4.14089118910458e-19	0.592575948099678	0.452	0.208	9.10085065541405e-15	Endothelial cell_0d	Gja4
Bmpr1a	5.23514457684875e-19	0.560767357230481	0.256	0.072	1.15058007509982e-14	Endothelial cell_0d	Bmpr1a
Adh1	6.17936778200142e-19	0.4279586801861	0.507	0.236	1.35810145112827e-14	Endothelial cell_0d	Adh1
Epha4	8.21548008197812e-19	0.778545941043047	0.318	0.115	1.80559821241715e-14	Endothelial cell_0d	Epha4
Ecm2	1.01178496945743e-18	0.726587559738366	0.389	0.182	2.22370100587355e-14	Endothelial cell_0d	Ecm2
Tns1	1.46729160761179e-18	0.79334027357276	0.625	0.433	3.22481349520919e-14	Endothelial cell_0d	Tns1
Tpm1	3.35069090759038e-18	0.839016686767654	0.748	0.583	7.36414847670214e-14	Endothelial cell_0d	Tpm1
Zbtb4	3.42467542732594e-18	0.859434028648015	0.458	0.255	7.52675165417695e-14	Endothelial cell_0d	Zbtb4
Id3	5.45946631877926e-18	0.555714002166919	0.865	0.794	1.19988150754131e-13	Endothelial cell_0d	Id3
Plxna4	6.80377044971386e-18	0.860333985857512	0.272	0.092	1.49533266943811e-13	Endothelial cell_0d	Plxna4
Hbegf	8.52715268375925e-18	0.823290323026811	0.562	0.351	1.87409761683661e-13	Endothelial cell_0d	Hbegf
Bace2	3.15788604551921e-17	0.802082413018793	0.36	0.171	6.94040195084211e-13	Endothelial cell_0d	Bace2
Cdc42ep3	3.59219413035168e-17	0.776341173540767	0.52	0.323	7.89492425968693e-13	Endothelial cell_0d	Cdc42ep3
Fkbp9	3.85511252273064e-17	0.72888451777532	0.611	0.464	8.4727663024574e-13	Endothelial cell_0d	Fkbp9
Ndufa4	3.98246797443064e-17	0.678360746058296	0.629	0.501	8.75266811420366e-13	Endothelial cell_0d	Ndufa4
Col5a1	5.22305038726056e-17	0.656824165047653	0.256	0.084	1.14792201411213e-12	Endothelial cell_0d	Col5a1
Ccnl1	5.78574550783655e-17	0.76663542856126	0.743	0.639	1.27159114771232e-12	Endothelial cell_0d	Ccnl1
Foxp1	6.48398659047875e-17	0.741131560709499	0.636	0.452	1.42505057285542e-12	Endothelial cell_0d	Foxp1
Vkorc1	6.68697021742509e-17	0.755637210594799	0.454	0.271	1.46966231438569e-12	Endothelial cell_0d	Vkorc1
Glg1	7.90237590706489e-17	0.833182842072938	0.585	0.41	1.73678417685472e-12	Endothelial cell_0d	Glg1
Fkbp7	1.3127430842471e-16	0.640690876067976	0.472	0.276	2.88514675055827e-12	Endothelial cell_0d	Fkbp7
Pmepa1	1.53662551303984e-16	0.635125040635375	0.468	0.262	3.37719555255895e-12	Endothelial cell_0d	Pmepa1
Meis2	1.72356204838273e-16	0.692173507322476	0.295	0.112	3.78804466993557e-12	Endothelial cell_0d	Meis2
Rora	1.89658743142268e-16	0.705624299515354	0.253	0.084	4.16831985678076e-12	Endothelial cell_0d	Rora
Rras	2.39297544814554e-16	0.755634108704355	0.596	0.454	5.25928143993427e-12	Endothelial cell_0d	Rras
Procr	3.31333141766325e-16	0.518251634666541	0.617	0.429	7.2820397897403e-12	Endothelial cell_0d	Procr
Oxct1	3.87002929920728e-16	0.954672597179352	0.403	0.225	8.50555039379776e-12	Endothelial cell_0d	Oxct1
Pgm5	4.18436039728687e-16	0.480771035662688	0.421	0.201	9.19638728115708e-12	Endothelial cell_0d	Pgm5
Mmp2	4.40925569032492e-16	0.617951189020993	0.397	0.187	9.69066215619611e-12	Endothelial cell_0d	Mmp2
Lrpap1	4.82961325711299e-16	0.752318572587612	0.481	0.307	1.06145240164829e-11	Endothelial cell_0d	Lrpap1
Ackr3	6.86421518003365e-16	0.678698003818968	0.356	0.176	1.5086172122678e-11	Endothelial cell_0d	Ackr3
Nfkbiz	7.81891764915337e-16	0.663762702603848	0.532	0.332	1.71844172093093e-11	Endothelial cell_0d	Nfkbiz
Gm44503	1.19370400345116e-15	0.675875032382689	0.452	0.258	2.62352265878495e-11	Endothelial cell_0d	Gm44503
Klf2	1.23047008933748e-15	0.536596925265516	0.76	0.63	2.7043271623459e-11	Endothelial cell_0d	Klf2
Gabarapl1	1.39147292244335e-15	0.791443385653669	0.634	0.513	3.05817918894599e-11	Endothelial cell_0d	Gabarapl1
Ifrd1	1.78362279084685e-15	0.674312280575304	0.585	0.412	3.92004616972321e-11	Endothelial cell_0d	Ifrd1
Itgb4	2.17448002304225e-15	0.752787553778438	0.359	0.18	4.77907219464226e-11	Endothelial cell_0d	Itgb4
Nr1d1	2.52012670157233e-15	0.6681810574953	0.343	0.164	5.53873446471566e-11	Endothelial cell_0d	Nr1d1
Il11ra1	3.49486914371905e-15	0.622810949837346	0.3	0.127	7.68102340406572e-11	Endothelial cell_0d	Il11ra1
Calml4	4.49983204348745e-15	0.768207056978487	0.283	0.119	9.88973086517672e-11	Endothelial cell_0d	Calml4
Ttc28	6.41506646321964e-15	0.732656734644101	0.404	0.213	1.40990330728641e-10	Endothelial cell_0d	Ttc28
Ccpg1	1.74951399104363e-14	0.612889362770418	0.494	0.312	3.8450818495157e-10	Endothelial cell_0d	Ccpg1
Uap1	1.92901598465138e-14	0.716464138221774	0.359	0.188	4.2395913310668e-10	Endothelial cell_0d	Uap1
Tmx1	2.21678916139917e-14	0.613788396662038	0.417	0.232	4.87205921892311e-10	Endothelial cell_0d	Tmx1
Nr4a2	2.62441988880553e-14	0.823585562215803	0.293	0.124	5.76795003161679e-10	Endothelial cell_0d	Nr4a2
Gaa	3.86027109319524e-14	0.698246726112932	0.344	0.18	8.48410380862449e-10	Endothelial cell_0d	Gaa
Fgfr1	4.05341586512268e-14	0.642988170149973	0.404	0.225	8.90859738836662e-10	Endothelial cell_0d	Fgfr1
Golm1	4.58087951051713e-14	0.7134051506097	0.403	0.23	1.00678569882146e-09	Endothelial cell_0d	Golm1
Hsp90b1	4.90259436144885e-14	0.414109483245952	0.878	0.845	1.07749218875923e-09	Endothelial cell_0d	Hsp90b1
Lgals1	5.48518941234696e-14	0.525735403430281	0.594	0.398	1.20553492904561e-09	Endothelial cell_0d	Lgals1
Syn3	6.24730864918585e-14	0.69913226279821	0.447	0.264	1.37303349491807e-09	Endothelial cell_0d	Syn3
Cdh13	7.50943859474534e-14	0.777030284265905	0.731	0.627	1.65042441435313e-09	Endothelial cell_0d	Cdh13
Gem	1.52341721597337e-13	0.596555011708367	0.31	0.14	3.34816635726628e-09	Endothelial cell_0d	Gem
Mylk	1.90069492076026e-13	0.985842744012802	0.392	0.236	4.1773472968469e-09	Endothelial cell_0d	Mylk
Cd63	2.08587745061224e-13	0.433422657879784	0.703	0.515	4.58434146095559e-09	Endothelial cell_0d	Cd63
Kank2	2.27869421201772e-13	0.67621759955472	0.31	0.148	5.00811413917254e-09	Endothelial cell_0d	Kank2
Cyr61	2.29465434508548e-13	0.305512647587227	0.805	0.613	5.04319131962887e-09	Endothelial cell_0d	Cyr61
Cbfa2t3	2.81022892851043e-13	0.74992878477057	0.41	0.236	6.17632113908023e-09	Endothelial cell_0d	Cbfa2t3
Id2	2.87670421212025e-13	0.49431428157938	0.491	0.3	6.32242051739789e-09	Endothelial cell_0d	Id2
Tek	3.15458379025211e-13	0.752328151337793	0.617	0.469	6.93314425421608e-09	Endothelial cell_0d	Tek
Rabac1	5.12553714738701e-13	0.547425527733985	0.721	0.656	1.12649055425272e-08	Endothelial cell_0d	Rabac1
Bmpr2	5.53101755806996e-13	0.70146478523858	0.578	0.419	1.21560703891262e-08	Endothelial cell_0d	Bmpr2
Ski	1.10135320266945e-12	0.621363990276472	0.365	0.202	2.42055406882692e-08	Endothelial cell_0d	Ski
Uchl1	1.25348586318303e-12	0.503258281659117	0.323	0.161	2.75491123010366e-08	Endothelial cell_0d	Uchl1
Net1	1.31754370495919e-12	0.586109237078827	0.291	0.127	2.89569755475931e-08	Endothelial cell_0d	Net1
Hyal1	1.36993037343507e-12	0.58916472959194	0.288	0.133	3.0108329747356e-08	Endothelial cell_0d	Hyal1
Bsg	1.56628443305021e-12	0.545540474236713	0.687	0.611	3.44237992695775e-08	Endothelial cell_0d	Bsg
Nucb2	1.58256725515024e-12	0.693742257694629	0.364	0.211	3.47816631336919e-08	Endothelial cell_0d	Nucb2
Actn4	2.49051393639866e-12	0.487138709944194	0.805	0.75	5.47365152941699e-08	Endothelial cell_0d	Actn4
Ddit3	3.07774237226966e-12	0.375069246599742	0.258	0.11	6.76426218577426e-08	Endothelial cell_0d	Ddit3
Oat	4.75291911473963e-12	0.648233501284257	0.403	0.246	1.04459656303748e-07	Endothelial cell_0d	Oat
Sun2	7.10252900254538e-12	0.596630618720208	0.313	0.159	1.56099382417942e-07	Endothelial cell_0d	Sun2
Cpd	7.64884891927967e-12	0.624773221057042	0.513	0.366	1.68106401547929e-07	Endothelial cell_0d	Cpd
Arl4d	7.92307981940761e-12	0.528680902226339	0.286	0.14	1.7413344827094e-07	Endothelial cell_0d	Arl4d
Ier2	1.44323031225143e-11	0.497585353169671	0.635	0.517	3.1719315802662e-07	Endothelial cell_0d	Ier2
Nfic	1.55564824608522e-11	0.603302726078185	0.449	0.3	3.41900371524609e-07	Endothelial cell_0d	Nfic
Bhlhe40	1.64552790211958e-11	0.609315922317556	0.354	0.202	3.61654122327842e-07	Endothelial cell_0d	Bhlhe40
Nbl1	1.74542591054021e-11	0.615739189871618	0.311	0.155	3.83609706618527e-07	Endothelial cell_0d	Nbl1
Serping1	1.88150411584941e-11	0.7107753278524	0.332	0.175	4.13516974581384e-07	Endothelial cell_0d	Serping1
Paics	1.97511785405118e-11	0.739438871612478	0.474	0.344	4.34091401963368e-07	Endothelial cell_0d	Paics
Dag1	2.05042343100504e-11	0.706374518647642	0.502	0.353	4.50642061666288e-07	Endothelial cell_0d	Dag1
Selp	2.28301885861781e-11	0.304579711448137	0.562	0.342	5.01761884747022e-07	Endothelial cell_0d	Selp
Hid1	2.31652032299203e-11	0.701117181055209	0.394	0.246	5.09124836587188e-07	Endothelial cell_0d	Hid1
Gstm2	2.50183182057494e-11	0.522039172572267	0.311	0.161	5.49852597525961e-07	Endothelial cell_0d	Gstm2
Rnd1	2.95611714780092e-11	0.544388270717854	0.373	0.222	6.49695426743686e-07	Endothelial cell_0d	Rnd1
Tiparp	2.96777299476753e-11	0.933247974471427	0.356	0.211	6.52257148790008e-07	Endothelial cell_0d	Tiparp
Tmem2	2.99917688965018e-11	0.644436059824602	0.471	0.3	6.59159096807316e-07	Endothelial cell_0d	Tmem2
mt-Nd2	3.36988376762674e-11	0.297320758723616	0.961	0.902	7.40633054449005e-07	Endothelial cell_0d	mt-Nd2
Hspd1	3.80844819474707e-11	0.712495225513698	0.59	0.483	8.37020744241512e-07	Endothelial cell_0d	Hspd1
Sdc4	4.30641158312409e-11	0.527539892345519	0.323	0.176	9.46463137739012e-07	Endothelial cell_0d	Sdc4
St3gal2	4.8459672578627e-11	0.600734898897373	0.278	0.14	1.06504668393306e-06	Endothelial cell_0d	St3gal2
Bag3	4.99123597592374e-11	0.618339271140838	0.562	0.424	1.09697384278852e-06	Endothelial cell_0d	Bag3
Ptpn14	5.21069606743422e-11	0.654204509027924	0.332	0.19	1.14520678170069e-06	Endothelial cell_0d	Ptpn14
Wwp1	5.25681716492694e-11	0.553207698126341	0.302	0.155	1.15534327650764e-06	Endothelial cell_0d	Wwp1
Kif13a	5.50823836121324e-11	0.566513550668855	0.278	0.136	1.21060062702745e-06	Endothelial cell_0d	Kif13a
Hexa	6.1073005801712e-11	0.604535389156734	0.559	0.455	1.34226252151003e-06	Endothelial cell_0d	Hexa
Asap2	6.89460225572826e-11	0.689403805660801	0.404	0.257	1.51529568376396e-06	Endothelial cell_0d	Asap2
Coq10b	6.99028862810898e-11	0.55282267017412	0.334	0.19	1.53632563468579e-06	Endothelial cell_0d	Coq10b
Tspan3	9.2374731026504e-11	0.573902375749454	0.357	0.208	2.0302118385005e-06	Endothelial cell_0d	Tspan3
Itgb1	9.34702965019574e-11	0.392190934781901	0.858	0.812	2.05429017652002e-06	Endothelial cell_0d	Itgb1
Sqstm1	9.68400849331507e-11	0.376452024956573	0.753	0.689	2.12835138666079e-06	Endothelial cell_0d	Sqstm1
Cd9	1.00468187232454e-10	0.466545382317419	0.705	0.592	2.20808981899488e-06	Endothelial cell_0d	Cd9
App	1.05675332699174e-10	0.340288885043955	0.87	0.853	2.32253246206245e-06	Endothelial cell_0d	App
Por	1.1079946869959e-10	0.48165219211414	0.305	0.161	2.43515072307958e-06	Endothelial cell_0d	Por
Tspan6	1.31864944416798e-10	0.58621618515356	0.508	0.356	2.89812774839239e-06	Endothelial cell_0d	Tspan6
Rab3d	1.70603896222872e-10	0.40712832564464	0.285	0.141	3.74953243118628e-06	Endothelial cell_0d	Rab3d
Adgre5	1.74167793889393e-10	0.618698053195182	0.378	0.232	3.82785977410107e-06	Endothelial cell_0d	Adgre5
Tulp4	1.96691712852395e-10	0.548241847745226	0.55	0.414	4.32289046506993e-06	Endothelial cell_0d	Tulp4
Kank1	1.99922117994046e-10	0.458080602962185	0.291	0.145	4.39388830927314e-06	Endothelial cell_0d	Kank1
Sqor	3.2751203244137e-10	0.583020992378708	0.345	0.209	7.19805944899642e-06	Endothelial cell_0d	Sqor
Cped1	3.87670662565164e-10	0.408532533479908	0.277	0.134	8.52022582185719e-06	Endothelial cell_0d	Cped1
Cbx5	4.59922785663405e-10	0.514538834705229	0.307	0.166	1.01081829833103e-05	Endothelial cell_0d	Cbx5
Fam129a	5.4775156541684e-10	0.694418139482143	0.268	0.138	1.20384839047313e-05	Endothelial cell_0d	Fam129a
Mical2	6.36927484765107e-10	0.525185659632991	0.257	0.126	1.39983922601675e-05	Endothelial cell_0d	Mical2
Aplp2	8.43722286352185e-10	0.415146970635876	0.846	0.817	1.85433284094483e-05	Endothelial cell_0d	Aplp2
Edn1	9.57122038239558e-10	0.286560962920271	0.601	0.428	2.1035628156429e-05	Endothelial cell_0d	Edn1
Flna	9.98495751260225e-10	0.610688447920337	0.559	0.447	2.19449396211972e-05	Endothelial cell_0d	Flna
Nenf	1.06889538864689e-09	0.628583941324541	0.428	0.305	2.34921828516814e-05	Endothelial cell_0d	Nenf
Actn1	1.19380295801688e-09	0.488454276769086	0.665	0.543	2.62374014112951e-05	Endothelial cell_0d	Actn1
Ggh	1.32176857740476e-09	0.437252212345148	0.28	0.154	2.90498297942017e-05	Endothelial cell_0d	Ggh
Fam198b	1.93882512231179e-09	0.569605211443799	0.465	0.321	4.26114985381686e-05	Endothelial cell_0d	Fam198b
Slc43a3	1.9502624048191e-09	0.506193277463938	0.66	0.551	4.28628671331141e-05	Endothelial cell_0d	Slc43a3
Csf1	2.31159071790192e-09	0.55793739402485	0.29	0.157	5.08041407980485e-05	Endothelial cell_0d	Csf1
P4hb	2.84425084048309e-09	0.429200739241868	0.743	0.668	6.25109449721373e-05	Endothelial cell_0d	P4hb
Ahnak	3.1215397747093e-09	0.38298798952342	0.84	0.812	6.86052011685611e-05	Endothelial cell_0d	Ahnak
Hcfc1r1	3.38291325282046e-09	0.615229499727333	0.378	0.257	7.43496674704881e-05	Endothelial cell_0d	Hcfc1r1
Gnaq	3.64473391434479e-09	0.524695206210954	0.49	0.358	8.01039619694698e-05	Endothelial cell_0d	Gnaq
Prdx4	4.08590227812886e-09	0.385572583359776	0.36	0.216	8.97999602687162e-05	Endothelial cell_0d	Prdx4
Thra	4.13839607291376e-09	0.490061698622189	0.354	0.22	9.09536688904987e-05	Endothelial cell_0d	Thra
Hexb	4.45367455717323e-09	0.539733324016194	0.36	0.23	9.78828594175532e-05	Endothelial cell_0d	Hexb
Map1lc3a	4.54109057324216e-09	0.635076130681255	0.499	0.389	9.98040886187162e-05	Endothelial cell_0d	Map1lc3a
Frzb	4.85423653541229e-09	0.423677275982227	0.259	0.127	0.000106686410575291	Endothelial cell_0d	Frzb
Lpp	5.28311750379754e-09	0.799999435479496	0.433	0.305	0.000116112356498462	Endothelial cell_0d	Lpp
Nat6	5.80054729460553e-09	0.490204305229239	0.284	0.157	0.00012748442844084	Endothelial cell_0d	Nat6
Pdgfa	5.87759768430035e-09	0.477083360014207	0.348	0.206	0.000129177841905553	Endothelial cell_0d	Pdgfa
Nr1d2	5.9795161074837e-09	0.561514438463516	0.308	0.176	0.000131417805010277	Endothelial cell_0d	Nr1d2
Nucb1	6.14990618415721e-09	0.524411153144208	0.519	0.41	0.000135162638115407	Endothelial cell_0d	Nucb1
Kctd10	8.20326340622625e-09	0.4646640765013	0.485	0.368	0.000180291323142041	Endothelial cell_0d	Kctd10
Sertad1	9.63581891606203e-09	0.590146996053146	0.426	0.316	0.000211776028137211	Endothelial cell_0d	Sertad1
Atp6v0e	1.03505095872369e-08	0.524298538934457	0.502	0.394	0.000227483499708294	Endothelial cell_0d	Atp6v0e
Tmem109	1.07094466971375e-08	0.493724064130023	0.485	0.36	0.000235372219509687	Endothelial cell_0d	Tmem109
Ptp4a1	1.58984045657747e-08	0.576972447835424	0.36	0.244	0.000349415135546597	Endothelial cell_0d	Ptp4a1
Mustn1	1.73822129047555e-08	0.647815603793105	0.269	0.147	0.000382026275220717	Endothelial cell_0d	Mustn1
H2-D1	1.86419275480564e-08	0.294514380910706	0.924	0.913	0.000409712283651184	Endothelial cell_0d	H2-D1
Tgoln1	1.86960131504209e-08	0.591182559421855	0.612	0.525	0.00041090097701995	Endothelial cell_0d	Tgoln1
Lrrc32	1.87128254142105e-08	0.471962471439538	0.307	0.182	0.000411270476953518	Endothelial cell_0d	Lrrc32
Calr	2.12091564011356e-08	0.436009079098135	0.721	0.682	0.000466134839384158	Endothelial cell_0d	Calr
Stab1	2.52461191855413e-08	0.68506407691659	0.485	0.375	0.000554859207459828	Endothelial cell_0d	Stab1
Tmem63a	3.13843298923121e-08	0.535995956733923	0.282	0.161	0.000689764802373236	Endothelial cell_0d	Tmem63a
Cenpb	4.42154523060624e-08	0.482024189889868	0.488	0.379	0.000971767210782639	Endothelial cell_0d	Cenpb
Clic4	5.08345414313819e-08	0.474243431021437	0.792	0.754	0.00111724155157891	Endothelial cell_0d	Clic4
Clec14a	5.93013201540847e-08	0.364443705247167	0.578	0.447	0.00130332441434647	Endothelial cell_0d	Clec14a
Irf1	6.08372589810735e-08	0.540054521133143	0.499	0.386	0.00133708127788603	Endothelial cell_0d	Irf1
Aga	6.6718108645977e-08	0.426462197094558	0.253	0.143	0.00146633059182128	Endothelial cell_0d	Aga
Skil	7.37162506171804e-08	0.545092394019324	0.368	0.25	0.00162013575606439	Endothelial cell_0d	Skil
Ece1	7.48732687384654e-08	0.354276400296424	0.841	0.806	0.00164556470033399	Endothelial cell_0d	Ece1
Sar1a	7.98413706127117e-08	0.540820129286692	0.526	0.415	0.00175475364332618	Endothelial cell_0d	Sar1a
Tnfrsf12a	8.11964830891716e-08	0.51244521089926	0.401	0.284	0.00178453630533381	Endothelial cell_0d	Tnfrsf12a
Tmem30a	9.37218988998363e-08	0.467610228777489	0.633	0.546	0.0020598198940206	Endothelial cell_0d	Tmem30a
Mindy2	1.01487265285684e-07	0.613769768801087	0.335	0.218	0.00223048711644877	Endothelial cell_0d	Mindy2
Hspe1	1.03102051163055e-07	0.55028284342676	0.709	0.668	0.00226597688046162	Endothelial cell_0d	Hspe1
Gm42674	1.03295750088877e-07	0.33274844061242	0.282	0.157	0.00227023399545333	Endothelial cell_0d	Gm42674
Dnajc3	1.03496844240346e-07	0.507108199344215	0.547	0.436	0.00227465364271432	Endothelial cell_0d	Dnajc3
Txndc5	1.09144837089566e-07	0.496460119662867	0.34	0.218	0.00239878522955449	Endothelial cell_0d	Txndc5
Slc44a2	1.12211614742863e-07	0.477374529677888	0.443	0.319	0.00246618686881865	Endothelial cell_0d	Slc44a2
Anp32e	1.32227502311202e-07	0.406392052030942	0.365	0.239	0.0029060960457956	Endothelial cell_0d	Anp32e
Esyt2	1.3341461299396e-07	0.550945980602016	0.341	0.23	0.00293218636438126	Endothelial cell_0d	Esyt2
Tmbim1	1.4236053728699e-07	0.568266735385035	0.47	0.368	0.00312879988849346	Endothelial cell_0d	Tmbim1
Foxn3	1.53112985396574e-07	0.476581036269623	0.31	0.192	0.0033651171930459	Endothelial cell_0d	Foxn3
Atp6ap1	2.10430237246573e-07	0.515722811294407	0.581	0.476	0.00462483575420518	Endothelial cell_0d	Atp6ap1
Add3	2.66706300975162e-07	0.609592103192401	0.273	0.168	0.00586167108283212	Endothelial cell_0d	Add3
Slmap	2.83271534979671e-07	0.625997174771375	0.382	0.281	0.00622574179578321	Endothelial cell_0d	Slmap
Mfsd6	3.03737252314153e-07	0.375394663767865	0.256	0.145	0.00667553733136045	Endothelial cell_0d	Mfsd6
Jag1	4.32176572516434e-07	0.40675285621421	0.269	0.159	0.00949837671076619	Endothelial cell_0d	Jag1
Cyb561	6.2153016165025e-07	0.512573299105326	0.343	0.234	0.0136599898927492	Endothelial cell_0d	Cyb561
Herpud1	7.47750712959003e-07	0.439735757727578	0.455	0.351	0.016434065169413	Endothelial cell_0d	Herpud1
Eea1	7.60897324552959e-07	0.250910939080069	0.377	0.246	0.0167230013990249	Endothelial cell_0d	Eea1
Hmgn1	9.5288067847619e-07	0.460947922376549	0.551	0.471	0.0209424115515497	Endothelial cell_0d	Hmgn1
Tra2b	1.09762848992136e-06	0.412625999517236	0.625	0.567	0.0241236789514915	Endothelial cell_0d	Tra2b
Slc25a4	1.49073408158108e-06	0.345117594845069	0.709	0.623	0.0327633536449889	Endothelial cell_0d	Slc25a4
Ntn4	1.62157306154873e-06	0.257504517798591	0.257	0.145	0.0356389327467181	Endothelial cell_0d	Ntn4
Magt1	1.64920919105658e-06	0.460166627551842	0.354	0.244	0.0362463196010416	Endothelial cell_0d	Magt1
Creg1	1.65120052392418e-06	0.421189313760623	0.315	0.211	0.0362900851148056	Endothelial cell_0d	Creg1
4930523C07Rik	1.76019818341628e-06	0.405624138967075	0.261	0.155	0.0386856356751231	Endothelial cell_0d	4930523C07Rik
Cd82	2.88636575372253e-06	0.376456182018551	0.253	0.155	0.0634365465353138	Endothelial cell_0d	Cd82
H2-Q6	3.82508243125263e-06	0.490425952261045	0.376	0.283	0.0840676616740703	Endothelial cell_0d	H2-Q6
Ppp1r12c	4.69864573470441e-06	0.470207851928789	0.375	0.279	0.103266835957334	Endothelial cell_0d	Ppp1r12c
Pla2g16	4.79853942343985e-06	0.344326059905938	0.388	0.29	0.105462299448361	Endothelial cell_0d	Pla2g16
Cyb5a	4.82916606604238e-06	0.481207657325907	0.542	0.473	0.106135411799479	Endothelial cell_0d	Cyb5a
Rpn2	4.84234179123137e-06	0.508713453133419	0.539	0.473	0.106424987887683	Endothelial cell_0d	Rpn2
Atp2b4	5.02005086778111e-06	0.470338904342794	0.417	0.314	0.110330677972093	Endothelial cell_0d	Atp2b4
Fndc3b	5.25901065235424e-06	0.44824668083966	0.398	0.302	0.115582536117442	Endothelial cell_0d	Fndc3b
F2r	6.28593088516261e-06	0.334077802252915	0.326	0.22	0.138152188994104	Endothelial cell_0d	F2r
Crtap	8.37861933747931e-06	0.368696083363602	0.416	0.318	0.18414529579912	Endothelial cell_0d	Crtap
Clip1	8.46187608576793e-06	0.463934439469901	0.364	0.264	0.185975112613008	Endothelial cell_0d	Clip1
Slc29a1	8.51763516561373e-06	0.263914032091939	0.389	0.276	0.187200585669858	Endothelial cell_0d	Slc29a1
Atp6v1a	8.90149687581208e-06	0.312156302855467	0.399	0.291	0.195637098336598	Endothelial cell_0d	Atp6v1a
Myof	9.23536721627674e-06	0.381093620876421	0.415	0.305	0.20297490067933	Endothelial cell_0d	Myof
Synpo	9.95223718269091e-06	0.488585560772785	0.469	0.373	0.218730268801181	Endothelial cell_0d	Synpo
Ehbp1l1	1.08584947173762e-05	0.423876602096211	0.304	0.211	0.238647996898495	Endothelial cell_0d	Ehbp1l1
Pdia5	1.24374504194621e-05	0.39123615903912	0.288	0.192	0.273350285318938	Endothelial cell_0d	Pdia5
2900097C17Rik	1.52412837792539e-05	0.41210003420758	0.348	0.26	0.334972934900442	Endothelial cell_0d	2900097C17Rik
Sptssa	1.72258600826236e-05	0.377476303904258	0.344	0.25	0.378589952895902	Endothelial cell_0d	Sptssa
Pkd1	1.95528243729012e-05	0.351197096319236	0.279	0.188	0.429731974067624	Endothelial cell_0d	Pkd1
Sox13	2.17467783945196e-05	0.319801426211761	0.25	0.166	0.477950695554753	Endothelial cell_0d	Sox13
Nxn	2.18558810417061e-05	0.394633265922898	0.354	0.258	0.480348553534617	Endothelial cell_0d	Nxn
Fam168a	2.26543402890165e-05	0.525083903554557	0.339	0.239	0.497897090872004	Endothelial cell_0d	Fam168a
Parva	2.28395291718853e-05	0.387018639735833	0.39	0.307	0.501967172139696	Endothelial cell_0d	Parva
Dennd5b	2.31691034139638e-05	0.450722207994569	0.362	0.274	0.509210554832096	Endothelial cell_0d	Dennd5b
Dhrs7	2.5298181978536e-05	0.425767118188592	0.324	0.237	0.556003443524265	Endothelial cell_0d	Dhrs7
Mgst1	2.70046346973381e-05	0.37267790774051	0.294	0.204	0.593507861378096	Endothelial cell_0d	Mgst1
Gm21974	2.75744870442115e-05	0.345794362909402	0.269	0.187	0.60603207625768	Endothelial cell_0d	Gm21974
H2-K1	3.10298901717888e-05	0.277164592831383	0.875	0.89	0.681974926195574	Endothelial cell_0d	H2-K1
Sncg	3.23855142640605e-05	0.392172051024562	0.291	0.201	0.711768832495521	Endothelial cell_0d	Sncg
B4galt1	3.32673826201395e-05	0.354656155282512	0.284	0.197	0.731150535225425	Endothelial cell_0d	B4galt1
Srpr	3.56429751815565e-05	0.397072107092184	0.517	0.438	0.783361308540249	Endothelial cell_0d	Srpr
Dusp1	3.60066109212506e-05	0.274873840687536	0.607	0.527	0.791353294827245	Endothelial cell_0d	Dusp1
Wls	3.69848610273217e-05	0.397733032648292	0.346	0.257	0.812853275658476	Endothelial cell_0d	Wls
S100a1	3.74562649311535e-05	0.309659023684881	0.334	0.239	0.823213790656891	Endothelial cell_0d	S100a1
Tspan5	4.13872719679212e-05	0.414238266205592	0.251	0.166	0.909609463310972	Endothelial cell_0d	Tspan5
Pdia3	4.32619031480404e-05	0.358850496615239	0.67	0.64	0.950810107387632	Endothelial cell_0d	Pdia3
Rock1	6.35808916762838e-05	0.422055183901228	0.553	0.497	1	Endothelial cell_0d	Rock1
Snu13	6.51296310501262e-05	0.388808739871392	0.472	0.403	1	Endothelial cell_0d	Snu13
Arhgdib	7.94842024451815e-05	0.351150867404065	0.29	0.204	1	Endothelial cell_0d	Arhgdib
Klf7	8.33460981940214e-05	0.459924113926207	0.454	0.368	1	Endothelial cell_0d	Klf7
Reep5	8.6619369740815e-05	0.414366441218751	0.518	0.457	1	Endothelial cell_0d	Reep5
Nek7	8.88235145739218e-05	0.389868522929616	0.359	0.276	1	Endothelial cell_0d	Nek7
Chchd2	8.90553275105341e-05	0.27487003510858	0.83	0.836	1	Endothelial cell_0d	Chchd2
Sdf4	9.16330911990751e-05	0.294710645627315	0.597	0.553	1	Endothelial cell_0d	Sdf4
Calcrl	9.68388284867742e-05	0.513858062703473	0.357	0.274	1	Endothelial cell_0d	Calcrl
Calm2	0.000100139529929915	0.386169829864528	0.674	0.653	1	Endothelial cell_0d	Calm2
Kdm6b	0.000102786443421245	0.44418248328889	0.279	0.199	1	Endothelial cell_0d	Kdm6b
Nasp	0.000105868605105399	0.346988970660085	0.362	0.276	1	Endothelial cell_0d	Nasp
Pink1	0.000115211440039856	0.369298631161272	0.367	0.284	1	Endothelial cell_0d	Pink1
Cmas	0.000124258643471153	0.435455764369158	0.35	0.269	1	Endothelial cell_0d	Cmas
Rcn2	0.000124690220902725	0.35215737581757	0.354	0.271	1	Endothelial cell_0d	Rcn2
Pim1	0.000127142715662141	0.367054999851523	0.41	0.321	1	Endothelial cell_0d	Pim1
Cltb	0.000139816988844863	0.331051345919142	0.496	0.424	1	Endothelial cell_0d	Cltb
Mcur1	0.000150341362350156	0.270574405383292	0.259	0.18	1	Endothelial cell_0d	Mcur1
Rcan1	0.000166246163597146	0.318651181772676	0.273	0.192	1	Endothelial cell_0d	Rcan1
Bnip2	0.000166258585501422	0.313796294584965	0.647	0.597	1	Endothelial cell_0d	Bnip2
Serinc1	0.000167119836314044	0.326072703583953	0.528	0.468	1	Endothelial cell_0d	Serinc1
Mob2	0.000175404170376083	0.43352659458257	0.266	0.192	1	Endothelial cell_0d	Mob2
Wbp1l	0.000177502105620442	0.429502270401564	0.312	0.23	1	Endothelial cell_0d	Wbp1l
Phlda3	0.000211514537753194	0.262281651513881	0.421	0.321	1	Endothelial cell_0d	Phlda3
Sde2	0.000219593986972476	0.389150363540991	0.343	0.255	1	Endothelial cell_0d	Sde2
Mknk2	0.000227583067364179	0.450453062706749	0.339	0.272	1	Endothelial cell_0d	Mknk2
Rnf215	0.00023236655424661	0.410284213800008	0.308	0.23	1	Endothelial cell_0d	Rnf215
Os9	0.000232824893610273	0.374029945381034	0.496	0.426	1	Endothelial cell_0d	Os9
Polr2f	0.000266198500987097	0.326337397715078	0.306	0.234	1	Endothelial cell_0d	Polr2f
Smim14	0.000270159588166686	0.400609169805712	0.399	0.342	1	Endothelial cell_0d	Smim14
Nptn	0.000274285080820179	0.46851423824306	0.405	0.333	1	Endothelial cell_0d	Nptn
Dnajc10	0.000278203305051483	0.376734595421688	0.295	0.222	1	Endothelial cell_0d	Dnajc10
Rcn1	0.000303506079105199	0.349787022553851	0.35	0.271	1	Endothelial cell_0d	Rcn1
Npc2	0.000310050580489889	0.300138029032396	0.643	0.606	1	Endothelial cell_0d	Npc2
Gls	0.000313973895308208	0.347501854232947	0.443	0.365	1	Endothelial cell_0d	Gls
Pxdc1	0.000336310803924205	0.261689884591178	0.297	0.22	1	Endothelial cell_0d	Pxdc1
Ifi27	0.000361306572942496	0.352766955074255	0.603	0.585	1	Endothelial cell_0d	Ifi27
Ndufb10	0.000365126516788368	0.317839652097246	0.458	0.4	1	Endothelial cell_0d	Ndufb10
Ppp3ca	0.000389928218212144	0.382479315195305	0.59	0.546	1	Endothelial cell_0d	Ppp3ca
Slc48a1	0.000417481001540705	0.322048496769137	0.252	0.18	1	Endothelial cell_0d	Slc48a1
Atrnl1	0.000419939547929712	0.358597765753548	0.262	0.19	1	Endothelial cell_0d	Atrnl1
Palld	0.000442162206962466	0.29766475048127	0.304	0.222	1	Endothelial cell_0d	Palld
Casp4	0.000459547681623588	0.319581284034068	0.253	0.182	1	Endothelial cell_0d	Casp4
Dynll2	0.000538598158782392	0.302964202932098	0.382	0.319	1	Endothelial cell_0d	Dynll2
Hoxa5	0.000539428611926477	0.301960750413003	0.278	0.197	1	Endothelial cell_0d	Hoxa5
Pcyox1	0.00057286583540631	0.454438979722694	0.28	0.215	1	Endothelial cell_0d	Pcyox1
Lmbrd1	0.000591732315479285	0.300780968660468	0.301	0.225	1	Endothelial cell_0d	Lmbrd1
Prrc2b	0.000608522578949423	0.329147322363227	0.28	0.209	1	Endothelial cell_0d	Prrc2b
Ryk	0.000622165507663114	0.393929576111437	0.284	0.216	1	Endothelial cell_0d	Ryk
Nop58	0.000693564670958797	0.387336231953909	0.509	0.44	1	Endothelial cell_0d	Nop58
Iqgap1	0.000727892035128409	0.324491315333619	0.703	0.672	1	Endothelial cell_0d	Iqgap1
Map1b	0.000728933621790917	0.41179256847349	0.274	0.201	1	Endothelial cell_0d	Map1b
Pqlc1	0.000740636418378398	0.37139545624518	0.316	0.248	1	Endothelial cell_0d	Pqlc1
Gltp	0.000808081403688863	0.281816931308485	0.267	0.197	1	Endothelial cell_0d	Gltp
Svil	0.000820437034563933	0.305873738401199	0.293	0.223	1	Endothelial cell_0d	Svil
Flii	0.00100381523482678	0.428590872315221	0.34	0.277	1	Endothelial cell_0d	Flii
Tspo	0.0010525918429309	0.3372215579991	0.647	0.625	1	Endothelial cell_0d	Tspo
Ilk	0.00121730547959955	0.375919409267233	0.357	0.298	1	Endothelial cell_0d	Ilk
Kif26a	0.00127036594862968	0.276522439756138	0.282	0.211	1	Endothelial cell_0d	Kif26a
H2-Q4	0.00131683479753804	0.321648339580941	0.319	0.258	1	Endothelial cell_0d	H2-Q4
Pacsin2	0.0013716744477514	0.32295405902081	0.33	0.26	1	Endothelial cell_0d	Pacsin2
Cox7a2	0.00143779951077562	0.316512440191119	0.659	0.663	1	Endothelial cell_0d	Cox7a2
Emc7	0.00156624883630028	0.278876310182953	0.485	0.419	1	Endothelial cell_0d	Emc7
Eif4a2	0.00157128324857948	0.333543847413845	0.645	0.609	1	Endothelial cell_0d	Eif4a2
Fxyd5	0.00159255080470744	0.283299294196859	0.652	0.63	1	Endothelial cell_0d	Fxyd5
Rapgef5	0.00204464551744974	0.267606544371559	0.49	0.422	1	Endothelial cell_0d	Rapgef5
Efnb2	0.00208407240243418	0.26544591843554	0.344	0.274	1	Endothelial cell_0d	Efnb2
Rheb	0.00210120076744177	0.356790257100523	0.381	0.33	1	Endothelial cell_0d	Rheb
Tgfb1i1	0.00212025818282545	0.357974535997138	0.288	0.227	1	Endothelial cell_0d	Tgfb1i1
Cox6a1	0.00214750571877519	0.269264773438441	0.737	0.743	1	Endothelial cell_0d	Cox6a1
Bod1	0.00214945329394066	0.260946806229731	0.286	0.216	1	Endothelial cell_0d	Bod1
Derl1	0.00217842195754219	0.280737245949929	0.308	0.243	1	Endothelial cell_0d	Derl1
She	0.00219990266954568	0.383550573988572	0.356	0.297	1	Endothelial cell_0d	She
1810037I17Rik	0.00220168623510666	0.347541662968663	0.618	0.625	1	Endothelial cell_0d	1810037I17Rik
Selenos	0.00244595632502569	0.266910736805171	0.387	0.318	1	Endothelial cell_0d	Selenos
Mesd	0.00248682139009863	0.274533471766322	0.279	0.218	1	Endothelial cell_0d	Mesd
Itpr2	0.00255687012775924	0.358694931610983	0.39	0.325	1	Endothelial cell_0d	Itpr2
Tnfaip2	0.00258197458564139	0.273640796624031	0.283	0.218	1	Endothelial cell_0d	Tnfaip2
1500011K16Rik	0.00258862435702509	0.318337175037522	0.274	0.215	1	Endothelial cell_0d	1500011K16Rik
Creb3l2	0.00278925426972308	0.338246739403055	0.308	0.246	1	Endothelial cell_0d	Creb3l2
Tspan4	0.00296066897838295	0.297997555288088	0.518	0.473	1	Endothelial cell_0d	Tspan4
Phlda1	0.00299570351808663	0.399403041234018	0.277	0.216	1	Endothelial cell_0d	Phlda1
Dph3	0.00313773151204918	0.272504137730818	0.275	0.211	1	Endothelial cell_0d	Dph3
Cyb5r3	0.00323575517140305	0.3043607024294	0.622	0.597	1	Endothelial cell_0d	Cyb5r3
Pcdhgb5	0.00325896329562178	0.346294045686742	0.513	0.471	1	Endothelial cell_0d	Pcdhgb5
Pcdhgc4	0.00331579740964861	0.341963528303239	0.514	0.471	1	Endothelial cell_0d	Pcdhgc4
Mrps34	0.00334132638616875	0.302863571437233	0.257	0.201	1	Endothelial cell_0d	Mrps34
Pcdhga1	0.00343744194939338	0.340512742235293	0.514	0.471	1	Endothelial cell_0d	Pcdhga1
Klf3	0.00345565038335215	0.357877506004366	0.349	0.295	1	Endothelial cell_0d	Klf3
Pcdhgb6	0.00346496949850923	0.341512442806416	0.515	0.473	1	Endothelial cell_0d	Pcdhgb6
Pcdhga10	0.00352547451440646	0.342990083182732	0.513	0.471	1	Endothelial cell_0d	Pcdhga10
Pcdhga7	0.00359680342082728	0.342507819591082	0.513	0.471	1	Endothelial cell_0d	Pcdhga7
Anapc11	0.00359720927523636	0.341062481720136	0.416	0.37	1	Endothelial cell_0d	Anapc11
Pcdhga6	0.00368402232934207	0.340458574099202	0.514	0.473	1	Endothelial cell_0d	Pcdhga6
Pcdhga8	0.00384085601274882	0.33938462050923	0.514	0.473	1	Endothelial cell_0d	Pcdhga8
Zfp622	0.00398346925006797	0.328479511786527	0.327	0.272	1	Endothelial cell_0d	Zfp622
Spty2d1	0.00408806286671282	0.286979535268951	0.384	0.319	1	Endothelial cell_0d	Spty2d1
9530068E07Rik	0.00408813061753858	0.266389917689192	0.367	0.312	1	Endothelial cell_0d	9530068E07Rik
Sfr1	0.00410451976908869	0.305823873120305	0.611	0.59	1	Endothelial cell_0d	Sfr1
Pcdhga11	0.00412486939460698	0.33874810436173	0.515	0.475	1	Endothelial cell_0d	Pcdhga11
Crim1	0.004218652842027	0.268444420487835	0.623	0.581	1	Endothelial cell_0d	Crim1
Map2k3	0.00424561110996878	0.340105328889485	0.389	0.333	1	Endothelial cell_0d	Map2k3
Pcdhgc5	0.00433887444542003	0.332394265906429	0.513	0.471	1	Endothelial cell_0d	Pcdhgc5
Pcdhgb7	0.00435411153267952	0.336938656867235	0.513	0.473	1	Endothelial cell_0d	Pcdhgb7
Pcdhga5	0.00465790544802734	0.330972284640835	0.513	0.473	1	Endothelial cell_0d	Pcdhga5
Fzd4	0.0047266419753128	0.269470323083939	0.448	0.394	1	Endothelial cell_0d	Fzd4
Pcdhga4	0.00473656452610836	0.331945175653124	0.513	0.471	1	Endothelial cell_0d	Pcdhga4
Smarca2	0.00474077020546337	0.293765760358895	0.515	0.457	1	Endothelial cell_0d	Smarca2
Arl4a	0.00495408340080623	0.274776111694425	0.337	0.277	1	Endothelial cell_0d	Arl4a
Sel1l	0.00501518868552023	0.364091751390331	0.318	0.262	1	Endothelial cell_0d	Sel1l
Pcdhga3	0.00517180062406137	0.337154834681045	0.513	0.476	1	Endothelial cell_0d	Pcdhga3
Msrb1	0.00566376256965638	0.317154413031268	0.284	0.225	1	Endothelial cell_0d	Msrb1
Pcdhga12	0.00569031592005698	0.328422985817365	0.513	0.475	1	Endothelial cell_0d	Pcdhga12
Klf10	0.00569681055978828	0.363491762726443	0.285	0.239	1	Endothelial cell_0d	Klf10
Rock2	0.0057862725690132	0.341038425361144	0.552	0.503	1	Endothelial cell_0d	Rock2
Gata2	0.00581245529377605	0.309750615597204	0.33	0.276	1	Endothelial cell_0d	Gata2
Ssr1	0.00586739688216959	0.298099872069885	0.333	0.279	1	Endothelial cell_0d	Ssr1
Card19	0.00594381484243373	0.376029344590025	0.319	0.274	1	Endothelial cell_0d	Card19
Nfe2l1	0.00617567512344678	0.265168136591211	0.58	0.545	1	Endothelial cell_0d	Nfe2l1
Pcdhgb2	0.00621537512198133	0.321312870237163	0.513	0.475	1	Endothelial cell_0d	Pcdhgb2
Ccser2	0.00623577043306649	0.344141006337716	0.411	0.354	1	Endothelial cell_0d	Ccser2
Pcdhgb1	0.00623673661392558	0.327409575039888	0.506	0.469	1	Endothelial cell_0d	Pcdhgb1
Pcdhga2	0.00633684816248254	0.327375264590894	0.506	0.469	1	Endothelial cell_0d	Pcdhga2
Smad7	0.00636174045538926	0.269666387724735	0.258	0.202	1	Endothelial cell_0d	Smad7
Pcdhgc3	0.00652035289444166	0.333570623576819	0.518	0.482	1	Endothelial cell_0d	Pcdhgc3
Lman1	0.00675982817848013	0.301676367666412	0.376	0.326	1	Endothelial cell_0d	Lman1
Stim1	0.00678511197809471	0.287131761583981	0.261	0.202	1	Endothelial cell_0d	Stim1
Slirp	0.00679152837723574	0.291428673980503	0.414	0.37	1	Endothelial cell_0d	Slirp
Pcdhga9	0.00750120014351621	0.32450130326483	0.506	0.471	1	Endothelial cell_0d	Pcdhga9
Selenom	0.00758677415022988	0.28036198073265	0.308	0.258	1	Endothelial cell_0d	Selenom
Dlgap4	0.00774922484045767	0.282186122037387	0.28	0.225	1	Endothelial cell_0d	Dlgap4
Rfk	0.007896531137932	0.27661323714749	0.361	0.309	1	Endothelial cell_0d	Rfk
Stt3a	0.0081881812638515	0.267391393259801	0.268	0.216	1	Endothelial cell_0d	Stt3a
Pcdhgb4	0.00850327297821324	0.319511712128958	0.507	0.473	1	Endothelial cell_0d	Pcdhgb4
Tcf7l1	0.0086347795330037	0.305466424929763	0.251	0.199	1	Endothelial cell_0d	Tcf7l1
Bcap31	0.00924259007742824	0.311229729923433	0.403	0.365	1	Endothelial cell_0d	Bcap31
Ttc3	0.00992879942369031	0.317814336114561	0.35	0.293	1	Endothelial cell_0d	Ttc3
Hba-a1	4.30760051924606e-128	2.17475469329878	0.607	0.024	9.46724442119898e-124	Endothelial cell_28d	Hba-a1
Hbb-bs	4.72088051239034e-120	1.96075034795195	0.562	0.013	1.03755511901315e-115	Endothelial cell_28d	Hbb-bs
Hba-a2	1.22831758099202e-114	1.91753424221997	0.541	0.013	2.69959637950426e-110	Endothelial cell_28d	Hba-a2
Scarb1	2.83519082429592e-84	2.27754385128922	0.531	0.076	6.23118239363758e-80	Endothelial cell_28d	Scarb1
Cd36	7.80386582906905e-84	2.50463177563356	0.613	0.124	1.71513363191279e-79	Endothelial cell_28d	Cd36
Robo4	2.59759492066051e-77	1.38854797638398	0.551	0.091	5.70899411662766e-73	Endothelial cell_28d	Robo4
Col4a1	4.29383153061561e-74	1.62035388889655	0.906	0.632	9.43698293798699e-70	Endothelial cell_28d	Col4a1
Sparcl1	1.78711368270552e-73	2.49306852471446	0.705	0.307	3.92771845185018e-69	Endothelial cell_28d	Sparcl1
Myo10	3.08617017537313e-71	1.43986072722952	0.445	0.048	6.78278481143507e-67	Endothelial cell_28d	Myo10
Fabp4	5.40845541047534e-71	1.97910571799211	0.747	0.313	1.18867033011427e-66	Endothelial cell_28d	Fabp4
Tcf4	1.7851918509029e-68	1.40324446075442	0.754	0.307	3.92349464991438e-64	Endothelial cell_28d	Tcf4
Lyz2	2.03624133108858e-67	1.4545110040477	0.41	0.034	4.47525119746648e-63	Endothelial cell_28d	Lyz2
Tmem252	1.28896488269576e-66	1.65326397098524	0.435	0.055	2.83288701918875e-62	Endothelial cell_28d	Tmem252
Lamb1	1.63987283704419e-66	1.50743452112616	0.478	0.082	3.60411252125573e-62	Endothelial cell_28d	Lamb1
Itga6	4.50315974456066e-66	1.38636554956771	0.525	0.104	9.89704448659542e-62	Endothelial cell_28d	Itga6
Ctla2a	1.32136455338621e-65	1.63242853416106	0.857	0.485	2.90409501543221e-61	Endothelial cell_28d	Ctla2a
Kdr	1.45051311836539e-65	1.37377287979426	0.539	0.118	3.18793773154345e-61	Endothelial cell_28d	Kdr
Col4a2	2.97821453640037e-65	1.57619272191777	0.757	0.368	6.54551990810074e-61	Endothelial cell_28d	Col4a2
Vwa1	4.00983418228911e-64	1.39889371745547	0.387	0.034	8.812813565835e-60	Endothelial cell_28d	Vwa1
Fscn1	8.56394945229975e-64	1.29307894493914	0.389	0.035	1.88218481062644e-59	Endothelial cell_28d	Fscn1
Gpihbp1	2.77407249173396e-62	2.00561535075921	0.426	0.056	6.0968565223329e-58	Endothelial cell_28d	Gpihbp1
Fam167b	9.51719929729904e-60	1.22545327606757	0.335	0.018	2.09169006156038e-55	Endothelial cell_28d	Fam167b
Lrg1	1.26040450606261e-59	1.77974216604696	0.478	0.089	2.7701170234244e-55	Endothelial cell_28d	Lrg1
Rasgrp3	4.52689732540078e-58	1.34387661252046	0.394	0.049	9.94921494176584e-54	Endothelial cell_28d	Rasgrp3
Adgrl4	4.75176651188452e-58	1.47282875494127	0.675	0.266	1.04434324398198e-53	Endothelial cell_28d	Adgrl4
Angptl4	1.27236778126903e-57	1.2659753886192	0.403	0.053	2.79640990967307e-53	Endothelial cell_28d	Angptl4
Ctss	2.31592690051386e-57	1.22130023828725	0.328	0.018	5.08994414194936e-53	Endothelial cell_28d	Ctss
Gng11	3.39173037121907e-56	1.41216387191018	0.813	0.542	7.45434500986527e-52	Endothelial cell_28d	Gng11
Rps12-ps3	4.42153549668478e-56	0.948132059199299	0.49	0.122	9.71765071461381e-52	Endothelial cell_28d	Rps12-ps3
Cd300lg	7.15499994682647e-56	1.4428062750203	0.449	0.081	1.57252588831352e-51	Endothelial cell_28d	Cd300lg
C1qtnf9	3.25498349808406e-55	1.78457048840674	0.469	0.105	7.15380273208914e-51	Endothelial cell_28d	C1qtnf9
Gm49391	9.17364122390715e-55	1.36642511539661	0.572	0.195	2.01618286819031e-50	Endothelial cell_28d	Gm49391
Flt1	1.84953247030498e-53	1.49910318221785	0.764	0.375	4.06490246323629e-49	Endothelial cell_28d	Flt1
Pde2a	1.69862177543904e-52	1.19323544886432	0.414	0.07	3.73323093805993e-48	Endothelial cell_28d	Pde2a
Trp53i11	2.40113917337172e-52	1.28830653454777	0.319	0.027	5.27722367523636e-48	Endothelial cell_28d	Trp53i11
Gm45837	9.56483030470944e-52	1.18624520539518	0.41	0.07	2.10215840436904e-47	Endothelial cell_28d	Gm45837
Emcn	2.88367603169949e-51	1.09729300071179	0.7	0.286	6.33774318246915e-47	Endothelial cell_28d	Emcn
Abca1	1.86222366763657e-50	1.21341523866847	0.613	0.242	4.09279517673165e-46	Endothelial cell_28d	Abca1
Aplnr	3.35552795157877e-50	1.26362823734819	0.305	0.024	7.37477933197983e-46	Endothelial cell_28d	Aplnr
Pxdn	3.89594262804031e-50	1.18740682220756	0.51	0.151	8.562502707907e-46	Endothelial cell_28d	Pxdn
Wdr89	4.97792940915638e-50	1.04830401512676	0.818	0.576	1.09404932554439e-45	Endothelial cell_28d	Wdr89
Ablim3	6.05461045182279e-50	1.47767393319191	0.321	0.032	1.33068228510161e-45	Endothelial cell_28d	Ablim3
Adgrg1	4.58531665357967e-49	1.08458217110686	0.576	0.207	1.00776089412374e-44	Endothelial cell_28d	Adgrg1
Csf2rb	6.04876781278272e-48	1.13293155292613	0.342	0.045	1.32939818989339e-43	Endothelial cell_28d	Csf2rb
Rplp2	1.49297803215384e-47	0.777212610844043	0.953	0.884	3.28126711906771e-43	Endothelial cell_28d	Rplp2
Tcim	2.03662961807009e-47	1.07421553236624	0.429	0.094	4.47610457459445e-43	Endothelial cell_28d	Tcim
Myo1b	2.43834239657897e-47	0.901000359308856	0.284	0.02	5.35898891920127e-43	Endothelial cell_28d	Myo1b
Fabp5	3.25540203433425e-47	1.17037165515583	0.562	0.192	7.15472259105982e-43	Endothelial cell_28d	Fabp5
Sema7a	7.03402481620002e-47	1.25248822826852	0.389	0.08	1.54593797410444e-42	Endothelial cell_28d	Sema7a
Tmsb10	9.72028542735549e-47	1.37689594327325	0.813	0.594	2.13632433122419e-42	Endothelial cell_28d	Tmsb10
Upp1	1.05599349528749e-46	0.884784730357503	0.377	0.066	2.32086250394284e-42	Endothelial cell_28d	Upp1
Lpl	2.33308047469859e-46	2.44304428184071	0.393	0.083	5.12764426729257e-42	Endothelial cell_28d	Lpl
Rpl35	1.90912509782184e-45	0.9388772428645	0.892	0.712	4.19587513999285e-41	Endothelial cell_28d	Rpl35
Grrp1	1.4699772416391e-44	0.84884111087099	0.354	0.059	3.23071598167442e-40	Endothelial cell_28d	Grrp1
Sox18	1.90436005071057e-44	0.907323203425351	0.391	0.082	4.18540251945169e-40	Endothelial cell_28d	Sox18
Cdh5	1.95830237840501e-44	0.950721301155889	0.791	0.526	4.30395696725852e-40	Endothelial cell_28d	Cdh5
Rsad2	4.27050540489304e-44	1.46737190141373	0.29	0.029	9.38571677887392e-40	Endothelial cell_28d	Rsad2
Cmtm3	2.82271426311913e-43	0.823513993758355	0.417	0.104	6.20376140748322e-39	Endothelial cell_28d	Cmtm3
Galnt15	1.99429592220984e-42	1.22017462544698	0.447	0.133	4.38306357783279e-38	Endothelial cell_28d	Galnt15
Nrp2	3.73948131300463e-42	0.900006568755444	0.351	0.06	8.21863202972157e-38	Endothelial cell_28d	Nrp2
N4bp3	4.640608572619e-42	0.946276969811577	0.291	0.035	1.0199129520902e-37	Endothelial cell_28d	N4bp3
Ets1	1.99663928894623e-41	1.10080581554259	0.55	0.209	4.38821382924603e-37	Endothelial cell_28d	Ets1
Ucp2	2.25539345731726e-41	1.14268280050977	0.346	0.067	4.95690374049188e-37	Endothelial cell_28d	Ucp2
Aqp1	3.35029894503575e-41	2.11258180858837	0.606	0.312	7.36328702139956e-37	Endothelial cell_28d	Aqp1
Cyyr1	5.08072558697926e-41	1.09377385587197	0.476	0.155	1.1166418695063e-36	Endothelial cell_28d	Cyyr1
8430408G22Rik	1.32366069951744e-40	1.24116237654653	0.305	0.044	2.90914148539944e-36	Endothelial cell_28d	8430408G22Rik
Gm9493	1.87548978605349e-40	0.514963790254402	0.283	0.033	4.12195145178836e-36	Endothelial cell_28d	Gm9493
Egfl7	1.98057714336293e-40	0.817050298720317	0.913	0.72	4.35291244568306e-36	Endothelial cell_28d	Egfl7
Marcks	8.75371032105595e-40	0.936030258607132	0.461	0.144	1.92389045436168e-35	Endothelial cell_28d	Marcks
Sox4	2.82487026643576e-39	1.42945920306687	0.394	0.108	6.20849987157252e-35	Endothelial cell_28d	Sox4
Rpl27a	4.67105301308711e-39	0.721407192029029	0.925	0.825	1.02660403121628e-34	Endothelial cell_28d	Rpl27a
Snrk	1.24559780445066e-38	1.17953360316931	0.576	0.275	2.73757485462167e-34	Endothelial cell_28d	Snrk
Rflnb	2.04890774017073e-38	1.17326590408707	0.524	0.203	4.50308943134723e-34	Endothelial cell_28d	Rflnb
Rpl27-ps3	1.74197910513904e-37	0.6504993286483	0.497	0.182	3.82852167727458e-33	Endothelial cell_28d	Rpl27-ps3
Plvap	1.82101626554905e-37	1.22529123017318	0.721	0.46	4.00222954842371e-33	Endothelial cell_28d	Plvap
S1pr1	6.99986878740659e-37	1.02587665570808	0.789	0.539	1.53843116209622e-32	Endothelial cell_28d	S1pr1
Gimap6	1.06797065911082e-36	1.12408351848775	0.668	0.39	2.34718591459376e-32	Endothelial cell_28d	Gimap6
Pcdh1	1.11703674098759e-36	0.697810780125229	0.274	0.038	2.45502334934254e-32	Endothelial cell_28d	Pcdh1
Snn	1.3578865735738e-36	0.845226448573876	0.314	0.06	2.9843631114005e-32	Endothelial cell_28d	Snn
Chd7	1.71584837576773e-36	0.847244345759297	0.26	0.032	3.77109156026231e-32	Endothelial cell_28d	Chd7
Xdh	1.95739752975907e-36	1.2173564399241	0.312	0.062	4.30196829090449e-32	Endothelial cell_28d	Xdh
Mgll	3.78021870122005e-36	1.39928209122238	0.592	0.312	8.30816466154144e-32	Endothelial cell_28d	Mgll
Cd38	5.32896628562234e-36	0.57531725085235	0.319	0.06	1.17120021025408e-31	Endothelial cell_28d	Cd38
Gm11361	4.31470661146268e-35	0.475193561977699	0.265	0.037	9.48286219067267e-31	Endothelial cell_28d	Gm11361
Rpl27	5.49894828383363e-35	0.720974539729939	0.895	0.734	1.20855885382095e-30	Endothelial cell_28d	Rpl27
Mast4	1.22862480833471e-34	0.801994196909787	0.342	0.081	2.70027160375802e-30	Endothelial cell_28d	Mast4
Ifi203	1.30139870987099e-34	0.989567145737855	0.349	0.087	2.86021408455447e-30	Endothelial cell_28d	Ifi203
Tmem88	2.88265665432645e-34	0.960289635179474	0.532	0.223	6.33550279487868e-30	Endothelial cell_28d	Tmem88
Ets2	3.94169281442801e-34	0.793166600029236	0.401	0.12	8.66305246754989e-30	Endothelial cell_28d	Ets2
Fkbp5	7.46980214120068e-34	0.791860262361205	0.37	0.105	1.64171311459309e-29	Endothelial cell_28d	Fkbp5
Pcdh17	7.65309496664873e-34	0.953536629966848	0.258	0.038	1.68199721177006e-29	Endothelial cell_28d	Pcdh17
Ushbp1	7.91692861496089e-34	1.01771457792835	0.443	0.155	1.73998257099611e-29	Endothelial cell_28d	Ushbp1
Kxd1	8.4955258954405e-34	0.765676516923743	0.852	0.684	1.86714668129991e-29	Endothelial cell_28d	Kxd1
Esam	1.83201156848865e-33	0.761677571650216	0.855	0.656	4.02639502522434e-29	Endothelial cell_28d	Esam
Ppfibp1	1.91837227507954e-33	1.03160256272151	0.646	0.364	4.21619858616981e-29	Endothelial cell_28d	Ppfibp1
Pdgfb	2.65212038777792e-33	0.935076675484445	0.517	0.218	5.8288301882583e-29	Endothelial cell_28d	Pdgfb
Ddit4	2.9679121976796e-33	1.19497049758552	0.578	0.307	6.52287742806023e-29	Endothelial cell_28d	Ddit4
Gm10076	4.1754719406994e-33	0.610350794136306	0.393	0.121	9.17685223126913e-29	Endothelial cell_28d	Gm10076
Rpl9-ps6	4.1934782533188e-33	0.678578682289762	0.455	0.169	9.21642650514407e-29	Endothelial cell_28d	Rpl9-ps6
Tmsb4x	1.25240716382839e-32	0.617457488644951	0.991	0.988	2.75254046466205e-28	Endothelial cell_28d	Tmsb4x
Ppp1r2	2.01214795758655e-32	1.03558318474768	0.698	0.424	4.42229878118372e-28	Endothelial cell_28d	Ppp1r2
Rplp0	3.08872910758681e-32	0.667559125848439	0.967	0.942	6.78840883265429e-28	Endothelial cell_28d	Rplp0
Arpc3	6.76559601201967e-32	0.834060985361944	0.754	0.524	1.48694269152168e-27	Endothelial cell_28d	Arpc3
Lpar6	1.92671782850142e-31	1.11765961851692	0.373	0.121	4.23454044348042e-27	Endothelial cell_28d	Lpar6
Uba52	3.7534420190917e-31	0.73446447973457	0.864	0.698	8.24931486955973e-27	Endothelial cell_28d	Uba52
Ypel2	1.60225861939535e-30	0.77452306733202	0.312	0.075	3.5214439937071e-26	Endothelial cell_28d	Ypel2
Mndal	5.18580156126178e-30	1.04006416691329	0.431	0.164	1.13973546713411e-25	Endothelial cell_28d	Mndal
Rpl5	1.05379311602401e-29	0.615837076898729	0.941	0.88	2.31602651039756e-25	Endothelial cell_28d	Rpl5
Spns2	1.47302917163381e-29	0.557682209858186	0.286	0.06	3.23742351341679e-25	Endothelial cell_28d	Spns2
Itm2c	1.69831386574229e-29	1.16298322277198	0.773	0.63	3.7325542141284e-25	Endothelial cell_28d	Itm2c
Cfl1	1.77431302646188e-29	0.732115691657765	0.859	0.715	3.89958516955793e-25	Endothelial cell_28d	Cfl1
Lipe	1.7935986413912e-29	0.815328129847048	0.265	0.054	3.94197109404957e-25	Endothelial cell_28d	Lipe
Sh3bp5	4.18703812197105e-29	0.903204703790415	0.558	0.282	9.20227238446796e-25	Endothelial cell_28d	Sh3bp5
Rps19	7.00069068495931e-29	0.573514136667276	0.949	0.848	1.53861179874036e-24	Endothelial cell_28d	Rps19
Adgrf5	1.24620347978896e-28	1.04109804797883	0.752	0.483	2.73890600788018e-24	Endothelial cell_28d	Adgrf5
Arhgap29	1.37394917046666e-28	0.88777488889683	0.586	0.306	3.01966548685163e-24	Endothelial cell_28d	Arhgap29
Pabpc1	2.40369693233441e-28	0.670240224442101	0.862	0.717	5.28284511788457e-24	Endothelial cell_28d	Pabpc1
Picalm	3.36566643644037e-28	0.822315504719297	0.714	0.471	7.39706169400864e-24	Endothelial cell_28d	Picalm
Abcg2	1.5121664085542e-27	0.935355052552458	0.524	0.257	3.32343933272042e-23	Endothelial cell_28d	Abcg2
Nus1	1.52266893977139e-27	0.887814975474694	0.524	0.251	3.34652179582957e-23	Endothelial cell_28d	Nus1
Marcksl1	3.70399523954839e-27	0.830697343798266	0.305	0.086	8.14064073747944e-23	Endothelial cell_28d	Marcksl1
Actg1	1.16099053109595e-26	0.783313614528808	0.942	0.934	2.55162498924268e-22	Endothelial cell_28d	Actg1
Igfbp7	1.62101977894711e-26	1.2191060406639	0.834	0.885	3.56267727016996e-22	Endothelial cell_28d	Igfbp7
Cxcl12	1.65514844843265e-26	1.12986286395899	0.515	0.262	3.63768525996528e-22	Endothelial cell_28d	Cxcl12
Slfn5	1.75645270880282e-26	1.07474628686278	0.623	0.382	3.86033176340683e-22	Endothelial cell_28d	Slfn5
Gda	2.00071912217312e-26	1.034958487379	0.567	0.326	4.39718048671209e-22	Endothelial cell_28d	Gda
Col15a1	2.39700763208092e-26	1.31883247124494	0.41	0.184	5.26814337378745e-22	Endothelial cell_28d	Col15a1
Abcg1	2.59139347172187e-26	0.754112322071769	0.34	0.11	5.69536457215033e-22	Endothelial cell_28d	Abcg1
Gimap8	3.13334421601571e-26	0.67364367068421	0.25	0.054	6.88646391795934e-22	Endothelial cell_28d	Gimap8
Prnp	3.18199911137945e-26	0.846442896946007	0.497	0.24	6.99339764698976e-22	Endothelial cell_28d	Prnp
Rpsa	3.3262832281064e-26	0.668370163227429	0.93	0.868	7.31050527873225e-22	Endothelial cell_28d	Rpsa
Lgals3	3.63895494499213e-26	0.931009088396071	0.283	0.071	7.99769517810371e-22	Endothelial cell_28d	Lgals3
Abcb1a	6.89597308999294e-26	0.833543757930538	0.281	0.071	1.51559696571865e-21	Endothelial cell_28d	Abcb1a
Dysf	7.17108609951535e-26	0.738147218386174	0.281	0.075	1.57606130295148e-21	Endothelial cell_28d	Dysf
Mmp14	7.24996737586724e-26	0.792701993945274	0.377	0.143	1.5933978298681e-21	Endothelial cell_28d	Mmp14
1700025G04Rik	1.0248201224721e-25	0.885650477546281	0.293	0.082	2.25234966516917e-21	Endothelial cell_28d	1700025G04Rik
Ctla2b	5.99435269728124e-25	0.659419913457683	0.305	0.093	1.31743883580847e-20	Endothelial cell_28d	Ctla2b
Rpl24	6.99938572316204e-25	0.570136760353015	0.892	0.774	1.53832499423655e-20	Endothelial cell_28d	Rpl24
Sdcbp	8.47555849026906e-25	0.745684522089507	0.689	0.465	1.86275824499133e-20	Endothelial cell_28d	Sdcbp
Rps8	8.82976593819861e-25	0.499018705043142	0.972	0.947	1.94060595789729e-20	Endothelial cell_28d	Rps8
Myh9	8.98089624792334e-25	0.80359373311732	0.791	0.602	1.97382137736859e-20	Endothelial cell_28d	Myh9
Plin2	1.02492491450889e-24	0.761797090874086	0.368	0.136	2.25257997710764e-20	Endothelial cell_28d	Plin2
Gngt2	1.129031480972e-24	0.69516370646141	0.585	0.311	2.48138538888025e-20	Endothelial cell_28d	Gngt2
Pitpnc1	2.36462656941199e-24	0.70163140150724	0.309	0.094	5.19697627425367e-20	Endothelial cell_28d	Pitpnc1
Prex2	2.51540087724581e-24	0.901118270788013	0.466	0.217	5.52834804801085e-20	Endothelial cell_28d	Prex2
Efna1	2.7299874342462e-24	0.644592623377625	0.447	0.201	5.99996638298631e-20	Endothelial cell_28d	Efna1
Gm26917	3.68228681151538e-24	2.70727452278856	0.536	0.283	8.09292995434851e-20	Endothelial cell_28d	Gm26917
Tshz2	5.70520571120488e-24	0.898616130642322	0.414	0.176	1.25389011120861e-19	Endothelial cell_28d	Tshz2
Prcp	1.02546217098229e-23	0.771817821003449	0.469	0.225	2.25376075938488e-19	Endothelial cell_28d	Prcp
Mpzl1	1.05753808970282e-23	0.532851799491731	0.25	0.061	2.32425721354886e-19	Endothelial cell_28d	Mpzl1
Kank3	1.13778574796927e-23	0.84680265417934	0.394	0.164	2.50062551688686e-19	Endothelial cell_28d	Kank3
Rasip1	1.20784743024178e-23	0.68891662961627	0.696	0.479	2.65460708218539e-19	Endothelial cell_28d	Rasip1
Rps18	1.4284375473176e-23	0.500453340147115	0.958	0.907	3.13942004149461e-19	Endothelial cell_28d	Rps18
Scd2	1.64357292682864e-23	0.731710425984893	0.564	0.308	3.61224457858399e-19	Endothelial cell_28d	Scd2
Tmem204	2.14931662603632e-23	0.597308362998107	0.319	0.104	4.72376808070263e-19	Endothelial cell_28d	Tmem204
Mgat4b	2.37308192922049e-23	0.415563558227996	0.286	0.084	5.2155594640408e-19	Endothelial cell_28d	Mgat4b
Rgs16	2.39166993587982e-23	0.900239133114041	0.255	0.065	5.25641218507666e-19	Endothelial cell_28d	Rgs16
Tpm3	2.61148585192219e-23	0.599745868600852	0.869	0.77	5.73952360535459e-19	Endothelial cell_28d	Tpm3
Nid1	5.12838478690714e-23	0.614423649451987	0.548	0.29	1.12711640846645e-18	Endothelial cell_28d	Nid1
Afdn	8.83876068029719e-23	0.906425638656429	0.548	0.311	1.94258282231572e-18	Endothelial cell_28d	Afdn
Rpl39	1.01999358316593e-22	0.589328222389062	0.921	0.867	2.24174189708208e-18	Endothelial cell_28d	Rpl39
Plekho1	1.96866552185785e-22	0.581934933218094	0.321	0.109	4.32673308393918e-18	Endothelial cell_28d	Plekho1
Eef2	3.21738387624347e-22	0.43406612704325	0.923	0.884	7.0711662832079e-18	Endothelial cell_28d	Eef2
Rpl32	4.10961065708255e-22	0.501119765958568	0.942	0.869	9.03210230213603e-18	Endothelial cell_28d	Rpl32
Gja1	8.4770096026117e-22	0.63045183761143	0.316	0.11	1.863077170462e-17	Endothelial cell_28d	Gja1
Smad1	9.67394077620823e-22	0.751076899344062	0.337	0.129	2.12613870379504e-17	Endothelial cell_28d	Smad1
Rgcc	9.69402215751461e-22	1.30027586191834	0.38	0.171	2.13055218977856e-17	Endothelial cell_28d	Rgcc
Rell1	1.48662329114017e-21	0.701308146230485	0.323	0.118	3.26730066926786e-17	Endothelial cell_28d	Rell1
Tmem173	1.88871217927062e-21	0.538564524965666	0.3	0.099	4.15101162760097e-17	Endothelial cell_28d	Tmem173
Rpl41	1.89424641231694e-21	0.443259332233339	0.979	0.936	4.16317476499017e-17	Endothelial cell_28d	Rpl41
Ugcg	2.04409360955623e-21	0.658172856444006	0.316	0.113	4.49250893508268e-17	Endothelial cell_28d	Ugcg
C130074G19Rik	2.55756404378806e-21	0.92997731054615	0.586	0.373	5.62101425543741e-17	Endothelial cell_28d	C130074G19Rik
Rps15	2.98378808982868e-21	0.498164748821654	0.946	0.859	6.55776946382546e-17	Endothelial cell_28d	Rps15
Il4ra	4.06762960365224e-21	0.681383396461261	0.365	0.149	8.93983634290689e-17	Endothelial cell_28d	Il4ra
Gm6133	6.12774878023353e-21	0.438153303340409	0.386	0.159	1.34675662691973e-16	Endothelial cell_28d	Gm6133
Rps17	1.21314366485559e-20	0.471381873507104	0.948	0.874	2.66624714661961e-16	Endothelial cell_28d	Rps17
Gimap4	1.26317701021519e-20	0.759899814562627	0.405	0.191	2.77621043305095e-16	Endothelial cell_28d	Gimap4
Trim25	1.47021098837946e-20	0.560254180859043	0.36	0.147	3.23122971026037e-16	Endothelial cell_28d	Trim25
Fau	1.68363869693651e-20	0.443705246304672	0.972	0.925	3.70030112812707e-16	Endothelial cell_28d	Fau
Plxnd1	4.10325958278648e-20	0.714589712019462	0.466	0.247	9.01814391104812e-16	Endothelial cell_28d	Plxnd1
Arap3	7.25844224315152e-20	0.75426988845442	0.501	0.269	1.59526043619984e-15	Endothelial cell_28d	Arap3
Lgmn	8.77087481167887e-20	0.800864641606571	0.522	0.301	1.92766286611078e-15	Endothelial cell_28d	Lgmn
Dusp2	9.68156393357337e-20	0.698249838798757	0.276	0.091	2.12781412132076e-15	Endothelial cell_28d	Dusp2
Rps24	1.01868370719699e-19	0.430661170368303	0.946	0.884	2.23886305167755e-15	Endothelial cell_28d	Rps24
Tspan13	1.43477539788078e-19	0.994770750490865	0.588	0.395	3.15334936946238e-15	Endothelial cell_28d	Tspan13
Ccdc12	1.62773325355703e-19	0.550664558135552	0.405	0.192	3.57743214466764e-15	Endothelial cell_28d	Ccdc12
Eef1g	1.8189898016187e-19	0.588998741863333	0.763	0.64	3.99777578599759e-15	Endothelial cell_28d	Eef1g
Mylip	2.3851642707991e-19	0.749749544512952	0.433	0.22	5.24211403436225e-15	Endothelial cell_28d	Mylip
Tpst2	3.65932657360264e-19	0.370095196990888	0.279	0.093	8.04246794346388e-15	Endothelial cell_28d	Tpst2
Tpm4	3.87043966047531e-19	0.619879201972385	0.813	0.641	8.50645228579264e-15	Endothelial cell_28d	Tpm4
Hnrnpa0	5.27358205067773e-19	0.544382013691001	0.672	0.464	1.15902786309795e-14	Endothelial cell_28d	Hnrnpa0
Dll4	5.53913120781985e-19	0.603988263712755	0.255	0.083	1.21739025685465e-14	Endothelial cell_28d	Dll4
Kitl	5.59609092731998e-19	1.11341473435632	0.475	0.275	1.22990886400639e-14	Endothelial cell_28d	Kitl
Rpl7	5.69440707445501e-19	0.46218590823137	0.928	0.876	1.25151678682372e-14	Endothelial cell_28d	Rpl7
Fam43a	5.77598488028363e-19	0.518731821995084	0.316	0.12	1.26944595698874e-14	Endothelial cell_28d	Fam43a
Rpl13a	5.85825575241366e-19	0.422025109575337	0.972	0.922	1.28752744926547e-14	Endothelial cell_28d	Rpl13a
Sfpq	7.60118197150935e-19	0.701227564173441	0.672	0.458	1.67058777369833e-14	Endothelial cell_28d	Sfpq
Uaca	1.13420432922306e-18	0.608052378876248	0.581	0.355	2.49275427476644e-14	Endothelial cell_28d	Uaca
Pfn1	1.21590803655527e-18	0.576096274023813	0.581	0.356	2.67232268274117e-14	Endothelial cell_28d	Pfn1
Galnt1	1.22358997587769e-18	0.556197319829179	0.396	0.188	2.68920604898399e-14	Endothelial cell_28d	Galnt1
Arhgef7	1.80134636356118e-18	0.723430530414706	0.459	0.248	3.95899903783477e-14	Endothelial cell_28d	Arhgef7
Rps9	1.96147926437089e-18	0.431469311917763	0.948	0.894	4.31093912723434e-14	Endothelial cell_28d	Rps9
Elk3	2.06586673676888e-18	0.543063930429092	0.475	0.246	4.54036191407065e-14	Endothelial cell_28d	Elk3
Il2rg	2.14868214162099e-18	0.570004666347874	0.344	0.152	4.72237361085461e-14	Endothelial cell_28d	Il2rg
Tgfbr2	2.70276066683415e-18	0.638026540010841	0.483	0.268	5.9401273935681e-14	Endothelial cell_28d	Tgfbr2
Ptp4a3	3.09901321852032e-18	0.91347369202552	0.36	0.171	6.81101125166396e-14	Endothelial cell_28d	Ptp4a3
Lama4	3.27584911212724e-18	0.874782899325991	0.379	0.181	7.19966117863326e-14	Endothelial cell_28d	Lama4
Fli1	3.88331436923722e-18	0.471323490420364	0.279	0.099	8.53474832070956e-14	Endothelial cell_28d	Fli1
Fez2	4.12942337880582e-18	0.637532234700921	0.41	0.203	9.07564670193943e-14	Endothelial cell_28d	Fez2
Rtl8a	5.34277372572379e-18	0.467138349500988	0.3	0.115	1.17423480943957e-13	Endothelial cell_28d	Rtl8a
Rpl12	5.65376583359007e-18	0.494920641464935	0.878	0.824	1.24258465490643e-13	Endothelial cell_28d	Rpl12
Hnrnpa2b1	6.18826627961112e-18	0.546076950587234	0.892	0.754	1.36005716293293e-13	Endothelial cell_28d	Hnrnpa2b1
Gm45713	6.90462243085449e-18	0.412110674311471	0.97	0.914	1.5174979178532e-13	Endothelial cell_28d	Gm45713
Ddx17	7.28155937629376e-18	0.628587643188805	0.576	0.36	1.60034111972184e-13	Endothelial cell_28d	Ddx17
Rtl8b	9.73269529056774e-18	0.52999859829569	0.375	0.171	2.13905177096098e-13	Endothelial cell_28d	Rtl8b
Rps15a	1.06699413470714e-17	0.443334300041506	0.921	0.87	2.34503970925935e-13	Endothelial cell_28d	Rps15a
Gm10036	1.07541602267903e-17	0.355521318677458	0.293	0.11	2.36354933464396e-13	Endothelial cell_28d	Gm10036
Ostf1	1.28121249165887e-17	0.57784153556115	0.574	0.361	2.81584881416786e-13	Endothelial cell_28d	Ostf1
Ppp1r14b	1.3381867722736e-17	0.564915857930031	0.393	0.196	2.94106688810292e-13	Endothelial cell_28d	Ppp1r14b
Tspan14	2.43065567096362e-17	0.682690603871342	0.408	0.213	5.34209503364385e-13	Endothelial cell_28d	Tspan14
Ndufc2	2.4654572785049e-17	0.670340136384579	0.634	0.437	5.41858200669806e-13	Endothelial cell_28d	Ndufc2
Msn	2.81753488222674e-17	0.582419662129308	0.724	0.567	6.19237816415792e-13	Endothelial cell_28d	Msn
Rpl6	2.99753791595229e-17	0.464512349289679	0.895	0.837	6.58798883167994e-13	Endothelial cell_28d	Rpl6
Slc12a2	3.18699638031314e-17	0.639763609400289	0.302	0.122	7.00438064465222e-13	Endothelial cell_28d	Slc12a2
Tes	4.09695505955321e-17	0.546779018800083	0.358	0.16	9.00428782988604e-13	Endothelial cell_28d	Tes
F11r	4.31126938858362e-17	0.488407409458349	0.59	0.364	9.47530786222908e-13	Endothelial cell_28d	F11r
Clec2d	9.12556436237223e-17	0.569230535585697	0.431	0.23	2.00561653556217e-12	Endothelial cell_28d	Clec2d
Ppic	1.03069455633611e-16	0.623082182107723	0.571	0.378	2.26526049591549e-12	Endothelial cell_28d	Ppic
Jak1	1.47092859319918e-16	0.530347503164438	0.646	0.458	3.23280686213316e-12	Endothelial cell_28d	Jak1
Cebpg	1.72216750912937e-16	0.738929617392563	0.433	0.245	3.78497975156454e-12	Endothelial cell_28d	Cebpg
Gnai2	1.72877736635632e-16	0.408032519542284	0.944	0.871	3.79950689577792e-12	Endothelial cell_28d	Gnai2
Rps10	1.96723501553555e-16	0.451282792047942	0.88	0.758	4.32358911714404e-12	Endothelial cell_28d	Rps10
Ly6c1	1.98880910781954e-16	1.03978909673511	0.784	0.728	4.37100465716579e-12	Endothelial cell_28d	Ly6c1
Eef1b2	2.47222017464465e-16	0.508330984358297	0.888	0.804	5.43344549983401e-12	Endothelial cell_28d	Eef1b2
Rps12	2.67388029380642e-16	0.365258171604431	0.984	0.942	5.87665410972774e-12	Endothelial cell_28d	Rps12
2200002D01Rik	3.00932384081294e-16	0.543174152608936	0.351	0.159	6.61389193733868e-12	Endothelial cell_28d	2200002D01Rik
Rps27a	3.8236521779826e-16	0.395041255215379	0.948	0.895	8.40362275677015e-12	Endothelial cell_28d	Rps27a
Jup	4.04312699539327e-16	0.525633142195636	0.473	0.266	8.88598451047533e-12	Endothelial cell_28d	Jup
Rpl36	6.64198641346089e-16	0.442997430046208	0.909	0.793	1.45977577395043e-11	Endothelial cell_28d	Rpl36
Rpl18	6.83560084471037e-16	0.406070993712516	0.918	0.857	1.50232835365044e-11	Endothelial cell_28d	Rpl18
Rpl13	7.07384301839565e-16	0.382337208834393	0.951	0.897	1.554689218583e-11	Endothelial cell_28d	Rpl13
Rps28	1.47189388464477e-15	0.373030916556153	0.96	0.891	3.23492837967227e-11	Endothelial cell_28d	Rps28
Fubp1	1.64532808008072e-15	0.540016413329553	0.373	0.185	3.61610205440141e-11	Endothelial cell_28d	Fubp1
Actr3	1.82809584230922e-15	0.578948494776084	0.611	0.419	4.0177890422272e-11	Endothelial cell_28d	Actr3
Gimap5	2.06384031593829e-15	0.501055881896653	0.304	0.132	4.53590824636918e-11	Endothelial cell_28d	Gimap5
Rpl8	2.39466254577898e-15	0.38838251006307	0.934	0.858	5.26298934311304e-11	Endothelial cell_28d	Rpl8
Litaf	3.22707860055655e-15	0.56747746517583	0.557	0.365	7.09247334830318e-11	Endothelial cell_28d	Litaf
Xbp1	3.3636656895312e-15	0.647870678928187	0.455	0.271	7.39266445245166e-11	Endothelial cell_28d	Xbp1
Hmg20b	3.42858941383892e-15	0.52870852059276	0.347	0.173	7.53535381373519e-11	Endothelial cell_28d	Hmg20b
Zfp36l1	5.82485890351365e-15	0.596023835628556	0.625	0.437	1.28018748981423e-10	Endothelial cell_28d	Zfp36l1
Eif4ebp1	7.5835198528624e-15	0.494654042937879	0.295	0.129	1.6667059932621e-10	Endothelial cell_28d	Eif4ebp1
Ctsb	7.76722646406962e-15	0.625406249653643	0.818	0.709	1.70708103227322e-10	Endothelial cell_28d	Ctsb
Rpl3	1.26837164200245e-14	0.371093262518072	0.925	0.856	2.78762719479299e-10	Endothelial cell_28d	Rpl3
Rpl37a	1.31407015405014e-14	0.358351316570896	0.963	0.908	2.8880633845714e-10	Endothelial cell_28d	Rpl37a
Rack1	1.51987373294051e-14	0.386704790983933	0.927	0.859	3.34037849025665e-10	Endothelial cell_28d	Rack1
Rai14	1.70150050405592e-14	0.498682277822251	0.274	0.114	3.7395578078141e-10	Endothelial cell_28d	Rai14
Rpl35a	1.72589257546073e-14	0.333346012380985	0.953	0.869	3.79316670234759e-10	Endothelial cell_28d	Rpl35a
Ddx46	1.85970109953047e-14	0.708776758703481	0.398	0.222	4.08725107654808e-10	Endothelial cell_28d	Ddx46
Mcam	1.87202300295833e-14	0.637426579361834	0.346	0.17	4.11433215590182e-10	Endothelial cell_28d	Mcam
Ly6e	1.95366045837529e-14	0.433915888295991	0.92	0.882	4.29375495541721e-10	Endothelial cell_28d	Ly6e
Tpm3-rs7	2.02312663469226e-14	0.314453106517191	0.267	0.106	4.44642771772665e-10	Endothelial cell_28d	Tpm3-rs7
Sh3glb1	2.17633683786276e-14	0.525947972317039	0.733	0.57	4.78315310225478e-10	Endothelial cell_28d	Sh3glb1
Hif1a	2.55210491821723e-14	0.444092470844637	0.438	0.251	5.60901618925782e-10	Endothelial cell_28d	Hif1a
Vasp	2.64757211615979e-14	0.402360773586166	0.36	0.182	5.818833996896e-10	Endothelial cell_28d	Vasp
Rnf213	3.54262622221863e-14	0.513535179205923	0.286	0.125	7.78598391119209e-10	Endothelial cell_28d	Rnf213
Rasal2	3.60675849727632e-14	0.596173696126107	0.258	0.108	7.9269338253139e-10	Endothelial cell_28d	Rasal2
Smagp	4.19828685722831e-14	0.562432936977624	0.281	0.122	9.22699485481638e-10	Endothelial cell_28d	Smagp
Ccnl2	4.34744866057883e-14	0.523835533961876	0.391	0.208	9.55482266622016e-10	Endothelial cell_28d	Ccnl2
Ctnnbip1	5.07176617302461e-14	0.60808716524211	0.286	0.129	1.11467276950735e-09	Endothelial cell_28d	Ctnnbip1
Rps7	5.23727789362057e-14	0.390192289895847	0.949	0.887	1.15104893545993e-09	Endothelial cell_28d	Rps7
Smad5	5.53655239450766e-14	0.388778427753255	0.262	0.108	1.21682348526489e-09	Endothelial cell_28d	Smad5
Arpc5	6.51013179122867e-14	0.517955644343811	0.637	0.461	1.43079676507624e-09	Endothelial cell_28d	Arpc5
Rplp1	6.52382726187595e-14	0.350452910248848	0.976	0.928	1.4338067556151e-09	Endothelial cell_28d	Rplp1
Pnn	7.02196780483107e-14	0.633106045833802	0.386	0.208	1.54328808414577e-09	Endothelial cell_28d	Pnn
Tax1bp3	9.34762031797965e-14	0.354220170293178	0.38	0.197	2.05441999348557e-09	Endothelial cell_28d	Tax1bp3
Rps20	1.01808409148585e-13	0.356148285230088	0.962	0.912	2.23754521626759e-09	Endothelial cell_28d	Rps20
Znrf1	1.05774090638982e-13	0.395740310884175	0.269	0.113	2.32470296406354e-09	Endothelial cell_28d	Znrf1
Pgls	1.14546836801163e-13	0.384859918323195	0.274	0.118	2.51751037921596e-09	Endothelial cell_28d	Pgls
Btg1	1.39694242393211e-13	0.556802423303223	0.627	0.459	3.070200059318e-09	Endothelial cell_28d	Btg1
Rpl15	1.49829578178375e-13	0.45660617110733	0.911	0.838	3.29295446920434e-09	Endothelial cell_28d	Rpl15
Sdc3	1.66637501668908e-13	0.402769974775579	0.333	0.164	3.66235901167927e-09	Endothelial cell_28d	Sdc3
Rps6	1.89234290380919e-13	0.369705234074712	0.956	0.916	4.15899123399185e-09	Endothelial cell_28d	Rps6
Eno1	1.9956799554402e-13	0.59407848678035	0.396	0.228	4.38610540606647e-09	Endothelial cell_28d	Eno1
Rpl17	2.22472086652587e-13	0.372991938366198	0.958	0.884	4.88949152045055e-09	Endothelial cell_28d	Rpl17
Ralb	3.01899461422814e-13	0.529855874357679	0.531	0.349	6.6351463631506e-09	Endothelial cell_28d	Ralb
Rpl4	3.03486444300443e-13	0.341611980639815	0.93	0.901	6.67002507283514e-09	Endothelial cell_28d	Rpl4
Gimap1	3.21757031540005e-13	0.456269754736766	0.435	0.252	7.07157603918624e-09	Endothelial cell_28d	Gimap1
Rps11	3.60268273624329e-13	0.397963709436568	0.916	0.857	7.91797611771551e-09	Endothelial cell_28d	Rps11
Ggta1	3.70179669796325e-13	0.549043934814032	0.342	0.17	8.13580878278364e-09	Endothelial cell_28d	Ggta1
Rraga	3.82173289435113e-13	0.377410481695361	0.251	0.105	8.39940455520492e-09	Endothelial cell_28d	Rraga
Rpl36a	3.98957018377383e-13	0.453818144973134	0.848	0.744	8.76827734989812e-09	Endothelial cell_28d	Rpl36a
Gm47283	4.13744707274975e-13	0.397108414842349	0.274	0.122	9.0932811764894e-09	Endothelial cell_28d	Gm47283
Git2	4.60100801670983e-13	0.537684654526523	0.272	0.12	1.01120954191249e-08	Endothelial cell_28d	Git2
Nop53	4.91581839299416e-13	0.393820885649131	0.574	0.382	1.08039856641226e-08	Endothelial cell_28d	Nop53
Atp8b1	5.83844417190936e-13	0.483615473007998	0.286	0.131	1.28317326010224e-08	Endothelial cell_28d	Atp8b1
Ubald2	6.18054039858667e-13	0.35518504258789	0.277	0.124	1.35835916880138e-08	Endothelial cell_28d	Ubald2
Cdipt	6.29429380660354e-13	0.448422347124179	0.461	0.278	1.38335989281533e-08	Endothelial cell_28d	Cdipt
Rpl7a	7.10379960589998e-13	0.344511787614636	0.914	0.848	1.5612730773847e-08	Endothelial cell_28d	Rpl7a
Ifitm3	7.30882624383851e-13	0.453267621289868	0.92	0.863	1.60633383187083e-08	Endothelial cell_28d	Ifitm3
Hspg2	7.89557490949534e-13	0.557124287617578	0.616	0.432	1.73528945360889e-08	Endothelial cell_28d	Hspg2
Mark3	8.17421703148321e-13	0.503388947644977	0.297	0.142	1.79652941917938e-08	Endothelial cell_28d	Mark3
Plod1	1.45937776110856e-12	0.403908978038455	0.442	0.266	3.20742044336438e-08	Endothelial cell_28d	Plod1
Sult1a1	1.53393172379805e-12	0.911711618640278	0.353	0.209	3.37127514256335e-08	Endothelial cell_28d	Sult1a1
Lipa	1.78329237380805e-12	0.444144552409356	0.377	0.208	3.91931997915533e-08	Endothelial cell_28d	Lipa
Tmed5	1.9467528478059e-12	0.2758143585387	0.424	0.246	4.2785734089078e-08	Endothelial cell_28d	Tmed5
Rapgef3	2.14703178189794e-12	0.403543402696283	0.277	0.125	4.71874645025529e-08	Endothelial cell_28d	Rapgef3
Rnf125	3.58221836110521e-12	0.562069422973772	0.405	0.242	7.87299951403704e-08	Endothelial cell_28d	Rnf125
Rab5c	3.81513930197973e-12	0.455095678300858	0.543	0.365	8.38491315789105e-08	Endothelial cell_28d	Rab5c
Vamp5	3.91660290435598e-12	0.49997677050184	0.342	0.185	8.60790986319356e-08	Endothelial cell_28d	Vamp5
Ralgapa1	3.9763946105514e-12	0.445969642237249	0.346	0.185	8.73932007506987e-08	Endothelial cell_28d	Ralgapa1
Tanc1	3.987250293203e-12	0.59643222111123	0.283	0.136	8.76317869440156e-08	Endothelial cell_28d	Tanc1
Gapdh	4.65839441748227e-12	0.641286202944803	0.801	0.689	1.02382192507425e-07	Endothelial cell_28d	Gapdh
Luc7l3	5.10738747730414e-12	0.612435701109529	0.527	0.359	1.1225016197619e-07	Endothelial cell_28d	Luc7l3
Mrrf	5.74048998164265e-12	0.37641065833606	0.255	0.115	1.26164488816542e-07	Endothelial cell_28d	Mrrf
Kctd17	7.41036357748858e-12	0.450352711356278	0.286	0.141	1.62864970706044e-07	Endothelial cell_28d	Kctd17
Myo1e	8.91522058481482e-12	0.544811326302495	0.269	0.127	1.9593871801306e-07	Endothelial cell_28d	Myo1e
Pgk1	1.00334141070471e-11	0.790676620274535	0.51	0.364	2.20514375244682e-07	Endothelial cell_28d	Pgk1
Slc25a5	1.04529032603706e-11	0.43512064661481	0.639	0.481	2.29733907856426e-07	Endothelial cell_28d	Slc25a5
Ptbp3	1.32142345125772e-11	0.491766253935865	0.487	0.318	2.90422446117422e-07	Endothelial cell_28d	Ptbp3
Gnb2	1.58470453320961e-11	0.404638877191497	0.696	0.543	3.48286362308807e-07	Endothelial cell_28d	Gnb2
Hnrnpk	1.8644159413684e-11	0.350256879003043	0.736	0.605	4.09761335593946e-07	Endothelial cell_28d	Hnrnpk
Ap2s1	1.91347558924347e-11	0.46419964929399	0.408	0.248	4.20543665003929e-07	Endothelial cell_28d	Ap2s1
Serbp1	1.916192334054e-11	0.367280392853907	0.812	0.674	4.21140751178387e-07	Endothelial cell_28d	Serbp1
Dock9	1.99187467932595e-11	0.498076694051975	0.407	0.245	4.37774217022258e-07	Endothelial cell_28d	Dock9
Prkch	2.15242699318056e-11	0.447293592350398	0.337	0.177	4.73060404561223e-07	Endothelial cell_28d	Prkch
Actr2	2.31272050385422e-11	0.446152185083942	0.578	0.408	5.08289712337081e-07	Endothelial cell_28d	Actr2
Cnn2	2.37006763159312e-11	0.403942171862298	0.347	0.193	5.20893464071535e-07	Endothelial cell_28d	Cnn2
Bst2	2.71547695331743e-11	0.404681175950235	0.621	0.432	5.96807524800105e-07	Endothelial cell_28d	Bst2
Pdlim1	3.02506366770083e-11	0.512097766095168	0.667	0.518	6.64848492887289e-07	Endothelial cell_28d	Pdlim1
Lamc1	3.67443521791829e-11	0.532967822595872	0.379	0.228	8.07567372194081e-07	Endothelial cell_28d	Lamc1
Tmcc3	3.91145503569023e-11	0.918070114611887	0.503	0.375	8.59659587743999e-07	Endothelial cell_28d	Tmcc3
Piezo1	4.14342732719961e-11	0.388915671163046	0.375	0.212	9.10642457971931e-07	Endothelial cell_28d	Piezo1
Cdkn1a	4.52233633395234e-11	0.625056688221609	0.59	0.419	9.93919079476045e-07	Endothelial cell_28d	Cdkn1a
Copz1	4.59368021373477e-11	0.460022195785769	0.351	0.2	1.00959903737463e-06	Endothelial cell_28d	Copz1
Wdr1	4.63047262406131e-11	0.366943622665682	0.389	0.228	1.01768527331619e-06	Endothelial cell_28d	Wdr1
Ppp2r5a	5.44089002235283e-11	0.476205565856784	0.476	0.315	1.1957988091127e-06	Endothelial cell_28d	Ppp2r5a
Mtch1	5.82308951622197e-11	0.430703865287827	0.621	0.461	1.27979861387526e-06	Endothelial cell_28d	Mtch1
Nod1	6.08406546766081e-11	0.349625064965752	0.255	0.118	1.33715590848249e-06	Endothelial cell_28d	Nod1
Hnrnpm	8.71413057800669e-11	0.426713772221175	0.565	0.393	1.91519161843431e-06	Endothelial cell_28d	Hnrnpm
Tgfbr3	9.22684469177501e-11	0.50864044672495	0.305	0.162	2.02787592635831e-06	Endothelial cell_28d	Tgfbr3
Hint1	9.33769615298387e-11	0.388905056725648	0.695	0.557	2.0522388605028e-06	Endothelial cell_28d	Hint1
Bvht	1.02296180686898e-10	0.522049471030185	0.346	0.197	2.24826545913665e-06	Endothelial cell_28d	Bvht
Hnrnpl	1.04925082466347e-10	0.338716402321016	0.401	0.239	2.30604346244537e-06	Endothelial cell_28d	Hnrnpl
Ndrg1	1.1426201297845e-10	0.487567803885898	0.705	0.565	2.51125052124037e-06	Endothelial cell_28d	Ndrg1
Fryl	1.21229099008826e-10	0.47084966772182	0.363	0.211	2.66437313801598e-06	Endothelial cell_28d	Fryl
Rpl38	1.21933285001208e-10	0.331980149001915	0.914	0.843	2.67984973775656e-06	Endothelial cell_28d	Rpl38
H2afj	1.47659642220233e-10	0.42317619266152	0.346	0.195	3.24526361671628e-06	Endothelial cell_28d	H2afj
Grb10	1.56753145499807e-10	0.341172940321945	0.295	0.153	3.44512063179476e-06	Endothelial cell_28d	Grb10
Hnrnpf	1.60415166820905e-10	0.314600907476962	0.588	0.425	3.52560453638984e-06	Endothelial cell_28d	Hnrnpf
Actb	1.63555022389565e-10	0.502938815541981	0.96	0.944	3.59461228207786e-06	Endothelial cell_28d	Actb
Hnrnpu	1.70472998772246e-10	0.436616026065892	0.743	0.614	3.74665556701642e-06	Endothelial cell_28d	Hnrnpu
Dock1	1.79787192002169e-10	0.482438043624625	0.29	0.152	3.95136290582367e-06	Endothelial cell_28d	Dock1
Pik3c2a	1.85637941954724e-10	0.333551578100608	0.288	0.148	4.07995068828092e-06	Endothelial cell_28d	Pik3c2a
Rpl28	1.92495151087801e-10	0.361817255031383	0.921	0.87	4.23065843060769e-06	Endothelial cell_28d	Rpl28
N4bp1	2.53495642721649e-10	0.359503133230744	0.298	0.158	5.5713272357364e-06	Endothelial cell_28d	N4bp1
Atp6v0a2	2.54698101154735e-10	0.419648714396778	0.258	0.126	5.59775486717877e-06	Endothelial cell_28d	Atp6v0a2
Itpkb	2.65749674646508e-10	0.47167311710897	0.372	0.217	5.84064634938095e-06	Endothelial cell_28d	Itpkb
Prdx2	2.72298533245845e-10	0.41255443559297	0.579	0.43	5.98457716367719e-06	Endothelial cell_28d	Prdx2
Fry	2.89933774023283e-10	0.578328470789489	0.291	0.162	6.37216448548371e-06	Endothelial cell_28d	Fry
Plcg1	2.96388101152998e-10	0.349879594255814	0.309	0.165	6.5140176871406e-06	Endothelial cell_28d	Plcg1
Caprin1	3.00297475914877e-10	0.361555236210483	0.45	0.29	6.59993792565716e-06	Endothelial cell_28d	Caprin1
Cdk4	3.10723969051348e-10	0.281422913616668	0.419	0.255	6.82909139181052e-06	Endothelial cell_28d	Cdk4
Mettl23	3.62070418705399e-10	0.256705890574598	0.316	0.17	7.95758366230726e-06	Endothelial cell_28d	Mettl23
Smap2	4.1868303004948e-10	0.397418379305049	0.265	0.133	9.20181563442747e-06	Endothelial cell_28d	Smap2
Spop	4.38359901864335e-10	0.550030715719891	0.606	0.469	9.63427392317435e-06	Endothelial cell_28d	Spop
Rsrp1	4.6521334511566e-10	0.508685081225847	0.705	0.565	1.0224458898952e-05	Endothelial cell_28d	Rsrp1
Pakap	4.6985692717976e-10	0.461838257479891	0.702	0.542	1.03265155455568e-05	Endothelial cell_28d	Pakap
Ipo11	4.79543873794181e-10	0.275885255675457	0.262	0.127	1.05394152582485e-05	Endothelial cell_28d	Ipo11
Arpc4	4.91427885110613e-10	0.393257614233739	0.483	0.322	1.08006020589611e-05	Endothelial cell_28d	Arpc4
Nt5c	5.64401068578845e-10	0.32811107926059	0.271	0.137	1.24044066852259e-05	Endothelial cell_28d	Nt5c
Nav1	5.71441408212457e-10	0.555200930804814	0.37	0.223	1.25591392696934e-05	Endothelial cell_28d	Nav1
Sf3b3	5.82142138722864e-10	0.303130278230896	0.269	0.136	1.27943199248511e-05	Endothelial cell_28d	Sf3b3
Fam171a1	6.02360784180527e-10	0.28949312505347	0.309	0.16	1.32386853147196e-05	Endothelial cell_28d	Fam171a1
Pak2	6.5171666187931e-10	0.374453559668742	0.483	0.315	1.43234287947835e-05	Endothelial cell_28d	Pak2
Akap2	6.64526500471829e-10	0.452955565691183	0.702	0.542	1.46049634273699e-05	Endothelial cell_28d	Akap2
Samhd1	6.75347161632026e-10	0.356432609833367	0.286	0.149	1.48427799183487e-05	Endothelial cell_28d	Samhd1
Anp32a	7.21681300627463e-10	0.349321313732062	0.63	0.472	1.58611116251904e-05	Endothelial cell_28d	Anp32a
Ebf1	7.23712523225079e-10	0.575299666708402	0.332	0.196	1.59057538354408e-05	Endothelial cell_28d	Ebf1
Taldo1	8.89787133854393e-10	0.426574355202972	0.431	0.285	1.95557416278518e-05	Endothelial cell_28d	Taldo1
Rap1a	9.26432099343054e-10	0.343608767255199	0.349	0.2	2.03611246793616e-05	Endothelial cell_28d	Rap1a
Fcho2	9.65760453629696e-10	0.439112291556202	0.384	0.236	2.12254832498735e-05	Endothelial cell_28d	Fcho2
Dld	1.0740705810807e-09	0.289671133103182	0.255	0.126	2.36059232309917e-05	Endothelial cell_28d	Dld
Asap1	1.08225119723626e-09	0.43475883483137	0.291	0.154	2.37857168128586e-05	Endothelial cell_28d	Asap1
Emc6	1.08879248963793e-09	0.302642582370384	0.251	0.125	2.39294813372624e-05	Endothelial cell_28d	Emc6
Ifnar2	1.11930069549481e-09	0.319526498358283	0.407	0.255	2.45999906855848e-05	Endothelial cell_28d	Ifnar2
Nap1l4	1.17370931535076e-09	0.398611290395779	0.353	0.208	2.5795783332779e-05	Endothelial cell_28d	Nap1l4
Ywhah	1.19105697707097e-09	0.378674540138541	0.501	0.349	2.61770502420657e-05	Endothelial cell_28d	Ywhah
Ybx1	1.19728129281653e-09	0.452419389515405	0.906	0.843	2.63138482535216e-05	Endothelial cell_28d	Ybx1
Tardbp	1.20532281676963e-09	0.441709715810607	0.459	0.307	2.64905848669629e-05	Endothelial cell_28d	Tardbp
Rtraf	1.30004555058896e-09	0.441536773828425	0.583	0.45	2.85724011108443e-05	Endothelial cell_28d	Rtraf
Fkbp1a	1.33130327560447e-09	0.324057754556114	0.808	0.71	2.92593833912351e-05	Endothelial cell_28d	Fkbp1a
Ltbr	1.36274314519866e-09	0.396177378773302	0.276	0.148	2.99503688451762e-05	Endothelial cell_28d	Ltbr
Vmp1	1.39115050112107e-09	0.27986970677764	0.25	0.122	3.05747057136388e-05	Endothelial cell_28d	Vmp1
Rpl37	1.44946708925236e-09	0.282788783707309	0.901	0.86	3.18563876875884e-05	Endothelial cell_28d	Rpl37
Raly	1.88141305997375e-09	0.296841161090729	0.525	0.372	4.1349696232103e-05	Endothelial cell_28d	Raly
Clic1	2.03648478754717e-09	0.346823366447984	0.723	0.589	4.47578626607117e-05	Endothelial cell_28d	Clic1
Cdv3	2.11771817908964e-09	0.354361408598491	0.361	0.217	4.65432101400321e-05	Endothelial cell_28d	Cdv3
Rala	2.34353038884147e-09	0.377719500523864	0.393	0.244	5.15061108859579e-05	Endothelial cell_28d	Rala
Arglu1	2.47251317636721e-09	0.528157889926465	0.49	0.341	5.43408945901986e-05	Endothelial cell_28d	Arglu1
Lsm4	2.80178725247104e-09	0.348748252521167	0.304	0.169	6.15776802348086e-05	Endothelial cell_28d	Lsm4
St13	2.90457653613561e-09	0.291333497057998	0.525	0.364	6.38367831111885e-05	Endothelial cell_28d	St13
Rpl10a	2.93320161733549e-09	0.361348935743441	0.855	0.8	6.44659051457995e-05	Endothelial cell_28d	Rpl10a
Capg	3.00756380725803e-09	0.49647552051277	0.52	0.384	6.61002373559171e-05	Endothelial cell_28d	Capg
Ivns1abp	3.08946449002063e-09	0.291724842612808	0.257	0.13	6.79002505616733e-05	Endothelial cell_28d	Ivns1abp
Psmd13	3.17318552250814e-09	0.361860111216868	0.333	0.195	6.9740271413684e-05	Endothelial cell_28d	Psmd13
Map4k4	3.48890005860391e-09	0.381186163398553	0.557	0.411	7.66790454879966e-05	Endothelial cell_28d	Map4k4
Ttll3	3.84950319323822e-09	0.272779718470319	0.342	0.201	8.46043811809896e-05	Endothelial cell_28d	Ttll3
Acin1	4.25291047799369e-09	0.270794561230105	0.44	0.286	9.34704664853452e-05	Endothelial cell_28d	Acin1
Mif	4.45183975140673e-09	0.497318165152879	0.433	0.289	9.78425340564172e-05	Endothelial cell_28d	Mif
Slc39a1	4.8243294994861e-09	0.262806180148802	0.489	0.335	0.000106029113739706	Endothelial cell_28d	Slc39a1
Ddx21	4.83617611660495e-09	0.465632024491376	0.347	0.211	0.000106289478690744	Endothelial cell_28d	Ddx21
Rps26	5.01703230659672e-09	0.337931779769066	0.911	0.83	0.000110264336034383	Endothelial cell_28d	Rps26
Zfp207	5.29300103300374e-09	0.307006587229245	0.377	0.234	0.000116329576703356	Endothelial cell_28d	Zfp207
Cox5a	6.31790128693852e-09	0.296045420370286	0.581	0.414	0.000138854834484335	Endothelial cell_28d	Cox5a
Prelid1	6.33744812908612e-09	0.427700818412311	0.551	0.424	0.000139284434981055	Endothelial cell_28d	Prelid1
Rbm25	6.85367219236674e-09	0.451365241529954	0.557	0.42	0.000150630007443836	Endothelial cell_28d	Rbm25
Afap1l1	7.03208882233946e-09	0.437985430102075	0.363	0.23	0.000154551248137377	Endothelial cell_28d	Afap1l1
Arpc1b	7.05158988526627e-09	0.376519039381089	0.836	0.745	0.000154979842498382	Endothelial cell_28d	Arpc1b
Sh3bgrl3	7.55679765075197e-09	0.427451986585764	0.588	0.446	0.000166083298768227	Endothelial cell_28d	Sh3bgrl3
Ywhag	7.57263065820723e-09	0.315455145217824	0.295	0.166	0.000166431276606079	Endothelial cell_28d	Ywhag
Sema6a	8.0466921344243e-09	0.341946532707397	0.253	0.133	0.000176850199730377	Endothelial cell_28d	Sema6a
Eng	9.56686386166712e-09	0.29999958115274	0.665	0.526	0.00021026053395172	Endothelial cell_28d	Eng
Nrarp	1.11256857361758e-08	0.302662676498223	0.258	0.137	0.000244520321109671	Endothelial cell_28d	Nrarp
Itsn2	1.15367649983064e-08	0.368590917877715	0.442	0.295	0.000253555021132777	Endothelial cell_28d	Itsn2
Polr1d	1.25436849443939e-08	0.339040726985616	0.541	0.383	0.00027568510770789	Endothelial cell_28d	Polr1d
Atp5g2	1.3208729324745e-08	0.322848500707514	0.743	0.624	0.000290301453099246	Endothelial cell_28d	Atp5g2
Capzb	1.32224990896821e-08	0.320831415768219	0.707	0.589	0.000290604084993034	Endothelial cell_28d	Capzb
Sox17	1.63026577219995e-08	0.459570641300578	0.328	0.198	0.000358299811414106	Endothelial cell_28d	Sox17
Hipk1	1.67273769638471e-08	0.44733039790013	0.428	0.288	0.000367634290911433	Endothelial cell_28d	Hipk1
Impdh1	1.78310049802728e-08	0.262035593999572	0.277	0.151	0.000391889827456435	Endothelial cell_28d	Impdh1
Gdi2	1.89883325908835e-08	0.422137239904015	0.693	0.576	0.000417325573682437	Endothelial cell_28d	Gdi2
Dnaja1	1.94960022310302e-08	0.3934922251525	0.761	0.666	0.000428483137033583	Endothelial cell_28d	Dnaja1
Hnrnpa3	2.01049898838567e-08	0.325000899603437	0.729	0.584	0.000441867467667403	Endothelial cell_28d	Hnrnpa3
Prr13	2.07371356474713e-08	0.358341552681493	0.473	0.326	0.000455760767260124	Endothelial cell_28d	Prr13
Atp5l	2.12281011987638e-08	0.295683335339194	0.743	0.606	0.000466551208146432	Endothelial cell_28d	Atp5l
Tor1aip2	2.1510622031137e-08	0.313577761637029	0.349	0.214	0.000472760451000329	Endothelial cell_28d	Tor1aip2
Cct4	2.19965485290636e-08	0.312096463915158	0.588	0.447	0.00048344014357176	Endothelial cell_28d	Cct4
Ube2q1	2.3208109445925e-08	0.321166557336373	0.298	0.169	0.00051006782940254	Endothelial cell_28d	Ube2q1
Rasa4	2.33973669446443e-08	0.352222113966962	0.262	0.143	0.000514227330709391	Endothelial cell_28d	Rasa4
Npm1	2.37519983817269e-08	0.384425479239655	0.822	0.753	0.000522021420433594	Endothelial cell_28d	Npm1
Ndufa8	2.45098548511645e-08	0.328679614664718	0.478	0.33	0.000538677589918893	Endothelial cell_28d	Ndufa8
mt-Atp8	2.55655945226745e-08	0.271140570237726	0.386	0.24	0.00056188063641934	Endothelial cell_28d	mt-Atp8
Cd93	2.61890015783469e-08	0.445636832130728	0.81	0.742	0.000575581876688909	Endothelial cell_28d	Cd93
Unc45b	2.63228808514326e-08	0.356273533519423	0.277	0.16	0.000578524275352786	Endothelial cell_28d	Unc45b
Dnajc7	2.65490423969367e-08	0.343326526456341	0.325	0.196	0.000583494853799876	Endothelial cell_28d	Dnajc7
Capza1	2.67713962872133e-08	0.273010153293895	0.265	0.144	0.000588381747600374	Endothelial cell_28d	Capza1
Snx5	2.77166052268319e-08	0.342103569207886	0.33	0.196	0.000609155549675312	Endothelial cell_28d	Snx5
Glod4	2.86403911818028e-08	0.311189888674673	0.262	0.143	0.000629458517393662	Endothelial cell_28d	Glod4
Pitpna	2.97916480070217e-08	0.369355492680912	0.548	0.417	0.000654760839898323	Endothelial cell_28d	Pitpna
Eif3d	3.03091655666974e-08	0.27068912583577	0.452	0.3	0.000666134840824876	Endothelial cell_28d	Eif3d
Cdk9	3.42786312903691e-08	0.264679264674845	0.286	0.162	0.000753375758499731	Endothelial cell_28d	Cdk9
Pcbp1	3.65218644441466e-08	0.324109344133723	0.635	0.502	0.000802677536753454	Endothelial cell_28d	Pcbp1
Gnb1	4.20581198370849e-08	0.263811330777358	0.698	0.55	0.000924353357779452	Endothelial cell_28d	Gnb1
Hras	4.29030223487993e-08	0.396333858423358	0.389	0.255	0.00094292262518191	Endothelial cell_28d	Hras
Polr2l	4.36750319120227e-08	0.26882829422131	0.26	0.144	0.000959889851362435	Endothelial cell_28d	Polr2l
Rbm5	4.51155218920661e-08	0.45492171199437	0.38	0.25	0.000991548940143828	Endothelial cell_28d	Rbm5
Plk2	4.65679540182565e-08	0.66853455557682	0.494	0.372	0.00102347049341324	Endothelial cell_28d	Plk2
Tjp1	4.80156153587843e-08	0.36429432209237	0.445	0.305	0.00105528719435536	Endothelial cell_28d	Tjp1
Ddx54	5.31695414162646e-08	0.299678891088138	0.29	0.168	0.00116856018124666	Endothelial cell_28d	Ddx54
Arf6	5.67286913445289e-08	0.258183693836511	0.291	0.168	0.00124678317837006	Endothelial cell_28d	Arf6
Lims1	5.8999060369271e-08	0.445150699573693	0.407	0.283	0.00129668134879584	Endothelial cell_28d	Lims1
Rhob	5.99600357299133e-08	0.442452244094348	0.649	0.546	0.00131780166527203	Endothelial cell_28d	Rhob
Gm45234	7.13228162254476e-08	0.257065324766587	0.625	0.492	0.00156753285500289	Endothelial cell_28d	Gm45234
Atrx	7.5094639483247e-08	0.514598222829664	0.59	0.476	0.0016504299865628	Endothelial cell_28d	Atrx
Rbms1	7.53312009141378e-08	0.383873894731575	0.504	0.365	0.00165562913369092	Endothelial cell_28d	Rbms1
Tnfaip1	7.94819171212491e-08	0.480300560365632	0.525	0.408	0.00174685357449081	Endothelial cell_28d	Tnfaip1
Snrpe	8.032087364646e-08	0.374183352547276	0.503	0.379	0.0017652921610019	Endothelial cell_28d	Snrpe
Cdc42se1	9.08395410792668e-08	0.266454595839774	0.333	0.204	0.00199647143384012	Endothelial cell_28d	Cdc42se1
Lrrc8c	1.09928130776328e-07	0.395612864943558	0.417	0.293	0.00241600045820215	Endothelial cell_28d	Lrrc8c
2610507B11Rik	1.11290443889174e-07	0.28050322953851	0.276	0.16	0.00244594137579627	Endothelial cell_28d	2610507B11Rik
Eif2s2	1.13903950594741e-07	0.303468755106583	0.665	0.546	0.00250338102617122	Endothelial cell_28d	Eif2s2
Myct1	1.14330320581378e-07	0.311840099143846	0.637	0.515	0.00251275178573752	Endothelial cell_28d	Myct1
Tgfbi	1.176378217455e-07	0.521422778200505	0.279	0.166	0.0025854440463226	Endothelial cell_28d	Tgfbi
Ap1s1	1.24671347827606e-07	0.298768963878719	0.272	0.154	0.00274002688255512	Endothelial cell_28d	Ap1s1
Stom	1.28412675391949e-07	0.396507736752788	0.257	0.146	0.00282225377976425	Endothelial cell_28d	Stom
Hnrnpa1	1.35622511032238e-07	0.311177279010605	0.677	0.559	0.00298071154746653	Endothelial cell_28d	Hnrnpa1
Set	1.46785286446429e-07	0.372604413383686	0.654	0.551	0.00322604702551962	Endothelial cell_28d	Set
Cdk11b	1.50402460810004e-07	0.372265022722106	0.497	0.366	0.00330554528368228	Endothelial cell_28d	Cdk11b
Junb	1.89843301268154e-07	0.542556787796568	0.541	0.416	0.00417237607527149	Endothelial cell_28d	Junb
Dhx15	1.96225419233218e-07	0.335648377087669	0.366	0.237	0.00431264226390766	Endothelial cell_28d	Dhx15
Tomm70a	1.98906741520368e-07	0.304255933832766	0.276	0.16	0.00437157236513466	Endothelial cell_28d	Tomm70a
Mprip	2.03552075893224e-07	0.412843544475352	0.56	0.424	0.00447366752398127	Endothelial cell_28d	Mprip
Hnrnpab	2.0587459387946e-07	0.262434358562457	0.654	0.515	0.00452471182428277	Endothelial cell_28d	Hnrnpab
Nisch	2.12689603950275e-07	0.328149085742663	0.492	0.357	0.00467449211561915	Endothelial cell_28d	Nisch
Eif3f	2.1704055082267e-07	0.255040959096011	0.674	0.545	0.00477011722598064	Endothelial cell_28d	Eif3f
Slc3a2	2.2137449407259e-07	0.340689155662873	0.48	0.343	0.00486536863072739	Endothelial cell_28d	Slc3a2
Mkl2	2.26679734161834e-07	0.308800255695008	0.349	0.219	0.00498196719740879	Endothelial cell_28d	Mkl2
Rhoa	2.3462796001349e-07	0.306868718714534	0.707	0.562	0.00515665330517648	Endothelial cell_28d	Rhoa
Snrnp70	2.41884897388388e-07	0.312213878040501	0.468	0.333	0.00531614627480199	Endothelial cell_28d	Snrnp70
Ptpn1	2.53885788258456e-07	0.294164878601064	0.304	0.185	0.00557990185434435	Endothelial cell_28d	Ptpn1
Bax	2.59360417680051e-07	0.260150106206208	0.337	0.212	0.00570022325977217	Endothelial cell_28d	Bax
Itga1	2.59733164212288e-07	0.67764763043693	0.489	0.377	0.00570841548305766	Endothelial cell_28d	Itga1
Sumo3	2.61216719534144e-07	0.299971171656907	0.438	0.3	0.00574102106192142	Endothelial cell_28d	Sumo3
Sars	2.7360998744026e-07	0.332575384978167	0.342	0.219	0.00601340030396204	Endothelial cell_28d	Sars
Prpf4b	3.04787477371956e-07	0.381035332277123	0.325	0.202	0.00669861917768085	Endothelial cell_28d	Prpf4b
Cycs	3.13803043157217e-07	0.301843873114331	0.384	0.263	0.00689676328250931	Endothelial cell_28d	Cycs
Wwtr1	3.2499412633823e-07	0.31490781801308	0.583	0.457	0.00714272090866162	Endothelial cell_28d	Wwtr1
Baz1a	3.32172308871503e-07	0.359391686750081	0.262	0.151	0.0073004830043779	Endothelial cell_28d	Baz1a
Uhrf2	3.4045673197277e-07	0.282314269956443	0.257	0.147	0.00748255805529753	Endothelial cell_28d	Uhrf2
Eif4g3	3.84390702675114e-07	0.311737762155935	0.283	0.169	0.00844813886339365	Endothelial cell_28d	Eif4g3
Ldha	4.30950699315113e-07	0.335581093935477	0.597	0.461	0.00947143446954756	Endothelial cell_28d	Ldha
Tmem140	4.30951422111784e-07	0.478849877564158	0.337	0.225	0.0094714503551728	Endothelial cell_28d	Tmem140
Rps6ka3	4.38715417716254e-07	0.263749594784372	0.415	0.279	0.00964208745056784	Endothelial cell_28d	Rps6ka3
Ndufs2	4.7103807236131e-07	0.266438894018431	0.464	0.323	0.0103524747543569	Endothelial cell_28d	Ndufs2
Ptprg	4.86555829279371e-07	0.558351740134407	0.3	0.193	0.010693524015902	Endothelial cell_28d	Ptprg
mt-Co1	4.98082405619725e-07	0.422228629905237	0.956	0.989	0.0109468551107103	Endothelial cell_28d	mt-Co1
Fnbp1l	4.9868519793158e-07	0.492172488978055	0.393	0.269	0.0109601032801403	Endothelial cell_28d	Fnbp1l
Btf3	5.03007624940791e-07	0.258749769011907	0.707	0.579	0.0110551015809487	Endothelial cell_28d	Btf3
Nrbp1	5.46148908465928e-07	0.294906312647263	0.323	0.206	0.0120032607102642	Endothelial cell_28d	Nrbp1
Tsc22d4	5.75819651728329e-07	0.365799250991567	0.319	0.2	0.0126553643056852	Endothelial cell_28d	Tsc22d4
Qk	5.87243389494749e-07	0.262170574636476	0.473	0.34	0.0129064352143156	Endothelial cell_28d	Qk
Ube2k	6.44770193723736e-07	0.273603902317643	0.422	0.285	0.0141707593176603	Endothelial cell_28d	Ube2k
Cbx1	6.7696613570473e-07	0.345281567314511	0.452	0.324	0.0148783617305186	Endothelial cell_28d	Cbx1
4931406P16Rik	7.12959400913637e-07	0.317496670383623	0.497	0.356	0.0156694217132799	Endothelial cell_28d	4931406P16Rik
Hpcal1	7.23728297946188e-07	0.258342257930037	0.304	0.19	0.0159061005322613	Endothelial cell_28d	Hpcal1
Prpf38b	9.05995203688014e-07	0.416076720858532	0.485	0.364	0.0199119625866552	Endothelial cell_28d	Prpf38b
Ftl1-ps1	9.50112938288419e-07	0.252042085055535	0.318	0.201	0.0208815821577029	Endothelial cell_28d	Ftl1-ps1
Usf2	9.66016168598009e-07	0.282893287633635	0.342	0.222	0.021231103353447	Endothelial cell_28d	Usf2
Cnot6	9.75987318162914e-07	0.323093885268857	0.286	0.177	0.0214502492785845	Endothelial cell_28d	Cnot6
Psmb3	1.00740906216846e-06	0.259177557594814	0.545	0.4	0.0221408363683383	Endothelial cell_28d	Psmb3
Cltc	1.08946500648248e-06	0.302323315765602	0.492	0.367	0.0239442619124719	Endothelial cell_28d	Cltc
Ppp6r1	1.13058135376551e-06	0.30951774834294	0.277	0.171	0.0248479169930585	Endothelial cell_28d	Ppp6r1
Gm49383	1.18398293100067e-06	0.260911767335216	0.66	0.558	0.0260215768575328	Endothelial cell_28d	Gm49383
Ube2r2	1.30013915795002e-06	0.333998348294715	0.574	0.452	0.0285744584134256	Endothelial cell_28d	Ube2r2
Rhoc	1.37488345993653e-06	0.473613019626741	0.494	0.388	0.0302171886824851	Endothelial cell_28d	Rhoc
Lbr	1.38541701071876e-06	0.341888258532359	0.253	0.151	0.030448695061577	Endothelial cell_28d	Lbr
Anapc16	1.39097628438094e-06	0.330215076082603	0.265	0.163	0.0305708767781242	Endothelial cell_28d	Anapc16
Wdr26	1.48269679417386e-06	0.415803658523425	0.527	0.41	0.0325867101423532	Endothelial cell_28d	Wdr26
Atp1a1	1.53676618448532e-06	0.290329735483517	0.675	0.569	0.0337750472026185	Endothelial cell_28d	Atp1a1
Ablim1	1.56404590646815e-06	0.424939561431622	0.709	0.602	0.034374600932357	Endothelial cell_28d	Ablim1
Txnip	1.57306983829922e-06	0.491372260319605	0.782	0.722	0.0345729289061403	Endothelial cell_28d	Txnip
Rnf130	1.60860043751362e-06	0.265027948136385	0.356	0.237	0.0353538204156744	Endothelial cell_28d	Rnf130
Rps2	1.6914218447744e-06	0.333151630841786	0.913	0.892	0.0371740693044518	Endothelial cell_28d	Rps2
Scand1	1.84370069268042e-06	0.278821593644073	0.272	0.168	0.0405208538237303	Endothelial cell_28d	Scand1
Tagln2	1.96938116220844e-06	0.377561680182867	0.806	0.715	0.0432830591830171	Endothelial cell_28d	Tagln2
Tubb5	2.01826133215378e-06	0.283761529175454	0.644	0.543	0.0443573475580757	Endothelial cell_28d	Tubb5
Srsf10	2.26585669958533e-06	0.386207491484099	0.347	0.237	0.0497989985434863	Endothelial cell_28d	Srsf10
Eif4b	2.26744172613093e-06	0.306630040485578	0.599	0.466	0.0498338342569055	Endothelial cell_28d	Eif4b
Dhx9	2.44136221280355e-06	0.392371728874142	0.417	0.296	0.0536562587129965	Endothelial cell_28d	Dhx9
Rtcb	2.76238588706883e-06	0.277205598577819	0.403	0.284	0.0607117170259988	Endothelial cell_28d	Rtcb
Serpinh1	3.10140957871626e-06	0.298831003964951	0.766	0.69	0.0681627797210259	Endothelial cell_28d	Serpinh1
Arhgef15	3.62171819518799e-06	0.279082447658632	0.401	0.28	0.0795981224938415	Endothelial cell_28d	Arhgef15
Ube2g2	4.89212938204498e-06	0.263613216850438	0.305	0.197	0.107519219558585	Endothelial cell_28d	Ube2g2
Mxd4	5.770548866347e-06	0.346448713381533	0.586	0.468	0.126825122984574	Endothelial cell_28d	Mxd4
Dusp6	5.85749193637663e-06	0.530408417083973	0.508	0.414	0.128735957777686	Endothelial cell_28d	Dusp6
Ywhae	6.0703891285411e-06	0.269489366140365	0.724	0.632	0.133415012267076	Endothelial cell_28d	Ywhae
Marc2	6.07358748918084e-06	0.414578953901423	0.461	0.344	0.133485305837216	Endothelial cell_28d	Marc2
Snx6	6.42483901312267e-06	0.359355334116482	0.384	0.28	0.14120511183041	Endothelial cell_28d	Snx6
Selenop	6.86638998864467e-06	0.396017883308493	0.756	0.651	0.150909519170433	Endothelial cell_28d	Selenop
Cd74	6.91032594344182e-06	0.321628727890692	0.264	0.152	0.151875143584964	Endothelial cell_28d	Cd74
Tecpr1	7.04141010908247e-06	0.307374883698854	0.269	0.171	0.154756111377415	Endothelial cell_28d	Tecpr1
Srsf2	7.22799031851418e-06	0.304471624299963	0.62	0.492	0.158856771220305	Endothelial cell_28d	Srsf2
Lama5	7.95017562294332e-06	0.278993738836246	0.251	0.155	0.174728959841048	Endothelial cell_28d	Lama5
Zfp664	7.97272120666965e-06	0.274432811752541	0.283	0.181	0.175224466680185	Endothelial cell_28d	Zfp664
Prrc2c	8.97714317649955e-06	0.317275232987537	0.504	0.387	0.197299652733107	Endothelial cell_28d	Prrc2c
Jam2	9.95700514577865e-06	0.48214831236717	0.557	0.476	0.218835059093923	Endothelial cell_28d	Jam2
Rassf1	1.02961768166721e-05	0.299141989017491	0.316	0.213	0.226289374076819	Endothelial cell_28d	Rassf1
Mcl1	1.04735136092192e-05	0.282065132467833	0.677	0.589	0.23018688210342	Endothelial cell_28d	Mcl1
Eif3l	1.09842949483064e-05	0.267902835215387	0.433	0.316	0.241412834373877	Endothelial cell_28d	Eif3l
Trappc4	1.14248265541205e-05	0.279620142255189	0.354	0.251	0.251094838006459	Endothelial cell_28d	Trappc4
Tkt	1.18468646976561e-05	0.294121447121392	0.314	0.214	0.260370392325086	Endothelial cell_28d	Tkt
Tacc1	1.23931233285805e-05	0.376733521231701	0.396	0.296	0.272376064515541	Endothelial cell_28d	Tacc1
Cnot6l	1.26157963312606e-05	0.26322355154435	0.309	0.211	0.277269971768446	Endothelial cell_28d	Cnot6l
Elovl5	1.34549085189205e-05	0.353633087929835	0.419	0.302	0.295711979428836	Endothelial cell_28d	Elovl5
Mrpl43	1.62493015999035e-05	0.269466402151282	0.279	0.185	0.35712715056268	Endothelial cell_28d	Mrpl43
Sec61b	1.66100089383212e-05	0.369428751084806	0.592	0.488	0.365054776446423	Endothelial cell_28d	Sec61b
Cavin3	1.7629320136373e-05	0.325208245741354	0.693	0.606	0.387457197957206	Endothelial cell_28d	Cavin3
Pim3	1.88859531298339e-05	0.265010237875434	0.48	0.359	0.41507547788749	Endothelial cell_28d	Pim3
Vps36	2.17332974587438e-05	0.349107312428323	0.312	0.212	0.47765441154827	Endothelial cell_28d	Vps36
Hdac7	2.20417814860158e-05	0.322942409020349	0.375	0.267	0.484434273499656	Endothelial cell_28d	Hdac7
Tmem176a	2.23284150139246e-05	0.374165457945245	0.445	0.341	0.490733905176035	Endothelial cell_28d	Tmem176a
Nsd1	2.25988449519666e-05	0.29900990505705	0.274	0.181	0.496677414354322	Endothelial cell_28d	Nsd1
Usp25	2.40466615139885e-05	0.308200789486441	0.25	0.159	0.52849752675444	Endothelial cell_28d	Usp25
Naca	2.42090702703858e-05	0.251486025469614	0.82	0.759	0.53206694640254	Endothelial cell_28d	Naca
Sbno2	2.81022069452849e-05	0.254793811150961	0.257	0.163	0.617630304243471	Endothelial cell_28d	Sbno2
Cd34	3.04367908199346e-05	0.298507931251553	0.613	0.51	0.668939788640522	Endothelial cell_28d	Cd34
Srsf6	3.14069990094445e-05	0.252450195469605	0.332	0.225	0.690263024229572	Endothelial cell_28d	Srsf6
Bud31	3.30730336986797e-05	0.258015101521859	0.372	0.264	0.726879134629583	Endothelial cell_28d	Bud31
Dusp11	3.36045987651446e-05	0.322060451432775	0.415	0.319	0.738561871660348	Endothelial cell_28d	Dusp11
Dnajc8	3.83502259246049e-05	0.256715722085291	0.468	0.362	0.842861265370966	Endothelial cell_28d	Dnajc8
Ggnbp2	3.96088990093094e-05	0.270212479404371	0.431	0.323	0.870524382426601	Endothelial cell_28d	Ggnbp2
Hspa4	4.04030903345547e-05	0.343731096178421	0.492	0.388	0.887979119372842	Endothelial cell_28d	Hspa4
Top2b	4.49370791737034e-05	0.294202200235093	0.325	0.23	0.987627126079652	Endothelial cell_28d	Top2b
Herc1	4.55711495739292e-05	0.300124106327477	0.295	0.198	1	Endothelial cell_28d	Herc1
Uqcrfs1	4.58888702286691e-05	0.281425980461375	0.443	0.332	1	Endothelial cell_28d	Uqcrfs1
Llph	5.04566732915731e-05	0.313283112339237	0.335	0.239	1	Endothelial cell_28d	Llph
Akap13	5.3586098430675e-05	0.439167170221576	0.438	0.326	1	Endothelial cell_28d	Akap13
Kpna4	5.50413561298771e-05	0.274289819189833	0.281	0.187	1	Endothelial cell_28d	Kpna4
Hook3	6.54881838212257e-05	0.404680049575333	0.347	0.252	1	Endothelial cell_28d	Hook3
Sh3bgrl	6.5904361342229e-05	0.279800924411263	0.539	0.428	1	Endothelial cell_28d	Sh3bgrl
Pfkp	7.02981284107625e-05	0.286441336003738	0.262	0.173	1	Endothelial cell_28d	Pfkp
Papola	7.59221460914751e-05	0.25841310819158	0.44	0.337	1	Endothelial cell_28d	Papola
Arhgap31	7.78342803750007e-05	0.272381428077546	0.429	0.327	1	Endothelial cell_28d	Arhgap31
Eif3j1	9.27910874646602e-05	0.261348069091625	0.344	0.248	1	Endothelial cell_28d	Eif3j1
H2-T23	9.445611382331e-05	0.379789340273198	0.459	0.364	1	Endothelial cell_28d	H2-T23
Usp34	9.7211208377905e-05	0.278261320178185	0.464	0.356	1	Endothelial cell_28d	Usp34
Ppp2r2a	0.000105091529836866	0.342823646792145	0.38	0.282	1	Endothelial cell_28d	Ppp2r2a
Pgam1	0.000108443861083443	0.340168587222565	0.476	0.379	1	Endothelial cell_28d	Pgam1
Diaph2	0.000112967745781603	0.32492671244764	0.271	0.187	1	Endothelial cell_28d	Diaph2
Tubb2a	0.000127953042492865	0.307037454738217	0.541	0.447	1	Endothelial cell_28d	Tubb2a
Eif3c	0.000128142517149127	0.254261643984385	0.628	0.523	1	Endothelial cell_28d	Eif3c
Nsrp1	0.000138647587535613	0.28309314225905	0.264	0.18	1	Endothelial cell_28d	Nsrp1
Atp6v0b	0.000139436085133663	0.270921373503869	0.469	0.368	1	Endothelial cell_28d	Atp6v0b
Clk4	0.000141368949510786	0.292044053111864	0.288	0.2	1	Endothelial cell_28d	Clk4
Macf1	0.0001480069160058	0.304351761069549	0.621	0.513	1	Endothelial cell_28d	Macf1
Mfng	0.000154004677138611	0.269784240368817	0.396	0.295	1	Endothelial cell_28d	Mfng
Cap1	0.000154554641485183	0.311151008285839	0.258	0.173	1	Endothelial cell_28d	Cap1
Entpd1	0.000156654096515055	0.371718039023434	0.476	0.395	1	Endothelial cell_28d	Entpd1
Sub1	0.000160789808454059	0.274337428190705	0.489	0.389	1	Endothelial cell_28d	Sub1
Trib1	0.000174486480761614	0.366525382045998	0.323	0.235	1	Endothelial cell_28d	Trib1
Aggf1	0.000177143884566595	0.254430109468752	0.257	0.17	1	Endothelial cell_28d	Aggf1
Eif3a	0.000214615703092022	0.255783674766228	0.728	0.63	1	Endothelial cell_28d	Eif3a
Cfdp1	0.000229190210251482	0.263084674298635	0.454	0.37	1	Endothelial cell_28d	Cfdp1
Slc6a6	0.000273289508178562	0.488513104504943	0.264	0.19	1	Endothelial cell_28d	Slc6a6
Dpysl3	0.000281449145827219	0.265815002250798	0.328	0.235	1	Endothelial cell_28d	Dpysl3
Parvb	0.000286947650932565	0.284890709191004	0.351	0.261	1	Endothelial cell_28d	Parvb
Nrp1	0.000323943984217602	0.466865600249309	0.525	0.442	1	Endothelial cell_28d	Nrp1
Slu7	0.000347115934002732	0.298165055683044	0.3	0.22	1	Endothelial cell_28d	Slu7
Mfsd1	0.000350541480953949	0.265530486934966	0.26	0.185	1	Endothelial cell_28d	Mfsd1
Chordc1	0.000408906330803849	0.25854705922903	0.281	0.201	1	Endothelial cell_28d	Chordc1
Fbxw2	0.000476107490609199	0.253885705225031	0.314	0.235	1	Endothelial cell_28d	Fbxw2
Rgs2	0.000489558927979435	0.292242332477015	0.279	0.201	1	Endothelial cell_28d	Rgs2
Stip1	0.000493286145551014	0.346598310420983	0.358	0.269	1	Endothelial cell_28d	Stip1
Uqcc3	0.00056693631464743	0.256612569145156	0.316	0.231	1	Endothelial cell_28d	Uqcc3
Dst	0.000581870636724026	0.298325515426677	0.675	0.581	1	Endothelial cell_28d	Dst
Rassf3	0.000597037965733544	0.299278672038562	0.401	0.317	1	Endothelial cell_28d	Rassf3
Isg15	0.000600261625566001	0.318168183007086	0.251	0.176	1	Endothelial cell_28d	Isg15
Pkm	0.000721992438475044	0.349790655482001	0.628	0.57	1	Endothelial cell_28d	Pkm
Spag9	0.000726956761256473	0.256636396579182	0.578	0.485	1	Endothelial cell_28d	Spag9
Thoc2	0.000746883788905578	0.402105300390887	0.396	0.318	1	Endothelial cell_28d	Thoc2
Bola2	0.000849564588699718	0.257537382869378	0.396	0.321	1	Endothelial cell_28d	Bola2
mt-Co2	0.000870334458099215	0.385655565102688	0.979	0.993	1	Endothelial cell_28d	mt-Co2
Tpp2	0.000975698554619845	0.279603274528559	0.312	0.231	1	Endothelial cell_28d	Tpp2
Mecom	0.00103186014420872	0.28650229801386	0.265	0.193	1	Endothelial cell_28d	Mecom
Phf14	0.00114878020068535	0.338474304385111	0.267	0.197	1	Endothelial cell_28d	Phf14
Thbs1	0.00125860086896546	0.333306118067899	0.466	0.372	1	Endothelial cell_28d	Thbs1
Cebpd	0.00179015341091798	0.282689481529526	0.34	0.264	1	Endothelial cell_28d	Cebpd
Metap2	0.00181711351596806	0.354486972947481	0.478	0.412	1	Endothelial cell_28d	Metap2
Pa2g4	0.0018800494029855	0.272271629799673	0.386	0.31	1	Endothelial cell_28d	Pa2g4
Ier5	0.00191646409859353	0.287667161031417	0.394	0.317	1	Endothelial cell_28d	Ier5
Snrnp48	0.0024751161966026	0.288682773881943	0.258	0.198	1	Endothelial cell_28d	Snrnp48
Rbbp6	0.00258856023780736	0.379032879677203	0.379	0.307	1	Endothelial cell_28d	Rbbp6
Eif5b	0.00271481213169933	0.304831743639651	0.527	0.461	1	Endothelial cell_28d	Eif5b
Sema3g	0.0039130387002865	0.416922607491461	0.347	0.289	1	Endothelial cell_28d	Sema3g
Zzef1	0.00392080306174245	0.28263229828422	0.25	0.187	1	Endothelial cell_28d	Zzef1
Slc38a2	0.00403979458919805	0.281215679063576	0.695	0.643	1	Endothelial cell_28d	Slc38a2
Degs1	0.00440071555939393	0.263964364589958	0.449	0.377	1	Endothelial cell_28d	Degs1
Atp2b1	0.0044892542449571	0.324036782860624	0.384	0.316	1	Endothelial cell_28d	Atp2b1
Chd2	0.00457779971267874	0.255332137943981	0.291	0.225	1	Endothelial cell_28d	Chd2
Pltp	0.00608482390573704	0.366365013383633	0.281	0.224	1	Endothelial cell_28d	Pltp
