# Supplementary material for: Early Progression of Abdominal Aortic Aneurysm is Decelerated by Improved Endothelial Barrier Function via ALDH2‐LIN28B‐ELK3 Signaling
Source: Adv Sci (Weinh). 2023 Oct 11;10(32):2302231. doi: 10.1002/advs.202302231 (PMC10646281; doi:10.1002/advs.202302231)
Supplement: Supplementary file 4 — Supporting Information [file ADVS-10-2302231-s003.csv]

	p_val	avg_log2FC	pct.1	pct.2	p_val_adj	cluster	gene
Fos	1.28883416833247e-86	1.83438125113875	0.977	0.771	2.8325997351611e-82	Endothelial cell_0d	Fos
Col1a2	1.18675101777486e-80	2.21428686878933	0.843	0.333	2.60824138686558e-76	Endothelial cell_0d	Col1a2
Hspb1	3.14610923503181e-80	1.62406186510029	0.947	0.688	6.91451887675291e-76	Endothelial cell_0d	Hspb1
Fosb	7.19307998898807e-68	1.87995721076593	0.819	0.39	1.5808951199798e-63	Endothelial cell_0d	Fosb
Dnajb1	1.64954237327343e-67	2.00809602636999	0.791	0.342	3.62536422798034e-63	Endothelial cell_0d	Dnajb1
Atf3	1.68483210395539e-64	1.86456970783411	0.77	0.314	3.70292399807316e-60	Endothelial cell_0d	Atf3
Acta2	2.17431405436862e-63	1.35876200785188	0.969	0.63	4.77870742869135e-59	Endothelial cell_0d	Acta2
Ptprb	6.47173201678333e-62	1.49806694973512	0.935	0.806	1.42235726264864e-57	Endothelial cell_0d	Ptprb
Dbp	1.17445827689935e-61	1.70987673595595	0.483	0.016	2.58122440096938e-57	Endothelial cell_0d	Dbp
Sptbn1	7.78007801872966e-59	1.40219283973819	0.886	0.633	1.7099055469564e-54	Endothelial cell_0d	Sptbn1
Myh11	1.82788401417537e-58	2.27393850612192	0.583	0.097	4.01732348635464e-54	Endothelial cell_0d	Myh11
Col3a1	3.22794238303002e-58	1.82644775898474	0.736	0.256	7.09437176942337e-54	Endothelial cell_0d	Col3a1
Myl9	3.00461975973027e-54	1.38310869901311	0.763	0.279	6.60355330793519e-50	Endothelial cell_0d	Myl9
Zfp36	1.53665733780351e-52	1.49167527648923	0.776	0.434	3.37726549702456e-48	Endothelial cell_0d	Zfp36
Nr4a1	5.92696427701852e-49	1.5647986457521	0.681	0.279	1.30262820880313e-44	Endothelial cell_0d	Nr4a1
Egr1	8.87109269743321e-49	1.38333281709231	0.837	0.527	1.94968875304187e-44	Endothelial cell_0d	Egr1
Tpm2	2.21171923860983e-48	1.48285744132169	0.657	0.208	4.86091654261669e-44	Endothelial cell_0d	Tpm2
Ltbp4	5.21307475307446e-48	1.35672143041868	0.881	0.686	1.14572956923071e-43	Endothelial cell_0d	Ltbp4
Itga9	1.07925078733906e-47	1.39544281474144	0.588	0.155	2.37197738041378e-43	Endothelial cell_0d	Itga9
Igfbp7	4.93519098570079e-46	1.34780261913033	0.885	0.506	1.08465627483732e-41	Endothelial cell_0d	Igfbp7
Fbln2	2.336369886247e-40	1.33615159867996	0.838	0.628	5.13487373599366e-36	Endothelial cell_0d	Fbln2
Ubc	1.42147649799959e-39	1.10746826931469	0.849	0.628	3.12412104730349e-35	Endothelial cell_0d	Ubc
Lamb2	1.1109756723467e-38	1.13778531934469	0.628	0.238	2.44170233268357e-34	Endothelial cell_0d	Lamb2
Rgs5	2.55584018561479e-38	1.85164982921914	0.463	0.097	5.61722555994419e-34	Endothelial cell_0d	Rgs5
App	4.38310573984016e-38	0.871829264865904	0.87	0.732	9.6331897950207e-34	Endothelial cell_0d	App
Vwf	8.28520460422471e-38	1.3252948139222	0.819	0.596	1.82092226791651e-33	Endothelial cell_0d	Vwf
Cst3	1.20408280822279e-37	0.754246967706825	0.949	0.942	2.64633319591205e-33	Endothelial cell_0d	Cst3
Fth1	1.98970015994849e-37	0.630343443275583	0.963	0.921	4.3729630115348e-33	Endothelial cell_0d	Fth1
Mt1	3.96971239109915e-37	1.08155190323818	0.693	0.303	8.7246338931577e-33	Endothelial cell_0d	Mt1
Klf9	7.53347436823449e-36	1.21506626610787	0.677	0.319	1.65570699665058e-31	Endothelial cell_0d	Klf9
Ephx1	1.90523128786389e-34	0.988085507613373	0.567	0.196	4.18731732446726e-30	Endothelial cell_0d	Ephx1
Tns1	2.06035688910572e-34	1.13312804779745	0.625	0.266	4.52825237087656e-30	Endothelial cell_0d	Tns1
Zbtb20	2.78297667372179e-34	1.39222106649738	0.635	0.296	6.11642613350575e-30	Endothelial cell_0d	Zbtb20
Ier2	1.96375278922265e-33	1.17134797947722	0.635	0.305	4.31593588015355e-29	Endothelial cell_0d	Ier2
Ifrd1	3.32173915095192e-32	1.30699501500947	0.585	0.252	7.30051830596212e-28	Endothelial cell_0d	Ifrd1
Col1a1	6.90441955219015e-32	1.43562713216122	0.424	0.095	1.51745332918035e-27	Endothelial cell_0d	Col1a1
Npnt	1.82394220903227e-31	1.19614944368333	0.4	0.079	4.00866018701112e-27	Endothelial cell_0d	Npnt
Nfkbia	1.72834790995214e-30	1.15376636816963	0.84	0.707	3.79856303649281e-26	Endothelial cell_0d	Nfkbia
Klf4	2.3245863504932e-30	1.02656945894856	0.809	0.575	5.10897588111396e-26	Endothelial cell_0d	Klf4
Epas1	6.40989928136007e-30	0.829937206266526	0.881	0.665	1.40876766405732e-25	Endothelial cell_0d	Epas1
Ptprj	3.60177502749165e-29	1.31298061261052	0.531	0.219	7.91598115542115e-25	Endothelial cell_0d	Ptprj
Ogn	3.7360595512276e-29	1.36516302142668	0.365	0.069	8.21111168168803e-25	Endothelial cell_0d	Ogn
Aldh2	6.71046215226042e-29	0.983869977081542	0.694	0.432	1.4748253718238e-24	Endothelial cell_0d	Aldh2
Pde4b	3.79194245057759e-28	1.31852428853936	0.57	0.273	8.33393111787944e-24	Endothelial cell_0d	Pde4b
Serpine2	5.81674171382667e-28	1.2058468412039	0.376	0.079	1.27840349386483e-23	Endothelial cell_0d	Serpine2
Hsph1	6.14345028150189e-28	1.40579119229684	0.599	0.309	1.35020750286849e-23	Endothelial cell_0d	Hsph1
Klf2	8.20899599487583e-28	0.911007217764056	0.76	0.49	1.80417313975381e-23	Endothelial cell_0d	Klf2
Ahnak	8.25608524333748e-28	0.948694574210086	0.84	0.624	1.81452241478071e-23	Endothelial cell_0d	Ahnak
Jun	1.25782112362455e-27	0.978891381934174	0.815	0.63	2.76443926550204e-23	Endothelial cell_0d	Jun
Itga8	1.4223687169678e-27	1.33596143029199	0.332	0.055	3.12608196615182e-23	Endothelial cell_0d	Itga8
Hspa1a	3.40791399873212e-27	1.11619066932602	0.891	0.778	7.48991338641346e-23	Endothelial cell_0d	Hspa1a
Nr1d1	7.56677801972468e-27	0.848646536105678	0.343	0.067	1.66302647317509e-22	Endothelial cell_0d	Nr1d1
Cmip	1.34340031697623e-26	0.949165031059184	0.554	0.24	2.95252521665036e-22	Endothelial cell_0d	Cmip
Socs3	2.65622789096238e-26	1.1577812122428	0.466	0.166	5.83785765875713e-22	Endothelial cell_0d	Socs3
Timp3	6.71782854213258e-26	0.877128879227027	0.94	0.829	1.4764443569899e-21	Endothelial cell_0d	Timp3
Pbxip1	8.37493354349244e-26	1.19519167201224	0.449	0.152	1.84064289418877e-21	Endothelial cell_0d	Pbxip1
Flna	1.53920792343745e-25	0.917717610639029	0.559	0.247	3.38287117413082e-21	Endothelial cell_0d	Flna
Lpp	2.03534630054773e-25	1.23401677796441	0.433	0.143	4.47328409934379e-21	Endothelial cell_0d	Lpp
Dag1	4.49990817227169e-25	1.04850353526179	0.502	0.203	9.88989818101871e-21	Endothelial cell_0d	Dag1
Ptgs1	6.54081638028397e-25	0.960941379153224	0.461	0.171	1.43754062405881e-20	Endothelial cell_0d	Ptgs1
Sptan1	8.94288884273975e-25	0.933517156506429	0.645	0.344	1.96546810985734e-20	Endothelial cell_0d	Sptan1
Ppp1r15a	1.17046577048787e-24	0.956573394316507	0.729	0.52	2.57244967037823e-20	Endothelial cell_0d	Ppp1r15a
Bmpr2	1.25551106622024e-24	1.00907484651028	0.578	0.286	2.75936222133884e-20	Endothelial cell_0d	Bmpr2
Gnas	2.18611290725136e-24	0.602091924627884	0.894	0.818	4.80463894755705e-20	Endothelial cell_0d	Gnas
Actn4	2.54175644270189e-24	0.707110784076962	0.805	0.589	5.58627230977022e-20	Endothelial cell_0d	Actn4
Lims2	3.23185017123302e-24	0.768603270723138	0.357	0.09	7.10296030633594e-20	Endothelial cell_0d	Lims2
Nfkbiz	4.37478103540632e-24	1.1452465036555	0.532	0.245	9.61489375961602e-20	Endothelial cell_0d	Nfkbiz
Slc9a3r2	4.39295712860728e-24	0.979383315585529	0.715	0.462	9.65484117725309e-20	Endothelial cell_0d	Slc9a3r2
Ncam1	8.4336420715909e-24	1.10888474914259	0.364	0.099	1.85354585449425e-19	Endothelial cell_0d	Ncam1
Cpd	9.65556134036548e-24	0.827321385810366	0.513	0.212	2.12209927138553e-19	Endothelial cell_0d	Cpd
Spon1	2.28385578347269e-23	0.990313499409313	0.425	0.143	5.01945824091627e-19	Endothelial cell_0d	Spon1
Tef	4.26991677260134e-23	0.712316817041065	0.333	0.076	9.38442308282322e-19	Endothelial cell_0d	Tef
Crip1	4.68399090020136e-23	0.842995599050107	0.835	0.716	1.02944752004625e-18	Endothelial cell_0d	Crip1
Cryab	4.98846060135177e-23	0.91151783103266	0.441	0.15	1.09636387096509e-18	Endothelial cell_0d	Cryab
Glul	6.13781600979692e-23	0.828284268154157	0.437	0.152	1.34896920263317e-18	Endothelial cell_0d	Glul
Clstn1	6.78246485938743e-23	0.813016119211337	0.503	0.206	1.49065012679617e-18	Endothelial cell_0d	Clstn1
Fam107a	7.06884343592166e-23	0.860515098259404	0.439	0.157	1.55359041034686e-18	Endothelial cell_0d	Fam107a
Nr1d2	9.25588793181268e-23	0.836236973802414	0.308	0.062	2.03425904965379e-18	Endothelial cell_0d	Nr1d2
Ccnl1	9.35999917794277e-23	0.973065216399878	0.743	0.54	2.05714061932826e-18	Endothelial cell_0d	Ccnl1
Rock1	2.32025166100205e-22	0.979686071068485	0.553	0.266	5.0994491005503e-18	Endothelial cell_0d	Rock1
Hsp90ab1	5.0329267509555e-22	0.466372054429999	0.978	0.975	1.106136641325e-17	Endothelial cell_0d	Hsp90ab1
Amigo2	5.58581174193059e-22	0.787033097007557	0.387	0.125	1.2276497046415e-17	Endothelial cell_0d	Amigo2
Irf1	1.22629880683158e-21	0.764827475009481	0.499	0.21	2.69515951765446e-17	Endothelial cell_0d	Irf1
Plpp3	1.32196236830225e-21	0.828067863133437	0.546	0.256	2.90540889305469e-17	Endothelial cell_0d	Plpp3
Ubb	1.41615626203809e-21	0.52555667007574	0.935	0.924	3.11242823270732e-17	Endothelial cell_0d	Ubb
Kctd12	4.15724099021743e-21	0.983756794015031	0.531	0.259	9.13678424829986e-17	Endothelial cell_0d	Kctd12
Mgll	5.61515546167648e-21	1.18322562785322	0.312	0.074	1.23409886736726e-16	Endothelial cell_0d	Mgll
Klk10	6.18923559496584e-21	0.994579027071634	0.283	0.058	1.36027019906159e-16	Endothelial cell_0d	Klk10
Nr3c1	6.43079356974891e-21	0.770140845660077	0.372	0.115	1.41335981075942e-16	Endothelial cell_0d	Nr3c1
Crispld2	9.10131226259666e-21	1.12937863856606	0.274	0.055	2.00028640907349e-16	Endothelial cell_0d	Crispld2
P3h3	1.20219460009577e-20	0.731557086264404	0.45	0.182	2.64218329209047e-16	Endothelial cell_0d	P3h3
Mylk	1.32582138906738e-20	1.095361248014	0.392	0.141	2.91389024889229e-16	Endothelial cell_0d	Mylk
Cavin2	1.4530503983373e-20	0.770843818740795	0.793	0.647	3.19351416546571e-16	Endothelial cell_0d	Cavin2
Psap	1.75429246514725e-20	0.571205134225058	0.891	0.76	3.85558397990063e-16	Endothelial cell_0d	Psap
Plec	2.68413699842458e-20	0.939211884934363	0.457	0.192	5.89919629513755e-16	Endothelial cell_0d	Plec
Utrn	2.97149815972256e-20	1.04340712418415	0.57	0.319	6.53075865543825e-16	Endothelial cell_0d	Utrn
Slc43a3	3.30215201152496e-20	0.82880148900686	0.66	0.39	7.25746969092955e-16	Endothelial cell_0d	Slc43a3
Itgb1	3.64712843354345e-20	0.625363587740737	0.858	0.758	8.01565887124179e-16	Endothelial cell_0d	Itgb1
Bcam	3.83413814963142e-20	0.769768829136367	0.612	0.335	8.42666882525993e-16	Endothelial cell_0d	Bcam
Mmrn2	5.51507155555215e-20	0.743289370538477	0.83	0.688	1.21210242647925e-15	Endothelial cell_0d	Mmrn2
Hspa8	6.11869438505927e-20	0.55612306210144	0.98	0.97	1.34476665194833e-15	Endothelial cell_0d	Hspa8
Mettl7a1	1.46945948689373e-19	0.795375910727989	0.546	0.282	3.22957806029505e-15	Endothelial cell_0d	Mettl7a1
Pkp4	1.89118522956965e-19	0.847603387844657	0.485	0.222	4.15644689754818e-15	Endothelial cell_0d	Pkp4
Gsn	4.59409657163169e-19	1.05575248228027	0.539	0.279	1.00969054451321e-14	Endothelial cell_0d	Gsn
Podxl	4.6112033590029e-19	0.94466369845423	0.596	0.342	1.01345027424166e-14	Endothelial cell_0d	Podxl
Ramp2	4.94660740484184e-19	0.646886770683942	0.854	0.732	1.08716537543614e-14	Endothelial cell_0d	Ramp2
Ier3	5.26930077288867e-19	0.810316330372115	0.814	0.64	1.15808692386547e-14	Endothelial cell_0d	Ier3
Dnajc3	7.75763263228562e-19	0.785107607519846	0.547	0.291	1.70497249992373e-14	Endothelial cell_0d	Dnajc3
Ttc28	8.07769603190366e-19	0.810909969246529	0.404	0.152	1.77531603389179e-14	Endothelial cell_0d	Ttc28
Col4a4	9.33256066199973e-19	0.96064167050792	0.271	0.06	2.0511101822943e-14	Endothelial cell_0d	Col4a4
Gadd45b	1.13082610627127e-18	0.867155918034831	0.716	0.554	2.48532961636299e-14	Endothelial cell_0d	Gadd45b
Cnn1	1.68059072377574e-18	0.898679395771684	0.339	0.109	3.69360229271431e-14	Endothelial cell_0d	Cnn1
Iqgap1	3.57814970465152e-18	0.717629339254914	0.703	0.462	7.8640574208831e-14	Endothelial cell_0d	Iqgap1
Rras	4.9667135287826e-18	0.742839441767488	0.596	0.346	1.09158429935584e-13	Endothelial cell_0d	Rras
Pdcd4	6.27963862057692e-18	0.593978103116924	0.321	0.097	1.3801389760304e-13	Endothelial cell_0d	Pdcd4
Ppp1r12c	6.96731693587256e-18	0.642328255959834	0.375	0.139	1.53127691616607e-13	Endothelial cell_0d	Ppp1r12c
Sparcl1	7.05899490922258e-18	0.949696976848664	0.307	0.088	1.55142590114894e-13	Endothelial cell_0d	Sparcl1
Postn	9.93043852871433e-18	0.838291452582258	0.337	0.109	2.18251177984084e-13	Endothelial cell_0d	Postn
Fkbp9	1.03886368908799e-17	0.705473017403618	0.611	0.372	2.28321461587758e-13	Endothelial cell_0d	Fkbp9
Bag3	1.0697444420636e-17	0.762368323117055	0.562	0.319	2.35108433476738e-13	Endothelial cell_0d	Bag3
Emp2	2.15658011228274e-17	0.748926590094452	0.54	0.291	4.73973177077501e-13	Endothelial cell_0d	Emp2
Gm10800	2.46873479459955e-17	0.792764118392751	0.392	0.152	5.42578533157089e-13	Endothelial cell_0d	Gm10800
Glg1	2.65674424587111e-17	0.750559725178825	0.585	0.326	5.83899250357552e-13	Endothelial cell_0d	Glg1
Icam1	3.36971412406053e-17	0.830584070396773	0.646	0.42	7.40595770186024e-13	Endothelial cell_0d	Icam1
Mfap4	4.03226322888606e-17	0.899379340015272	0.274	0.072	8.86210812444578e-13	Endothelial cell_0d	Mfap4
Tln1	4.46304238571936e-17	0.69395234344376	0.48	0.24	9.80887455533402e-13	Endothelial cell_0d	Tln1
Gkn3	7.62769636854617e-17	0.909206373579776	0.515	0.293	1.67641510787908e-12	Endothelial cell_0d	Gkn3
Sertad1	8.01634678296073e-17	0.77979313855671	0.426	0.199	1.76183269595911e-12	Endothelial cell_0d	Sertad1
Gstm1	1.33143565497354e-16	0.632671346665116	0.49	0.238	2.92622928250085e-12	Endothelial cell_0d	Gstm1
Fgl2	1.3764482739375e-16	0.710128975542945	0.313	0.097	3.02515801645983e-12	Endothelial cell_0d	Fgl2
Hspa1b	1.65000653114745e-16	0.761380073604171	0.769	0.647	3.62638435415586e-12	Endothelial cell_0d	Hspa1b
Sparc	2.00280336720846e-16	0.501628572843002	0.999	0.988	4.40176124045075e-12	Endothelial cell_0d	Sparc
Rnf215	2.07430647925723e-16	0.604364155275906	0.308	0.095	4.55891078011154e-12	Endothelial cell_0d	Rnf215
Nudt4	2.29233154366409e-16	0.725937191829216	0.465	0.217	5.03808626666494e-12	Endothelial cell_0d	Nudt4
Cenpb	2.36552238823233e-16	0.704130331902717	0.488	0.242	5.19894510485701e-12	Endothelial cell_0d	Cenpb
Mbnl1	3.41684864390328e-16	0.760365513919248	0.628	0.4	7.50954994957064e-12	Endothelial cell_0d	Mbnl1
Rora	3.79287726799835e-16	0.748653094147096	0.253	0.065	8.33598565960677e-12	Endothelial cell_0d	Rora
Kif13a	3.80744102204125e-16	0.701181989289499	0.278	0.081	8.36799387824225e-12	Endothelial cell_0d	Kif13a
Mt2	4.36853583777258e-16	0.552945508514803	0.584	0.316	9.60116806425658e-12	Endothelial cell_0d	Mt2
Hspa12b	4.75705656729457e-16	0.666325792666615	0.361	0.136	1.04550589236e-11	Endothelial cell_0d	Hspa12b
Ehd4	5.68143792601526e-16	0.652003888449058	0.805	0.714	1.24866642737963e-11	Endothelial cell_0d	Ehd4
Hspd1	6.11452488060928e-16	0.812657754112308	0.59	0.372	1.34385027826031e-11	Endothelial cell_0d	Hspd1
Chd3	6.25898196832048e-16	0.730229500921775	0.273	0.076	1.37559905699748e-11	Endothelial cell_0d	Chd3
Klf6	9.47825365284921e-16	0.748840093905006	0.739	0.54	2.0831305878232e-11	Endothelial cell_0d	Klf6
Aplp2	1.05594031994661e-15	0.556622372742245	0.846	0.716	2.32074563517865e-11	Endothelial cell_0d	Aplp2
Sost	1.50246705409831e-15	0.894405110485511	0.294	0.095	3.30212209149728e-11	Endothelial cell_0d	Sost
Nfic	1.68962914824183e-15	0.582299143585847	0.449	0.208	3.71346694200589e-11	Endothelial cell_0d	Nfic
Tiparp	1.75684983342378e-15	0.923082491341966	0.356	0.143	3.86120456389878e-11	Endothelial cell_0d	Tiparp
Prrc2b	2.52294464154549e-15	0.633164361859721	0.28	0.085	5.54492773318868e-11	Endothelial cell_0d	Prrc2b
Svil	2.63367745639902e-15	0.643621201243894	0.293	0.092	5.78829631367376e-11	Endothelial cell_0d	Svil
Mindy2	2.75140822245855e-15	0.817972218330194	0.335	0.127	6.04704499131941e-11	Endothelial cell_0d	Mindy2
Atp2b4	2.77857963794002e-15	0.659805547780496	0.417	0.187	6.10676232826457e-11	Endothelial cell_0d	Atp2b4
Btg2	3.45709417527009e-15	0.637298140432405	0.437	0.208	7.59800157840861e-11	Endothelial cell_0d	Btg2
Scarb2	3.4708265394937e-15	0.663340360280465	0.562	0.323	7.62818256849925e-11	Endothelial cell_0d	Scarb2
Klf7	3.5139487581541e-15	0.731787081290505	0.454	0.222	7.72295658067109e-11	Endothelial cell_0d	Klf7
Ccser2	4.30851124286702e-15	0.667139339245991	0.411	0.185	9.46924600957315e-11	Endothelial cell_0d	Ccser2
Cald1	4.46136208734387e-15	0.918329563292196	0.752	0.568	9.80518159556435e-11	Endothelial cell_0d	Cald1
Sema3g	4.90287288291383e-15	0.882704132482405	0.289	0.095	1.0775534022068e-10	Endothelial cell_0d	Sema3g
Sqstm1	5.11013389280369e-15	0.544385596611562	0.753	0.587	1.1231052269604e-10	Endothelial cell_0d	Sqstm1
Bhlhe40	5.28803042229633e-15	0.598548416430379	0.354	0.136	1.16220332621229e-10	Endothelial cell_0d	Bhlhe40
Calm1	5.31220899055924e-15	0.380681214066852	0.933	0.908	1.16751729194511e-10	Endothelial cell_0d	Calm1
Tmem2	5.81589894542536e-15	0.72854300928481	0.471	0.238	1.27821827022558e-10	Endothelial cell_0d	Tmem2
Kif1c	6.53928532542663e-15	0.645678091708983	0.384	0.164	1.43720412882227e-10	Endothelial cell_0d	Kif1c
Hyal1	7.21588336664194e-15	0.637080906526171	0.288	0.092	1.58590684632057e-10	Endothelial cell_0d	Hyal1
Sulf2	8.67981085863149e-15	0.694024482912525	0.612	0.395	1.90764883051003e-10	Endothelial cell_0d	Sulf2
Itpr1	9.26064979717857e-15	0.55386488981415	0.259	0.074	2.03530561242391e-10	Endothelial cell_0d	Itpr1
Dab2ip	1.11203103280128e-14	0.580758137949455	0.329	0.12	2.44402180389064e-10	Endothelial cell_0d	Dab2ip
Sdc1	1.12770581779781e-14	0.770398338796795	0.404	0.192	2.47847184635603e-10	Endothelial cell_0d	Sdc1
Wfdc1	1.28669505104687e-14	0.652063454715597	0.257	0.074	2.82789838319081e-10	Endothelial cell_0d	Wfdc1
Marveld1	1.3353104895391e-14	0.62069552759147	0.479	0.242	2.93474539390903e-10	Endothelial cell_0d	Marveld1
Sept11	2.20197823352072e-14	0.828416206090644	0.272	0.09	4.83950776163185e-10	Endothelial cell_0d	Sept11
Arhgef12	2.28070225179155e-14	0.614865171041628	0.47	0.233	5.01252740898747e-10	Endothelial cell_0d	Arhgef12
Map1b	2.37861021217777e-14	0.765158105116706	0.274	0.088	5.2277095243243e-10	Endothelial cell_0d	Map1b
Wwc2	2.49697417843602e-14	0.613726629762092	0.375	0.157	5.48784984936668e-10	Endothelial cell_0d	Wwc2
Itgb4	2.6074156440277e-14	0.639539948331029	0.359	0.148	5.73057810244408e-10	Endothelial cell_0d	Itgb4
Wasf2	2.76503961697317e-14	0.543900471197495	0.457	0.229	6.07700407018364e-10	Endothelial cell_0d	Wasf2
Golm1	2.78069676135868e-14	0.644555029230334	0.403	0.185	6.1114153421141e-10	Endothelial cell_0d	Golm1
Dnajb4	3.07775208149105e-14	0.693796068908946	0.579	0.383	6.76428352470103e-10	Endothelial cell_0d	Dnajb4
Lmod1	3.35744879555711e-14	0.998962232028093	0.279	0.095	7.37900096287541e-10	Endothelial cell_0d	Lmod1
Clip1	3.60261823609649e-14	0.6197523428336	0.364	0.155	7.91783435929287e-10	Endothelial cell_0d	Clip1
Gadd45g	3.84279476956854e-14	0.756873343699955	0.668	0.48	8.44569434455773e-10	Endothelial cell_0d	Gadd45g
Lrpap1	3.92091305625913e-14	0.484440422073799	0.481	0.242	8.61738271504633e-10	Endothelial cell_0d	Lrpap1
Megf6	4.75784248223313e-14	0.638905492089259	0.264	0.081	1.0456786207452e-09	Endothelial cell_0d	Megf6
Notch4	4.77031111894587e-14	0.603086664983832	0.252	0.072	1.04841897772192e-09	Endothelial cell_0d	Notch4
Fmo2	6.29515685228204e-14	0.836289498977347	0.589	0.388	1.38354957299455e-09	Endothelial cell_0d	Fmo2
Dst	7.91702657827131e-14	0.785179526468755	0.581	0.349	1.74000410137247e-09	Endothelial cell_0d	Dst
Foxn3	8.49784817620366e-14	0.599688427419906	0.31	0.115	1.86765707216604e-09	Endothelial cell_0d	Foxn3
Ext1	9.38826115734441e-14	0.555552296713868	0.322	0.125	2.06335203716115e-09	Endothelial cell_0d	Ext1
Zfand5	9.57194903202329e-14	0.620743072221902	0.48	0.259	2.10372295825808e-09	Endothelial cell_0d	Zfand5
Kdm6b	1.3585541724394e-13	0.761058678735278	0.279	0.099	2.98583036018732e-09	Endothelial cell_0d	Kdm6b
Golgb1	1.36187155914673e-13	0.706011239493931	0.294	0.106	2.99312131269268e-09	Endothelial cell_0d	Golgb1
Csrnp1	1.39651233554369e-13	0.510051340132735	0.302	0.109	3.06925481105793e-09	Endothelial cell_0d	Csrnp1
Ltbp3	1.40128455264784e-13	0.55841563341908	0.4	0.185	3.07974318980942e-09	Endothelial cell_0d	Ltbp3
Ski	1.63456286552765e-13	0.535318140596728	0.365	0.155	3.59244226585668e-09	Endothelial cell_0d	Ski
Chd4	1.99734425522036e-13	0.604243033760187	0.595	0.349	4.38976320412331e-09	Endothelial cell_0d	Chd4
Mxd4	2.02576899129582e-13	0.6403994821022	0.468	0.252	4.45223508906994e-09	Endothelial cell_0d	Mxd4
Ccnd2	2.06897185481948e-13	0.636700622262988	0.676	0.478	4.54718634252224e-09	Endothelial cell_0d	Ccnd2
Aebp1	2.38085736601705e-13	0.69903992548796	0.559	0.37	5.23264831903227e-09	Endothelial cell_0d	Aebp1
Rdx	2.42770167594079e-13	0.648950701637709	0.57	0.346	5.33560274338267e-09	Endothelial cell_0d	Rdx
Pam	2.7143587960878e-13	0.615317656384602	0.83	0.734	5.96561776204176e-09	Endothelial cell_0d	Pam
Gsk3b	2.76411900379296e-13	0.484770909699142	0.311	0.115	6.07498074653617e-09	Endothelial cell_0d	Gsk3b
Eif4g1	2.81585351208429e-13	0.647057352155376	0.494	0.277	6.18868284885885e-09	Endothelial cell_0d	Eif4g1
Ptgis	2.85086437098171e-13	0.608049246728988	0.766	0.617	6.26562971454359e-09	Endothelial cell_0d	Ptgis
Adam15	2.87099097824376e-13	0.66938106363506	0.373	0.173	6.30986397198413e-09	Endothelial cell_0d	Adam15
Trim56	2.91167634071662e-13	0.650982048890028	0.299	0.111	6.39928226162698e-09	Endothelial cell_0d	Trim56
Clic5	3.66593455366691e-13	0.533981201008692	0.279	0.095	8.05699096204914e-09	Endothelial cell_0d	Clic5
Atxn7l3b	3.87124642622483e-13	0.579619476899992	0.459	0.236	8.50822539555693e-09	Endothelial cell_0d	Atxn7l3b
Net1	4.06261501354645e-13	0.61433605600417	0.291	0.106	8.92881527677238e-09	Endothelial cell_0d	Net1
Tmtc1	4.26363540058542e-13	0.686753811071924	0.373	0.173	9.37061788340664e-09	Endothelial cell_0d	Tmtc1
Cds2	4.67370751173088e-13	0.377024700576859	0.31	0.115	1.02718743692821e-08	Endothelial cell_0d	Cds2
Adgre5	4.96691702384491e-13	0.708706739116072	0.378	0.176	1.09162902350063e-08	Endothelial cell_0d	Adgre5
Rcn3	5.04845300518682e-13	0.606313683129629	0.517	0.3	1.10954900147996e-08	Endothelial cell_0d	Rcn3
Tspan13	5.28148673383978e-13	0.674617997794312	0.395	0.185	1.16076515436331e-08	Endothelial cell_0d	Tspan13
Foxo1	7.03565704295743e-13	0.706269066158792	0.343	0.145	1.54629670490118e-08	Endothelial cell_0d	Foxo1
Pkhd1l1	7.4409225628857e-13	0.626554240880251	0.296	0.111	1.63536596087102e-08	Endothelial cell_0d	Pkhd1l1
Herc2	9.09383593520412e-13	0.633436176130083	0.35	0.159	1.99864326183916e-08	Endothelial cell_0d	Herc2
Ddx5	9.18171616374562e-13	0.463818701757228	0.84	0.76	2.01795757846801e-08	Endothelial cell_0d	Ddx5
Tgm2	9.41760344344658e-13	0.547710626164871	0.813	0.647	2.06980088480069e-08	Endothelial cell_0d	Tgm2
Efna5	9.44262803695421e-13	0.614255836178379	0.468	0.252	2.0753007899618e-08	Endothelial cell_0d	Efna5
Ywhab	1.00217389964365e-12	0.482275010503397	0.754	0.589	2.20257779663681e-08	Endothelial cell_0d	Ywhab
Nedd4	1.20113822816344e-12	0.56068326232077	0.748	0.6	2.6398615978576e-08	Endothelial cell_0d	Nedd4
Fzd4	1.20784630543283e-12	0.690366258579636	0.448	0.242	2.65460461008027e-08	Endothelial cell_0d	Fzd4
Ace	1.32417837838531e-12	0.701815304235277	0.674	0.508	2.91027924001524e-08	Endothelial cell_0d	Ace
Ubr5	1.35041930257154e-12	0.45722111930188	0.361	0.157	2.96795154319172e-08	Endothelial cell_0d	Ubr5
Nptn	1.4580504357531e-12	0.58305694797935	0.405	0.199	3.20450324769817e-08	Endothelial cell_0d	Nptn
Dlgap4	1.61269043060284e-12	0.493026340448443	0.28	0.102	3.54437102837892e-08	Endothelial cell_0d	Dlgap4
Mpp5	1.66349423322584e-12	0.524700813228454	0.262	0.092	3.65602762578375e-08	Endothelial cell_0d	Mpp5
Fgfr1	1.680045827489e-12	0.600010176420677	0.404	0.199	3.69240471965532e-08	Endothelial cell_0d	Fgfr1
Ripk1	1.79208305666595e-12	0.493099383821426	0.274	0.097	3.93864014194042e-08	Endothelial cell_0d	Ripk1
Foxp1	1.85035457339865e-12	0.453077295097933	0.636	0.409	4.06670928141555e-08	Endothelial cell_0d	Foxp1
Pafah1b1	1.90719597381652e-12	0.637061780764669	0.438	0.233	4.19163531125396e-08	Endothelial cell_0d	Pafah1b1
Zfp36l2	2.05718065272887e-12	0.464067807025902	0.343	0.152	4.52127163856752e-08	Endothelial cell_0d	Zfp36l2
Ptp4a1	2.08723511844964e-12	0.500344749082556	0.36	0.162	4.58732534332862e-08	Endothelial cell_0d	Ptp4a1
Epha4	2.23356403654298e-12	0.584055879633559	0.318	0.129	4.90892703951417e-08	Endothelial cell_0d	Epha4
Gm26870	2.52612497476817e-12	0.820594122637649	0.88	0.686	5.55191746954548e-08	Endothelial cell_0d	Gm26870
Nfe2l1	2.6213398271476e-12	0.601099416537354	0.58	0.374	5.76118067210499e-08	Endothelial cell_0d	Nfe2l1
Smarca2	2.72213394261446e-12	0.532711651446861	0.515	0.296	5.98270597907805e-08	Endothelial cell_0d	Smarca2
Ppp1r14a	2.74738474097193e-12	0.583796427121178	0.293	0.113	6.03820218370811e-08	Endothelial cell_0d	Ppp1r14a
Ppp1r12a	3.10316682973195e-12	0.780608517258457	0.443	0.24	6.82014005838488e-08	Endothelial cell_0d	Ppp1r12a
B230219D22Rik	3.39343139892863e-12	0.387821990167588	0.288	0.106	7.45808352856535e-08	Endothelial cell_0d	B230219D22Rik
Taok1	3.51713230317176e-12	0.42803325991989	0.304	0.12	7.72995337591089e-08	Endothelial cell_0d	Taok1
Baz1b	3.78223419737663e-12	0.449319545805617	0.334	0.141	8.31259431899436e-08	Endothelial cell_0d	Baz1b
Plcb4	4.10851920231261e-12	0.576312985773368	0.444	0.226	9.02970350284266e-08	Endothelial cell_0d	Plcb4
Sppl2a	4.1877553981339e-12	0.597717616499223	0.283	0.109	9.20384881401868e-08	Endothelial cell_0d	Sppl2a
Ehbp1l1	4.36359085841297e-12	0.575599826529748	0.304	0.125	9.59029998862002e-08	Endothelial cell_0d	Ehbp1l1
Id3	4.68796008865578e-12	0.436353869024198	0.865	0.792	1.03031986828477e-07	Endothelial cell_0d	Id3
Arl4d	5.27390914771733e-12	0.537452596578787	0.286	0.113	1.15909975248531e-07	Endothelial cell_0d	Arl4d
Hip1	5.58595788863683e-12	0.527481253894583	0.307	0.125	1.2276818247646e-07	Endothelial cell_0d	Hip1
Eea1	5.92358004344032e-12	0.625016478904171	0.377	0.18	1.30188442194731e-07	Endothelial cell_0d	Eea1
Btbd7	5.92737740017114e-12	0.564629106005671	0.329	0.141	1.30271900500961e-07	Endothelial cell_0d	Btbd7
Itpr2	6.01936694262238e-12	0.682513431832802	0.39	0.194	1.32293646664955e-07	Endothelial cell_0d	Itpr2
Ccdc3	6.14036426606682e-12	0.585739245240611	0.387	0.189	1.34952925839617e-07	Endothelial cell_0d	Ccdc3
Slmap	6.20460121706964e-12	0.58752860767483	0.382	0.185	1.36364725548757e-07	Endothelial cell_0d	Slmap
Cbfa2t3	6.67036315436149e-12	0.500694715230404	0.41	0.201	1.46601241406557e-07	Endothelial cell_0d	Cbfa2t3
Gstt1	6.74041587474181e-12	0.392531382714542	0.285	0.111	1.48140860095076e-07	Endothelial cell_0d	Gstt1
Oxct1	7.32022905727811e-12	0.676043291398219	0.403	0.201	1.60883994220858e-07	Endothelial cell_0d	Oxct1
Gem	7.51128668909286e-12	0.584542732076514	0.31	0.129	1.65083058852883e-07	Endothelial cell_0d	Gem
Kank2	7.86299932048643e-12	0.494394142253201	0.31	0.127	1.72812999065651e-07	Endothelial cell_0d	Kank2
Gaa	8.12423066402893e-12	0.474708632301017	0.344	0.152	1.78554341534028e-07	Endothelial cell_0d	Gaa
Gnaq	8.55964513903107e-12	0.547219300963683	0.49	0.273	1.88123880865625e-07	Endothelial cell_0d	Gnaq
2900026A02Rik	8.94447618267345e-12	0.586571628460936	0.299	0.125	1.96581697542797e-07	Endothelial cell_0d	2900026A02Rik
Pim1	9.51539660963527e-12	0.609541993137456	0.41	0.21	2.09129386686564e-07	Endothelial cell_0d	Pim1
Nr4a2	1.08285549144402e-11	0.702561166741795	0.293	0.118	2.37989979909567e-07	Endothelial cell_0d	Nr4a2
Sox13	1.15218325870578e-11	0.459730398353047	0.25	0.088	2.53226836598356e-07	Endothelial cell_0d	Sox13
Gna11	1.24300871817589e-11	0.533647861476845	0.356	0.171	2.73188456080697e-07	Endothelial cell_0d	Gna11
Ptma	1.28276356134326e-11	0.342601972004519	0.934	0.926	2.81925775512022e-07	Endothelial cell_0d	Ptma
Nbl1	1.30704157405425e-11	0.584597207429822	0.311	0.132	2.87261597145643e-07	Endothelial cell_0d	Nbl1
Top1	1.30995092512608e-11	0.509151709026708	0.608	0.395	2.87901014324209e-07	Endothelial cell_0d	Top1
Junb	1.52191525747937e-11	0.523404809407375	0.416	0.215	3.34486535288816e-07	Endothelial cell_0d	Junb
Flii	1.75934188876857e-11	0.585422438478508	0.34	0.157	3.86668160313557e-07	Endothelial cell_0d	Flii
Os9	2.41943942393468e-11	0.581631832502655	0.496	0.298	5.31744396592364e-07	Endothelial cell_0d	Os9
Smoc1	2.48055434764676e-11	0.807673101880641	0.601	0.448	5.45176234525805e-07	Endothelial cell_0d	Smoc1
Tsc22d3	2.53887680406513e-11	0.427273702533974	0.37	0.176	5.57994343997434e-07	Endothelial cell_0d	Tsc22d3
Ak3	2.65030008098429e-11	0.455048346417212	0.267	0.104	5.82482951798728e-07	Endothelial cell_0d	Ak3
Ano6	2.73111462044232e-11	0.588988139309604	0.455	0.256	6.00244371280812e-07	Endothelial cell_0d	Ano6
Pde3a	2.80982000819722e-11	0.684760181913607	0.597	0.409	6.17542241401585e-07	Endothelial cell_0d	Pde3a
Cgnl1	2.92822728593174e-11	0.763813362447809	0.661	0.515	6.43565792902078e-07	Endothelial cell_0d	Cgnl1
Cltb	2.94978920735061e-11	0.578879725738359	0.496	0.296	6.48304671991517e-07	Endothelial cell_0d	Cltb
Nek7	3.0662106871748e-11	0.589633886765084	0.359	0.173	6.73891784827277e-07	Endothelial cell_0d	Nek7
Aph1b	3.17855550640147e-11	0.651786369742825	0.409	0.229	6.98582929196914e-07	Endothelial cell_0d	Aph1b
Por	3.41426037836199e-11	0.530681923618414	0.305	0.132	7.50386145956399e-07	Endothelial cell_0d	Por
Nfia	3.98938178638162e-11	0.624162682898251	0.492	0.291	8.76786329010953e-07	Endothelial cell_0d	Nfia
Malat1	4.39321009848958e-11	0.799637831235319	0.979	0.982	9.65539715446041e-07	Endothelial cell_0d	Malat1
Ablim1	5.06145146521829e-11	0.536701229170012	0.602	0.404	1.11240580302568e-06	Endothelial cell_0d	Ablim1
Klc1	5.32407420739094e-11	0.392629680135378	0.364	0.173	1.17012502930038e-06	Endothelial cell_0d	Klc1
Agrn	5.41921244272687e-11	0.459608686614897	0.25	0.092	1.19103451066251e-06	Endothelial cell_0d	Agrn
Huwe1	6.02660148756004e-11	0.441375305213002	0.266	0.104	1.32452647493594e-06	Endothelial cell_0d	Huwe1
Clic4	6.12342067331497e-11	0.464686730501044	0.792	0.607	1.34580539558116e-06	Endothelial cell_0d	Clic4
Cped1	6.29940533597368e-11	0.429199187981076	0.277	0.113	1.3844833047403e-06	Endothelial cell_0d	Cped1
Cav2	6.35711646057724e-11	0.456511662413126	0.406	0.215	1.39716705570566e-06	Endothelial cell_0d	Cav2
Magt1	6.96949387319078e-11	0.548868701146803	0.354	0.171	1.53175536344987e-06	Endothelial cell_0d	Magt1
Ccdc80	8.47319758291369e-11	0.501935572399843	0.646	0.462	1.86223936477277e-06	Endothelial cell_0d	Ccdc80
Smarca5	8.90453428980822e-11	0.558253843999139	0.403	0.215	1.95703854621405e-06	Endothelial cell_0d	Smarca5
Gata6	8.97403433069083e-11	0.500441511536583	0.529	0.335	1.97231326519923e-06	Endothelial cell_0d	Gata6
Ppp2r5a	9.06475480311758e-11	0.496167856979748	0.315	0.139	1.99225181062918e-06	Endothelial cell_0d	Ppp2r5a
Akap2	9.23021381398102e-11	0.638814938198024	0.542	0.337	2.02861639203675e-06	Endothelial cell_0d	Akap2
Egln1	9.70483004920083e-11	0.478784740588885	0.272	0.109	2.13292754821336e-06	Endothelial cell_0d	Egln1
Pakap	1.00079849978535e-10	0.624163937651576	0.542	0.337	2.19955494282824e-06	Endothelial cell_0d	Pakap
Atl2	1.02241984558624e-10	0.420729654725014	0.365	0.171	2.24707433662944e-06	Endothelial cell_0d	Atl2
Tmem30a	1.16826088713494e-10	0.491794388882282	0.633	0.441	2.56760377774517e-06	Endothelial cell_0d	Tmem30a
She	1.23172236942733e-10	0.604975353879088	0.356	0.182	2.70707942352738e-06	Endothelial cell_0d	She
Cpt1a	1.24276869536528e-10	0.457797100696929	0.291	0.125	2.73135703867382e-06	Endothelial cell_0d	Cpt1a
Rrbp1	1.39969464182144e-10	0.564202204617881	0.655	0.485	3.07624888379516e-06	Endothelial cell_0d	Rrbp1
Sf3b1	1.54190695923561e-10	0.523167436884564	0.651	0.49	3.38880311500803e-06	Endothelial cell_0d	Sf3b1
Atp2b1	1.65743553849495e-10	0.414974456482887	0.316	0.145	3.64271182650421e-06	Endothelial cell_0d	Atp2b1
Nucb1	1.72540589328525e-10	0.525922368073955	0.519	0.321	3.79209707226233e-06	Endothelial cell_0d	Nucb1
Fam129a	1.76702317058633e-10	0.604654938292014	0.268	0.109	3.88356352431463e-06	Endothelial cell_0d	Fam129a
Sntb2	1.81581140715508e-10	0.436448899420448	0.262	0.099	3.99079031064543e-06	Endothelial cell_0d	Sntb2
Fam168a	1.91955697387617e-10	0.652470668984814	0.339	0.164	4.21880231718504e-06	Endothelial cell_0d	Fam168a
Flt1	2.09554462710091e-10	0.688958792837217	0.375	0.192	4.60558798144237e-06	Endothelial cell_0d	Flt1
Bace2	2.27919662361427e-10	0.50440534227552	0.36	0.182	5.00921833937944e-06	Endothelial cell_0d	Bace2
Kctd10	2.33288575748965e-10	0.397056827093718	0.485	0.284	5.12721631781074e-06	Endothelial cell_0d	Kctd10
Kmt2e	2.37871794563678e-10	0.38593024373102	0.542	0.339	5.22794630092051e-06	Endothelial cell_0d	Kmt2e
Cyr61	2.46989185838898e-10	0.452750980804472	0.805	0.697	5.4283283263673e-06	Endothelial cell_0d	Cyr61
Ilk	2.53167617629986e-10	0.467612076461403	0.357	0.178	5.56411790027183e-06	Endothelial cell_0d	Ilk
Pacsin2	2.71802609031785e-10	0.428715671348925	0.33	0.159	5.97367774130057e-06	Endothelial cell_0d	Pacsin2
Man2a1	2.75883599695338e-10	0.441709122363894	0.301	0.134	6.06336975410415e-06	Endothelial cell_0d	Man2a1
Mbnl2	2.90490015731192e-10	0.529386666131912	0.427	0.24	6.38438956574013e-06	Endothelial cell_0d	Mbnl2
Fam129b	3.33373889230784e-10	0.383411268893295	0.333	0.157	7.32689133751417e-06	Endothelial cell_0d	Fam129b
Bmpr1a	3.53101950372535e-10	0.38323135996848	0.256	0.102	7.76047466528757e-06	Endothelial cell_0d	Bmpr1a
Pdia3	3.68695334423514e-10	0.51669767475491	0.67	0.522	8.10318605996e-06	Endothelial cell_0d	Pdia3
Plod3	4.07778705341637e-10	0.413654087870755	0.272	0.113	8.9621603859985e-06	Endothelial cell_0d	Plod3
Klk8	4.29612873201806e-10	0.484914335302554	0.264	0.111	9.4420317272293e-06	Endothelial cell_0d	Klk8
Ctsa	5.17509854475353e-10	0.409314033254001	0.313	0.145	1.13738315816593e-05	Endothelial cell_0d	Ctsa
Calm2	5.31674052408386e-10	0.52528650891816	0.674	0.524	1.16851323238315e-05	Endothelial cell_0d	Calm2
Dock6	5.78453817012561e-10	0.43175088824821	0.253	0.102	1.27132579903021e-05	Endothelial cell_0d	Dock6
Sept7	5.9924393187588e-10	0.456514215513136	0.561	0.351	1.31701831347681e-05	Endothelial cell_0d	Sept7
Tek	6.0705104581329e-10	0.569096955599161	0.617	0.427	1.33417678848845e-05	Endothelial cell_0d	Tek
Ntn1	6.23081895123381e-10	0.460428610581868	0.383	0.199	1.36940938910217e-05	Endothelial cell_0d	Ntn1
Zbtb4	7.10712705162314e-10	0.423934811883992	0.458	0.266	1.56200438340573e-05	Endothelial cell_0d	Zbtb4
Stmn2	7.55228588473262e-10	0.523773683260051	0.436	0.247	1.65984139174653e-05	Endothelial cell_0d	Stmn2
Id1	7.90561031061833e-10	0.484996838827065	0.535	0.351	1.7374950340677e-05	Endothelial cell_0d	Id1
St3gal2	8.1466825897836e-10	0.484678345392757	0.278	0.122	1.79047789958264e-05	Endothelial cell_0d	St3gal2
Dusp1	8.4893956724884e-10	0.423068938242837	0.607	0.439	1.8657993808995e-05	Endothelial cell_0d	Dusp1
Ralbp1	8.59106823516188e-10	0.392787434584228	0.414	0.224	1.88814497672388e-05	Endothelial cell_0d	Ralbp1
Bod1l	8.61684039085122e-10	0.519206075868861	0.302	0.139	1.89380918110128e-05	Endothelial cell_0d	Bod1l
Ctnna1	8.77851471710545e-10	0.46178927953933	0.65	0.48	1.92934196452544e-05	Endothelial cell_0d	Ctnna1
Atp6v1a	9.21812258668948e-10	0.388564419711063	0.399	0.212	2.02595898210261e-05	Endothelial cell_0d	Atp6v1a
Macf1	9.3944050570322e-10	0.646408761248971	0.513	0.333	2.06470234343454e-05	Endothelial cell_0d	Macf1
Gas6	9.45304507025308e-10	0.412820643927333	0.521	0.316	2.07759024554022e-05	Endothelial cell_0d	Gas6
Tcf25	1.00407663561966e-09	0.513511779930558	0.435	0.256	2.2067596297649e-05	Endothelial cell_0d	Tcf25
Zbtb7a	1.03861079477005e-09	0.534596335315911	0.308	0.145	2.28265880474562e-05	Endothelial cell_0d	Zbtb7a
Col23a1	1.06276636414151e-09	0.474864400642437	0.251	0.102	2.33574791511021e-05	Endothelial cell_0d	Col23a1
Ywhaz	1.08444787020433e-09	0.487869775333365	0.548	0.351	2.38339952913508e-05	Endothelial cell_0d	Ywhaz
Tjp1	1.10255178385758e-09	0.444696051187468	0.305	0.141	2.42318831056219e-05	Endothelial cell_0d	Tjp1
Ctsd	1.11345813722418e-09	0.447562977491334	0.72	0.554	2.44715829399131e-05	Endothelial cell_0d	Ctsd
Adgrf5	1.13989590436016e-09	0.686970173043079	0.483	0.305	2.50526321860276e-05	Endothelial cell_0d	Adgrf5
Adamts1	1.19046795270181e-09	0.512986151505005	0.591	0.388	2.61641046644804e-05	Endothelial cell_0d	Adamts1
Akt1	1.20041875217951e-09	0.38533214915814	0.461	0.263	2.63828033354013e-05	Endothelial cell_0d	Akt1
Ssr1	1.20364775991724e-09	0.44389528546435	0.333	0.164	2.64537704674612e-05	Endothelial cell_0d	Ssr1
Rnf10	1.27843363490305e-09	0.406843177176564	0.315	0.15	2.80974144278993e-05	Endothelial cell_0d	Rnf10
Clk1	1.28613845759921e-09	0.572940114175899	0.671	0.529	2.82667510211154e-05	Endothelial cell_0d	Clk1
Mef2c	1.31971159142578e-09	0.527942554904376	0.262	0.113	2.90046213563558e-05	Endothelial cell_0d	Mef2c
Fcgrt	1.3793991348554e-09	0.412625718200321	0.34	0.169	3.0316434185852e-05	Endothelial cell_0d	Fcgrt
Rassf3	1.38780283549571e-09	0.3967984779396	0.317	0.148	3.05011307185247e-05	Endothelial cell_0d	Rassf3
Pkm	1.52586018984375e-09	0.432790487314296	0.57	0.379	3.35353552523859e-05	Endothelial cell_0d	Pkm
Arl6ip1	1.53106414527822e-09	0.404020233757412	0.419	0.236	3.36497277849248e-05	Endothelial cell_0d	Arl6ip1
Eln	1.57446119426299e-09	0.482006292033831	0.922	0.838	3.46035081275121e-05	Endothelial cell_0d	Eln
Slc44a2	1.62247878308973e-09	0.394871837243656	0.443	0.249	3.56588386947461e-05	Endothelial cell_0d	Slc44a2
Serpinf1	1.6393020878711e-09	0.538552985539317	0.267	0.113	3.6028581287231e-05	Endothelial cell_0d	Serpinf1
Xiap	1.68621805936512e-09	0.512823630172053	0.275	0.125	3.70597005087266e-05	Endothelial cell_0d	Xiap
Nos3	1.72871309736074e-09	0.533979584503948	0.638	0.483	3.79936564537942e-05	Endothelial cell_0d	Nos3
Fabp4	1.76999434410208e-09	1.96671775356098	0.313	0.155	3.89009356946755e-05	Endothelial cell_0d	Fabp4
Tspan4	1.84053495405495e-09	0.399403146938899	0.518	0.319	4.04512772202197e-05	Endothelial cell_0d	Tspan4
Col4a2	1.92858462049633e-09	0.424204060030682	0.368	0.199	4.23864327892684e-05	Endothelial cell_0d	Col4a2
Vezf1	1.9963209129107e-09	0.451377992718744	0.362	0.182	4.38751410239514e-05	Endothelial cell_0d	Vezf1
Rock2	2.53030685369362e-09	0.506521775938627	0.552	0.36	5.56110840304783e-05	Endothelial cell_0d	Rock2
Tmem63a	2.54239770907275e-09	0.404249952509661	0.282	0.127	5.5876816850001e-05	Endothelial cell_0d	Tmem63a
Mknk2	2.56487445191929e-09	0.451149660277296	0.339	0.169	5.63708107042822e-05	Endothelial cell_0d	Mknk2
Nat6	2.77293446494525e-09	0.34193739059013	0.284	0.129	6.09435536705667e-05	Endothelial cell_0d	Nat6
Arl4a	2.81096851353662e-09	0.446641325389841	0.337	0.171	6.17794659905079e-05	Endothelial cell_0d	Arl4a
Lmna	2.90362454872817e-09	0.391906239771189	0.558	0.367	6.38158603319478e-05	Endothelial cell_0d	Lmna
Gls	2.95428331456228e-09	0.444826571837912	0.443	0.254	6.49292386874498e-05	Endothelial cell_0d	Gls
Kitl	2.96364078648883e-09	0.377766734000238	0.275	0.122	6.51348972054515e-05	Endothelial cell_0d	Kitl
Hcfc1r1	3.21050866012439e-09	0.455835503082442	0.378	0.208	7.05605593322139e-05	Endothelial cell_0d	Hcfc1r1
Limch1	3.24605148121937e-09	0.347495833312927	0.464	0.273	7.13417194542392e-05	Endothelial cell_0d	Limch1
Pmepa1	3.42468226154672e-09	0.457670803024691	0.468	0.286	7.52676667442738e-05	Endothelial cell_0d	Pmepa1
Klf13	3.46960515776918e-09	0.495314955519245	0.389	0.217	7.6254982157451e-05	Endothelial cell_0d	Klf13
Gnai2	3.77231767150848e-09	0.36577397519261	0.871	0.861	8.29079977844134e-05	Endothelial cell_0d	Gnai2
Map1lc3a	3.89804518964139e-09	0.513240158794253	0.499	0.314	8.56712371779385e-05	Endothelial cell_0d	Map1lc3a
Sdha	3.95333918955432e-09	0.281474218911055	0.339	0.169	8.68864887080249e-05	Endothelial cell_0d	Sdha
Pkn2	3.98328307060734e-09	0.365671278515141	0.278	0.125	8.75445953258082e-05	Endothelial cell_0d	Pkn2
Lmbrd1	4.16303396799654e-09	0.361847186809816	0.301	0.145	9.1495160548628e-05	Endothelial cell_0d	Lmbrd1
Cxcl1	4.34533330979912e-09	0.632541025824236	0.506	0.339	9.55017354827651e-05	Endothelial cell_0d	Cxcl1
Hnrnpdl	5.05728830695029e-09	0.470227402339682	0.497	0.316	0.000111149082410153	Endothelial cell_0d	Hnrnpdl
Rnd1	5.3203689042198e-09	0.449055475791696	0.373	0.203	0.000116931067776943	Endothelial cell_0d	Rnd1
Csnk1d	5.47684823742912e-09	0.36859183502852	0.338	0.173	0.000120370170562217	Endothelial cell_0d	Csnk1d
Coq10b	5.50343419599387e-09	0.431590902353793	0.334	0.173	0.000120954476759553	Endothelial cell_0d	Coq10b
Cyb561	5.58372079715093e-09	0.371480984150721	0.343	0.176	0.000122719015679783	Endothelial cell_0d	Cyb561
Slk	5.97815599905066e-09	0.621545155082259	0.408	0.24	0.000131387912547135	Endothelial cell_0d	Slk
Ash1l	6.01170607654888e-09	0.477333523445995	0.304	0.148	0.000132125276150391	Endothelial cell_0d	Ash1l
Pcf11	6.50979144908572e-09	0.521855789045847	0.341	0.18	0.000143072196468006	Endothelial cell_0d	Pcf11
Eif5	7.96325244648737e-09	0.496797676597073	0.663	0.51	0.000175016362268899	Endothelial cell_0d	Eif5
Pink1	8.20038945715203e-09	0.386189047823338	0.367	0.196	0.000180228159489287	Endothelial cell_0d	Pink1
Mfge8	9.49819152474926e-09	0.398440158066475	0.718	0.566	0.000208751253330939	Endothelial cell_0d	Mfge8
Crtap	9.76265925720732e-09	0.314098451220019	0.416	0.229	0.000214563725154902	Endothelial cell_0d	Crtap
Hectd1	1.12422699684541e-08	0.389994049582183	0.323	0.159	0.000247082609366684	Endothelial cell_0d	Hectd1
4930523C07Rik	1.18538768472419e-08	0.507765889097768	0.261	0.12	0.000260524505348683	Endothelial cell_0d	4930523C07Rik
Gpi1	1.23605773780517e-08	0.437036851449524	0.443	0.275	0.000271660769614821	Endothelial cell_0d	Gpi1
Mycbp2	1.24207490678319e-08	0.548386217942321	0.283	0.136	0.000272983223012811	Endothelial cell_0d	Mycbp2
Dync1h1	1.28163118150381e-08	0.478071505369967	0.426	0.249	0.000281676901070908	Endothelial cell_0d	Dync1h1
Rbpms	1.39322300340003e-08	0.491621807621192	0.496	0.323	0.000306202551687258	Endothelial cell_0d	Rbpms
Kif26a	1.39624424559925e-08	0.427256928671207	0.282	0.134	0.000306866560297804	Endothelial cell_0d	Kif26a
Add3	1.48590642729038e-08	0.551834550686637	0.273	0.132	0.000326572514589879	Endothelial cell_0d	Add3
Pcolce2	1.49095312410249e-08	0.567686284173377	0.543	0.39	0.000327681677615246	Endothelial cell_0d	Pcolce2
Map2k3	1.49896285080877e-08	0.515610656292222	0.389	0.222	0.000329442055350752	Endothelial cell_0d	Map2k3
Rhoj	1.61528058975278e-08	0.428357123606368	0.515	0.328	0.000355006368015866	Endothelial cell_0d	Rhoj
Nfix	1.61590539335194e-08	0.458887346275684	0.459	0.286	0.00035514368735089	Endothelial cell_0d	Nfix
Dynll2	1.63922173473671e-08	0.315087346411947	0.382	0.208	0.000360268152860433	Endothelial cell_0d	Dynll2
Zfp91	1.67947606495805e-08	0.436233147413012	0.366	0.201	0.00036911524955648	Endothelial cell_0d	Zfp91
Jcad	1.72884504843941e-08	0.339867718811282	0.492	0.305	0.000379965564746012	Endothelial cell_0d	Jcad
Rap1b	1.90596207472554e-08	0.356831748967692	0.607	0.425	0.00041889234478318	Endothelial cell_0d	Rap1b
Zfp622	1.91643997291657e-08	0.293518720916849	0.327	0.169	0.000421195177247604	Endothelial cell_0d	Zfp622
Nudcd3	1.9228381051466e-08	0.423784623540543	0.269	0.125	0.000422601358749121	Endothelial cell_0d	Nudcd3
Serinc1	1.96935037360473e-08	0.475654538901926	0.528	0.358	0.000432823825110848	Endothelial cell_0d	Serinc1
Mfsd6	2.00247632865608e-08	0.294500284013401	0.256	0.111	0.000440104247512032	Endothelial cell_0d	Mfsd6
Notch1	2.02326475397274e-08	0.392683054227986	0.433	0.254	0.000444673127628128	Endothelial cell_0d	Notch1
Tacc1	2.27109433298263e-08	0.404043949311211	0.296	0.148	0.000499141112502922	Endothelial cell_0d	Tacc1
Ecm2	2.53351739986132e-08	0.34500174349539	0.389	0.219	0.000556816454141522	Endothelial cell_0d	Ecm2
Actn1	2.54045131522544e-08	0.413424867941007	0.665	0.49	0.000558340390060247	Endothelial cell_0d	Actn1
Igfbp4	2.60412346880307e-08	0.428878232133277	0.58	0.409	0.000572334255973538	Endothelial cell_0d	Igfbp4
Sbno1	2.69609579084881e-08	0.486263630435528	0.307	0.155	0.000592547932912752	Endothelial cell_0d	Sbno1
Rb1cc1	2.7120614932075e-08	0.398952831864708	0.269	0.127	0.000596056874977145	Endothelial cell_0d	Rb1cc1
Arhgef15	2.81747850609776e-08	0.336523866661885	0.28	0.136	0.000619225426070166	Endothelial cell_0d	Arhgef15
Flot2	2.85581388775828e-08	0.322120663156427	0.28	0.129	0.000627650776251515	Endothelial cell_0d	Flot2
Zcchc11	2.8778926948803e-08	0.464620176082449	0.251	0.113	0.000632503256480793	Endothelial cell_0d	Zcchc11
Adcy4	2.93934664627187e-08	0.508038922753464	0.501	0.328	0.000646009605917633	Endothelial cell_0d	Adcy4
Ppp1cb	3.11057126627181e-08	0.41975854687066	0.37	0.21	0.000683641352901218	Endothelial cell_0d	Ppp1cb
Uap1	3.1116772636111e-08	0.44378032449174	0.359	0.199	0.000683884428996447	Endothelial cell_0d	Uap1
Tspan3	3.11862609457452e-08	0.355850071083085	0.357	0.194	0.000685411643065588	Endothelial cell_0d	Tspan3
Pnrc1	3.20831440635382e-08	0.405147612992172	0.412	0.245	0.000705123340228442	Endothelial cell_0d	Pnrc1
Wnk1	3.34001946022009e-08	0.488985176013107	0.457	0.286	0.000734069476967171	Endothelial cell_0d	Wnk1
Wwp1	3.44254548253149e-08	0.427645749473173	0.302	0.157	0.000756602646150772	Endothelial cell_0d	Wwp1
Tpm1	3.4893336667003e-08	0.482992176817273	0.748	0.559	0.000766885753267393	Endothelial cell_0d	Tpm1
Calcrl	3.55393833717165e-08	0.638205562580788	0.357	0.21	0.000781084567743586	Endothelial cell_0d	Calcrl
Pdlim3	3.56063350618711e-08	0.394442470623065	0.306	0.157	0.000782556031989803	Endothelial cell_0d	Pdlim3
Cdc42bpa	3.76819171453509e-08	0.440670980137959	0.381	0.217	0.000828173175020523	Endothelial cell_0d	Cdc42bpa
Pbrm1	3.87936754359065e-08	0.416498389400581	0.359	0.196	0.000852607398730353	Endothelial cell_0d	Pbrm1
Sun2	3.90112275431542e-08	0.303330351776363	0.313	0.155	0.000857388758943443	Endothelial cell_0d	Sun2
Sbds	3.96241139802144e-08	0.375044447233749	0.454	0.286	0.000870858777057151	Endothelial cell_0d	Sbds
Nucks1	4.08803058925658e-08	0.379308248313286	0.328	0.166	0.000898467362906811	Endothelial cell_0d	Nucks1
Rtf1	4.3108993587841e-08	0.436513655216779	0.337	0.18	0.00094744946107357	Endothelial cell_0d	Rtf1
Trip12	4.61805464006155e-08	0.39233846590677	0.351	0.194	0.00101495604879273	Endothelial cell_0d	Trip12
Gata2	4.68310791429669e-08	0.36153347181815	0.33	0.173	0.00102925345740413	Endothelial cell_0d	Gata2
Srsf5	4.79647723860887e-08	0.415502534035466	0.654	0.49	0.00105416976750146	Endothelial cell_0d	Srsf5
Tsn	4.82737566944493e-08	0.325839921102376	0.384	0.217	0.00106096062463061	Endothelial cell_0d	Tsn
Efnb2	5.22541510232927e-08	0.425659299514493	0.344	0.189	0.00114844173118993	Endothelial cell_0d	Efnb2
Zdhhc20	5.27503093896443e-08	0.326574257341897	0.272	0.127	0.0011593462997656	Endothelial cell_0d	Zdhhc20
Rbm39	5.49033507483236e-08	0.382458376411165	0.684	0.559	0.00120666584274666	Endothelial cell_0d	Rbm39
Jund	6.22309014079057e-08	0.348957900671757	0.39	0.224	0.00136771075114295	Endothelial cell_0d	Jund
Ankrd12	6.37631861866453e-08	0.287996179827251	0.33	0.171	0.00140138730601009	Endothelial cell_0d	Ankrd12
Snw1	6.5237539901424e-08	0.442839964199864	0.397	0.238	0.0014337906519535	Endothelial cell_0d	Snw1
Jmjd1c	6.54685922842311e-08	0.474461998385063	0.312	0.166	0.00143886872122283	Endothelial cell_0d	Jmjd1c
Rapgef1	6.70414921474958e-08	0.466398337678765	0.268	0.129	0.00147343791441766	Endothelial cell_0d	Rapgef1
Copg1	7.04481554288917e-08	0.339058531956361	0.275	0.136	0.00154830956001618	Endothelial cell_0d	Copg1
Tie1	7.04914578076435e-08	0.460876233638391	0.596	0.427	0.00154926125969639	Endothelial cell_0d	Tie1
H3f3b	7.62239710908588e-08	0.410531599507779	0.829	0.769	0.00167525043663489	Endothelial cell_0d	H3f3b
Entpd1	7.71874193831075e-08	0.461312784279028	0.395	0.236	0.00169642510320194	Endothelial cell_0d	Entpd1
Cpq	7.72308455308581e-08	0.308959963431043	0.459	0.284	0.0016973795230772	Endothelial cell_0d	Cpq
Son	7.80673579951318e-08	0.486494194535243	0.584	0.406	0.00171576439401701	Endothelial cell_0d	Son
Mier1	8.0068677744191e-08	0.432047931207583	0.343	0.189	0.00175974939946183	Endothelial cell_0d	Mier1
Acin1	8.46586965873978e-08	0.492056777996611	0.286	0.145	0.00186062883359783	Endothelial cell_0d	Acin1
Hook3	8.48234133012635e-08	0.298453849910939	0.252	0.115	0.00186424897753517	Endothelial cell_0d	Hook3
Mia3	8.57791463358943e-08	0.340289959790233	0.296	0.152	0.00188525407817029	Endothelial cell_0d	Mia3
Hnrnpd	8.94873648720342e-08	0.426953611478196	0.373	0.219	0.00196675330515757	Endothelial cell_0d	Hnrnpd
Snrpb	9.27738397941463e-08	0.335307003534973	0.452	0.284	0.00203898345099575	Endothelial cell_0d	Snrpb
Hes1	1.012981996236e-07	0.488889234609688	0.611	0.462	0.00222633183132748	Endothelial cell_0d	Hes1
Diaph1	1.02645363906849e-07	0.431756307980581	0.29	0.15	0.00225593980794473	Endothelial cell_0d	Diaph1
Cbx5	1.03138363886328e-07	0.364524493513875	0.307	0.162	0.00226677496149372	Endothelial cell_0d	Cbx5
Nrd1	1.05496632023329e-07	0.31059047039719	0.353	0.192	0.00231860497860872	Endothelial cell_0d	Nrd1
Klf3	1.10918514871698e-07	0.414688967847363	0.349	0.196	0.00243776711985018	Endothelial cell_0d	Klf3
Itgb5	1.15304201642606e-07	0.281816711561381	0.277	0.139	0.0025341557437012	Endothelial cell_0d	Itgb5
Ogdh	1.15683673529996e-07	0.357790824031463	0.288	0.145	0.00254249577684225	Endothelial cell_0d	Ogdh
Mbtps1	1.1852247422671e-07	0.338841220330357	0.263	0.127	0.00260488693855463	Endothelial cell_0d	Mbtps1
Stim1	1.21024416138519e-07	0.368327549476338	0.261	0.125	0.00265987461789238	Endothelial cell_0d	Stim1
Prpf8	1.22403120164313e-07	0.312680925981149	0.266	0.129	0.00269017577497127	Endothelial cell_0d	Prpf8
Bcr	1.23855835313962e-07	0.456755902407475	0.272	0.136	0.00272210354853027	Endothelial cell_0d	Bcr
Gpbp1	1.24909131260083e-07	0.434713595786576	0.316	0.171	0.00274525288683409	Endothelial cell_0d	Gpbp1
Scpep1	1.25256922565866e-07	0.366892211540637	0.433	0.275	0.0027528966441526	Endothelial cell_0d	Scpep1
Ncor1	1.30130742531225e-07	0.414587535136639	0.41	0.247	0.00286001345935126	Endothelial cell_0d	Ncor1
Rapgef5	1.32099921748939e-07	0.406922016449649	0.49	0.321	0.00290329208019818	Endothelial cell_0d	Rapgef5
Ssfa2	1.34246826478266e-07	0.458096046026711	0.502	0.346	0.00295047675233933	Endothelial cell_0d	Ssfa2
Pura	1.5187204417969e-07	0.33473370753813	0.356	0.199	0.00333784378698123	Endothelial cell_0d	Pura
Crip2	1.55122926498338e-07	0.420925724484167	0.739	0.64	0.00340929167858047	Endothelial cell_0d	Crip2
Gtf2i	1.63189510977862e-07	0.368089283975302	0.264	0.132	0.00358657907227146	Endothelial cell_0d	Gtf2i
Thrap3	1.66145474108157e-07	0.448847720921893	0.344	0.199	0.00365154522994907	Endothelial cell_0d	Thrap3
Mustn1	1.7074918925339e-07	0.57973128433682	0.269	0.136	0.00375272568141101	Endothelial cell_0d	Mustn1
Gnai3	1.8619389474044e-07	0.293383316554974	0.333	0.185	0.00409216941860538	Endothelial cell_0d	Gnai3
Ahnak2	1.86880546390251e-07	0.52548040898967	0.257	0.127	0.00410726064856493	Endothelial cell_0d	Ahnak2
Prkar1a	1.8692332287916e-07	0.387344388859387	0.608	0.439	0.00410820079023817	Endothelial cell_0d	Prkar1a
Plxna2	1.86981702672171e-07	0.408167001040322	0.366	0.21	0.00410948386132898	Endothelial cell_0d	Plxna2
Syne2	1.97041542964036e-07	0.451863403756329	0.315	0.166	0.00433057903126359	Endothelial cell_0d	Syne2
Jam2	2.05654293198899e-07	0.336095243385557	0.476	0.307	0.0045198700559254	Endothelial cell_0d	Jam2
Ubn1	2.13965272343951e-07	0.389456501840751	0.289	0.15	0.00470252875557535	Endothelial cell_0d	Ubn1
Oat	2.19237427821897e-07	0.299483377435974	0.403	0.245	0.00481840018866966	Endothelial cell_0d	Oat
Prrc2c	2.26756957532627e-07	0.509602572515594	0.387	0.238	0.00498366441265209	Endothelial cell_0d	Prrc2c
Jag1	2.27424149299309e-07	0.373882324225104	0.269	0.134	0.0049983279533002	Endothelial cell_0d	Jag1
Heg1	2.27942695662673e-07	0.465005959193224	0.863	0.79	0.00500972456527423	Endothelial cell_0d	Heg1
Smad7	2.28250328015105e-07	0.325292853000235	0.258	0.125	0.00501648570911598	Endothelial cell_0d	Smad7
Kif1b	2.70240804601478e-07	0.558253825598153	0.294	0.162	0.00593935240353129	Endothelial cell_0d	Kif1b
Ppm1a	3.06217186593843e-07	0.354776659130631	0.284	0.15	0.00673004132695949	Endothelial cell_0d	Ppm1a
Amotl1	3.18733068323154e-07	0.508603102777233	0.322	0.18	0.00700511537560628	Endothelial cell_0d	Amotl1
Aff4	3.50844228287347e-07	0.40400953247474	0.251	0.125	0.00771085444929932	Endothelial cell_0d	Aff4
Ddx3x	3.51082928772345e-07	0.385370461048032	0.742	0.644	0.0077161006085586	Endothelial cell_0d	Ddx3x
Ybx1	3.78849222999694e-07	0.252396584329955	0.843	0.794	0.00832634822308727	Endothelial cell_0d	Ybx1
Aldoa	3.79235160313002e-07	0.300762028091979	0.606	0.436	0.00833483035335915	Endothelial cell_0d	Aldoa
Rrp1	3.80102046083414e-07	0.29269278318521	0.361	0.21	0.00835388276882127	Endothelial cell_0d	Rrp1
Sptlc2	3.80448661524826e-07	0.355768001413075	0.357	0.215	0.00836150068299263	Endothelial cell_0d	Sptlc2
Sde2	3.93030298469654e-07	0.350932904938802	0.343	0.192	0.00863801989976606	Endothelial cell_0d	Sde2
Ext2	3.96397427405347e-07	0.290818548746391	0.267	0.134	0.00871202265951472	Endothelial cell_0d	Ext2
Sdf4	4.01210256755933e-07	0.303927550550472	0.597	0.43	0.0088177990229819	Endothelial cell_0d	Sdf4
Krt80	4.07473984443541e-07	0.315814129468422	0.253	0.125	0.00895546323010015	Endothelial cell_0d	Krt80
Elf2	4.15711024655065e-07	0.386423016341274	0.305	0.171	0.00913649689986902	Endothelial cell_0d	Elf2
Csrp2	4.15789180789199e-07	0.524415154703404	0.71	0.559	0.00913821461538502	Endothelial cell_0d	Csrp2
Dcn	4.20044517813496e-07	0.457733946522135	0.485	0.309	0.00923173841250501	Endothelial cell_0d	Dcn
Stub1	4.21159537013852e-07	0.355450845859625	0.282	0.148	0.00925624430449043	Endothelial cell_0d	Stub1
Cavin3	4.25368375005653e-07	0.294883122309318	0.606	0.439	0.00934874614587424	Endothelial cell_0d	Cavin3
Dek	4.31487213271395e-07	0.342159181457429	0.49	0.321	0.00948322597327871	Endothelial cell_0d	Dek
Azin1	4.39839813296152e-07	0.42028648213349	0.616	0.467	0.00966679941662283	Endothelial cell_0d	Azin1
Ube2h	4.48053134297499e-07	0.252430506220436	0.36	0.206	0.00984731178559043	Endothelial cell_0d	Ube2h
Kif5b	4.58609140375591e-07	0.408697759333681	0.623	0.462	0.0100793116871747	Endothelial cell_0d	Kif5b
Stab1	4.67799570324769e-07	0.552528998051927	0.485	0.342	0.0102812989565978	Endothelial cell_0d	Stab1
Glmp	4.79264444896855e-07	0.276619072847606	0.371	0.215	0.0105332739699431	Endothelial cell_0d	Glmp
Fermt2	5.10940660008307e-07	0.37699714517577	0.551	0.381	0.0112294538256626	Endothelial cell_0d	Fermt2
Bsg	5.2032164822847e-07	0.404619814902432	0.687	0.589	0.0114356291847653	Endothelial cell_0d	Bsg
Ppp2r5c	5.23257335346603e-07	0.403279108219579	0.348	0.201	0.0115001497162476	Endothelial cell_0d	Ppp2r5c
Ryk	5.36192801423189e-07	0.332984680142605	0.284	0.15	0.0117844453896788	Endothelial cell_0d	Ryk
Anp32e	5.40869349807141e-07	0.326701732294669	0.365	0.217	0.0118872265700613	Endothelial cell_0d	Anp32e
Ccdc47	5.4424425141191e-07	0.323162739842054	0.29	0.157	0.011961400157531	Endothelial cell_0d	Ccdc47
Col5a1	5.50941531054913e-07	0.3849698320057	0.256	0.129	0.0121085929695249	Endothelial cell_0d	Col5a1
Pecam1	5.61108426579352e-07	0.337679270846424	0.933	0.97	0.012332040999361	Endothelial cell_0d	Pecam1
Ptpn11	5.8496874943379e-07	0.358220778377735	0.311	0.173	0.0128564431750558	Endothelial cell_0d	Ptpn11
Mxra7	5.95782305868607e-07	0.450888513147773	0.25	0.125	0.0130941035183803	Endothelial cell_0d	Mxra7
Copa	6.54220515229356e-07	0.386126268618474	0.368	0.217	0.0143784584837108	Endothelial cell_0d	Copa
Sptssa	6.67610723822693e-07	0.307901562156171	0.344	0.201	0.0146727484881751	Endothelial cell_0d	Sptssa
Vcp	6.76893691140467e-07	0.332060251668312	0.557	0.397	0.0148767695438852	Endothelial cell_0d	Vcp
Sf3b2	6.93116388559882e-07	0.319545859152832	0.42	0.259	0.0152333119877691	Endothelial cell_0d	Sf3b2
Afdn	7.18075718448489e-07	0.451950639617652	0.311	0.176	0.0157818681400609	Endothelial cell_0d	Afdn
Nckap1	7.20519320813838e-07	0.336857570336998	0.376	0.224	0.0158355736328465	Endothelial cell_0d	Nckap1
Csnk1a1	7.2378078524913e-07	0.327206901458183	0.494	0.33	0.0159072540982054	Endothelial cell_0d	Csnk1a1
Map4	7.52275677317656e-07	0.251083616442154	0.482	0.316	0.0165335148360874	Endothelial cell_0d	Map4
Cavin1	7.76325473739023e-07	0.375746005791013	0.838	0.762	0.0170620812618363	Endothelial cell_0d	Cavin1
Srrm1	7.96855055312202e-07	0.288022267843827	0.353	0.208	0.0175132804056516	Endothelial cell_0d	Srrm1
Srrm2	8.16734325726786e-07	0.398958441369522	0.356	0.212	0.0179501870108233	Endothelial cell_0d	Srrm2
Cast	8.50518360792114e-07	0.339845430088827	0.465	0.309	0.0186926925334891	Endothelial cell_0d	Cast
Gm44503	8.52987355919612e-07	0.344449439597264	0.452	0.298	0.0187469561084012	Endothelial cell_0d	Gm44503
Plod1	8.81406666871015e-07	0.273851518937406	0.266	0.136	0.0193715557244912	Endothelial cell_0d	Plod1
Abcf1	8.96823467662617e-07	0.38381397464386	0.327	0.187	0.019710386172289	Endothelial cell_0d	Abcf1
Casp4	9.22536389002685e-07	0.266594864097118	0.253	0.127	0.020275504757501	Endothelial cell_0d	Casp4
Cd2ap	9.46943821087513e-07	0.323020578076665	0.488	0.33	0.0208119312998614	Endothelial cell_0d	Cd2ap
Usp34	9.66906748074938e-07	0.270211860077512	0.356	0.21	0.021250676509191	Endothelial cell_0d	Usp34
Luzp1	9.81581459120392e-07	0.360938122615671	0.321	0.185	0.021573197308548	Endothelial cell_0d	Luzp1
Rasa1	1.00695209735764e-06	0.360423485373986	0.266	0.139	0.0221307931957262	Endothelial cell_0d	Rasa1
Mfap5	1.01478345715101e-06	0.2953699872307	0.515	0.339	0.0223029108212648	Endothelial cell_0d	Mfap5
Ier5	1.12694505313277e-06	0.35606899878599	0.317	0.18	0.024767998377752	Endothelial cell_0d	Ier5
Lmcd1	1.19158779562878e-06	0.368825870239844	0.508	0.346	0.0261887165723294	Endothelial cell_0d	Lmcd1
Purb	1.27008268471008e-06	0.373387768008651	0.405	0.254	0.0279138772445582	Endothelial cell_0d	Purb
Thra	1.27557711559473e-06	0.314821388037137	0.354	0.208	0.0280346338465409	Endothelial cell_0d	Thra
Akap9	1.46421640497695e-06	0.294735739211091	0.274	0.145	0.0321805481485834	Endothelial cell_0d	Akap9
Txnrd1	1.47641210558952e-06	0.434704296555166	0.25	0.129	0.0324485852566465	Endothelial cell_0d	Txnrd1
Tm9sf3	1.59294367665301e-06	0.334740671410697	0.54	0.37	0.0350097161254798	Endothelial cell_0d	Tm9sf3
Map7d1	1.60928123323429e-06	0.391238496508851	0.4	0.256	0.0353687829440233	Endothelial cell_0d	Map7d1
Golim4	1.67963169163844e-06	0.370819173462523	0.531	0.383	0.0369149453188297	Endothelial cell_0d	Golim4
Actr2	1.68982880890138e-06	0.291435014598058	0.408	0.252	0.0371390575620344	Endothelial cell_0d	Actr2
Zfp106	1.71541644258222e-06	0.464336789574144	0.272	0.148	0.0377014225750721	Endothelial cell_0d	Zfp106
Plk2	1.89945622061465e-06	0.25872851008908	0.372	0.226	0.0417462488166688	Endothelial cell_0d	Plk2
Laptm4a	1.92819185330015e-06	0.274047356456683	0.835	0.788	0.0423778005518306	Endothelial cell_0d	Laptm4a
Wls	1.96426530348046e-06	0.271115928430494	0.346	0.201	0.0431706228398936	Endothelial cell_0d	Wls
Clcn4	2.03659980687209e-06	0.282545653294657	0.279	0.15	0.0447603905554349	Endothelial cell_0d	Clcn4
Hipk1	2.04521126828022e-06	0.35374820439077	0.288	0.162	0.0449496532542626	Endothelial cell_0d	Hipk1
Rab10	2.45788313214209e-06	0.344761884797028	0.42	0.273	0.0540193554782189	Endothelial cell_0d	Rab10
Bptf	2.50246575399675e-06	0.443083154920525	0.332	0.196	0.0549991923413405	Endothelial cell_0d	Bptf
Ddx3y	2.56079204985825e-06	0.343139550537397	0.337	0.194	0.0562810876717847	Endothelial cell_0d	Ddx3y
2900097C17Rik	2.62558155646579e-06	0.272008491356831	0.348	0.21	0.0577050314480052	Endothelial cell_0d	2900097C17Rik
Canx	2.72459620418015e-06	0.382569704967087	0.651	0.503	0.0598811753754713	Endothelial cell_0d	Canx
Odc1	2.76528308823641e-06	0.357830070239621	0.561	0.406	0.0607753917132598	Endothelial cell_0d	Odc1
Cited2	2.7679381970537e-06	0.310982762163111	0.272	0.148	0.0608337456948462	Endothelial cell_0d	Cited2
Ddx6	2.85690976850343e-06	0.271783694178846	0.628	0.471	0.0627891628921683	Endothelial cell_0d	Ddx6
Cyfip1	2.85987813831771e-06	0.452989487732347	0.356	0.224	0.0628544017239467	Endothelial cell_0d	Cyfip1
Ptpn14	2.86963242750724e-06	0.29007807636444	0.332	0.199	0.0630687814917542	Endothelial cell_0d	Ptpn14
Arhgdia	3.06727051551369e-06	0.358127562678347	0.576	0.427	0.0674124713899599	Endothelial cell_0d	Arhgdia
Card19	3.11250701694358e-06	0.325159522849102	0.319	0.185	0.068406679218386	Endothelial cell_0d	Card19
Mef2a	3.35071169238872e-06	0.347529274293467	0.361	0.219	0.0736419415753193	Endothelial cell_0d	Mef2a
Sncg	3.50613098000848e-06	0.348900163759754	0.291	0.164	0.0770577466786264	Endothelial cell_0d	Sncg
Rab3d	3.53371807025237e-06	0.2857498948942	0.285	0.155	0.0776640557480066	Endothelial cell_0d	Rab3d
Cd47	3.54112316656947e-06	0.389606245003934	0.63	0.492	0.0778268049548638	Endothelial cell_0d	Cd47
Rpn2	3.67368516579155e-06	0.370891284614935	0.539	0.395	0.0807402525737666	Endothelial cell_0d	Rpn2
Dynlt3	3.72911651370826e-06	0.282199717973977	0.446	0.291	0.0819585227382802	Endothelial cell_0d	Dynlt3
Fgd5	3.80118277610452e-06	0.268896294618821	0.296	0.171	0.0835423950532252	Endothelial cell_0d	Fgd5
Mprip	3.90489569185744e-06	0.321750608329689	0.424	0.282	0.0858217975156429	Endothelial cell_0d	Mprip
Supt6	4.14328165270942e-06	0.38350697728982	0.264	0.143	0.0910610441632476	Endothelial cell_0d	Supt6
Arhgap31	4.2169627906739e-06	0.26651181557137	0.327	0.189	0.092680408213431	Endothelial cell_0d	Arhgap31
Skil	4.3902236555327e-06	0.38220785318043	0.368	0.24	0.0964883355012976	Endothelial cell_0d	Skil
Gda	4.76270064390715e-06	0.306440210091295	0.326	0.189	0.104674634751791	Endothelial cell_0d	Gda
Ecm1	4.79241511143902e-06	0.276237047533796	0.372	0.233	0.105327699319207	Endothelial cell_0d	Ecm1
Golga4	4.85454675942796e-06	0.278827969229834	0.258	0.141	0.106693228678708	Endothelial cell_0d	Golga4
Il6st	4.98333097042357e-06	0.31205671409054	0.646	0.478	0.109523648067969	Endothelial cell_0d	Il6st
Phc2	5.04575286272715e-06	0.274307440874827	0.266	0.145	0.110895556417017	Endothelial cell_0d	Phc2
Grn	5.09004953870818e-06	0.391549150009227	0.565	0.418	0.111869108761728	Endothelial cell_0d	Grn
Ankrd11	5.27395019632424e-06	0.411401675046843	0.311	0.187	0.115910877414814	Endothelial cell_0d	Ankrd11
Thbd	5.31510311339433e-06	0.354626658931944	0.616	0.467	0.116815336226181	Endothelial cell_0d	Thbd
Slco2a1	5.34082210150515e-06	0.41483597885236	0.537	0.388	0.11738058814688	Endothelial cell_0d	Slco2a1
Jak1	5.77383715592807e-06	0.41370055738645	0.458	0.305	0.126897393012987	Endothelial cell_0d	Jak1
Pak2	6.16300390644155e-06	0.298527925312872	0.315	0.187	0.135450499855772	Endothelial cell_0d	Pak2
Blmh	6.24941351266777e-06	0.277800275582445	0.277	0.155	0.137349610181412	Endothelial cell_0d	Blmh
Qk	6.35973509857744e-06	0.364717876065961	0.34	0.21	0.139774257996535	Endothelial cell_0d	Qk
Cd93	6.50471115045268e-06	0.323828588275231	0.742	0.603	0.142960541664649	Endothelial cell_0d	Cd93
Rab14	6.9710502941059e-06	0.429391168290181	0.485	0.346	0.153209743363859	Endothelial cell_0d	Rab14
Scaf11	7.13544984710893e-06	0.395252580305537	0.273	0.152	0.15682291673976	Endothelial cell_0d	Scaf11
Smc1a	7.61577426616623e-06	0.285068746404157	0.54	0.374	0.167379486821801	Endothelial cell_0d	Smc1a
Smc3	7.7208806319026e-06	0.478833321095648	0.316	0.194	0.169689514527955	Endothelial cell_0d	Smc3
Nasp	7.72881564659621e-06	0.257501126893219	0.362	0.229	0.169863910280891	Endothelial cell_0d	Nasp
Brd2	7.73371901994655e-06	0.27455958851854	0.661	0.506	0.169971676620385	Endothelial cell_0d	Brd2
Alkbh5	7.80682161851234e-06	0.363987848134767	0.338	0.206	0.171578325531664	Endothelial cell_0d	Alkbh5
Tcf4	7.83579161634455e-06	0.438728819396322	0.307	0.187	0.17221502814402	Endothelial cell_0d	Tcf4
Ccpg1	8.13460755991726e-06	0.32082269030824	0.494	0.349	0.178782404951862	Endothelial cell_0d	Ccpg1
Ergic2	8.42715991869775e-06	0.327470517577563	0.289	0.166	0.185212120693139	Endothelial cell_0d	Ergic2
Ddx50	8.5516928897486e-06	0.340646846688577	0.422	0.282	0.187949106330895	Endothelial cell_0d	Ddx50
Mapk1	8.69822227829661e-06	0.291090669477725	0.259	0.141	0.191169529232403	Endothelial cell_0d	Mapk1
Eid1	8.73337574267502e-06	0.347645559746537	0.416	0.279	0.191942132072512	Endothelial cell_0d	Eid1
Cldn5	9.34244993157239e-06	0.361562672657295	0.491	0.349	0.205328364596098	Endothelial cell_0d	Cldn5
Ppp1r10	9.42308013789713e-06	0.365191035137692	0.296	0.178	0.207100455270703	Endothelial cell_0d	Ppp1r10
Gm38394	9.82209511448945e-06	0.400246103354977	0.525	0.374	0.215870006426249	Endothelial cell_0d	Gm38394
Hey2	1.01158878534025e-05	0.301446265217289	0.318	0.192	0.22232698324208	Endothelial cell_0d	Hey2
Crim1	1.03427034234746e-05	0.384658687646086	0.623	0.506	0.227311935841126	Endothelial cell_0d	Crim1
Usp7	1.07473588491906e-05	0.290544517796513	0.289	0.166	0.236205452787511	Endothelial cell_0d	Usp7
Nfat5	1.24704269013701e-05	0.397938404080836	0.317	0.192	0.274075042438311	Endothelial cell_0d	Nfat5
Esyt2	1.26212343847322e-05	0.308150446225553	0.341	0.21	0.277389489307645	Endothelial cell_0d	Esyt2
Myo1c	1.27009279376091e-05	0.34869718070023	0.438	0.293	0.279140994212774	Endothelial cell_0d	Myo1c
Il11ra1	1.3279074023242e-05	0.257787794218176	0.3	0.176	0.291847488882813	Endothelial cell_0d	Il11ra1
Itga1	1.37094517714408e-05	0.422622838878996	0.377	0.247	0.301306331032727	Endothelial cell_0d	Itga1
Rnf11	1.40123198169181e-05	0.312652983703996	0.36	0.229	0.307962764936227	Endothelial cell_0d	Rnf11
Cyp4b1	1.41695428953807e-05	0.301432839510642	0.296	0.176	0.311418213754677	Endothelial cell_0d	Cyp4b1
Tor1b	1.43794237829747e-05	0.274591723091539	0.268	0.152	0.316030975902218	Endothelial cell_0d	Tor1b
Parva	1.64248235912722e-05	0.251822424244353	0.39	0.254	0.36098477288898	Endothelial cell_0d	Parva
Nipbl	1.6552251895484e-05	0.261419527355838	0.387	0.254	0.363785392158946	Endothelial cell_0d	Nipbl
Csde1	1.71861065135896e-05	0.346504761211788	0.636	0.492	0.377716248955672	Endothelial cell_0d	Csde1
Mtdh	1.74050492960137e-05	0.277558380652266	0.475	0.337	0.38252817342779	Endothelial cell_0d	Mtdh
Tmod3	1.75530509388861e-05	0.367279652298676	0.597	0.483	0.385780953534838	Endothelial cell_0d	Tmod3
Bmx	1.809065427549e-05	0.417535165913661	0.499	0.365	0.39759639966672	Endothelial cell_0d	Bmx
Syn3	2.00124244463659e-05	0.343946350690166	0.447	0.309	0.43983306448223	Endothelial cell_0d	Syn3
Stat3	2.06136539176627e-05	0.251924570987835	0.447	0.3	0.45304688580239	Endothelial cell_0d	Stat3
Sgk1	2.07489305361867e-05	0.304918426327069	0.529	0.395	0.456019995324311	Endothelial cell_0d	Sgk1
Dnajc1	2.26499148519777e-05	0.306104411006587	0.271	0.157	0.497799828616766	Endothelial cell_0d	Dnajc1
Sar1a	2.40862187571673e-05	0.341135665269626	0.526	0.388	0.529366915845023	Endothelial cell_0d	Sar1a
Eif4a2	2.50146291907739e-05	0.296575274433154	0.645	0.506	0.549771520354828	Endothelial cell_0d	Eif4a2
Zeb1	2.51237240021906e-05	0.368055381124146	0.252	0.148	0.552169206120146	Endothelial cell_0d	Zeb1
Myadm	2.6249447847789e-05	0.289459959354205	0.406	0.273	0.576910364798707	Endothelial cell_0d	Myadm
Calr	2.74434932468719e-05	0.315609313040525	0.721	0.635	0.603153094579751	Endothelial cell_0d	Calr
Palmd	2.77038223208911e-05	0.370258358758921	0.481	0.356	0.608874606968544	Endothelial cell_0d	Palmd
Clu	2.78545219926296e-05	0.268861072989409	0.923	0.945	0.612186684354013	Endothelial cell_0d	Clu
Ktn1	2.95087154416401e-05	0.386063870238256	0.399	0.263	0.648542547976366	Endothelial cell_0d	Ktn1
Luc7l2	2.98396601261369e-05	0.271391733622676	0.372	0.249	0.655816050252236	Endothelial cell_0d	Luc7l2
Ythdc1	3.20699317907039e-05	0.278338880636279	0.424	0.286	0.704832960896091	Endothelial cell_0d	Ythdc1
Col18a1	3.54280968731474e-05	0.374451584791863	0.454	0.319	0.778638713078034	Endothelial cell_0d	Col18a1
2810474O19Rik	3.62528330433968e-05	0.300180189877005	0.255	0.145	0.796764764627774	Endothelial cell_0d	2810474O19Rik
Txnip	3.63305306738559e-05	0.302993761087017	0.722	0.6	0.798472403150005	Endothelial cell_0d	Txnip
Dusp3	3.70430572933422e-05	0.288613103880051	0.444	0.307	0.814132313193075	Endothelial cell_0d	Dusp3
Nfkb1	3.88552308587477e-05	0.325341716354736	0.299	0.189	0.853960263813557	Endothelial cell_0d	Nfkb1
Lox	3.90834468110722e-05	0.310018078116654	0.506	0.374	0.858975994013745	Endothelial cell_0d	Lox
Ankrd17	4.12129084654906e-05	0.353083401018438	0.297	0.189	0.905777302254553	Endothelial cell_0d	Ankrd17
Cdc37	4.17564773750584e-05	0.263780173024359	0.438	0.3	0.917723859749034	Endothelial cell_0d	Cdc37
Gm20388	4.35421561687652e-05	0.322975021231142	0.301	0.187	0.956969508277121	Endothelial cell_0d	Gm20388
Galnt2	4.35421561687652e-05	0.322975021231142	0.301	0.187	0.956969508277121	Endothelial cell_0d	Galnt2
Add1	4.38254343591192e-05	0.276531653439596	0.326	0.203	0.963195396344722	Endothelial cell_0d	Add1
Eprs	4.73338849367408e-05	0.346309219798875	0.312	0.194	1	Endothelial cell_0d	Eprs
Tcf7l1	5.03347440165034e-05	0.321747255552388	0.251	0.148	1	Endothelial cell_0d	Tcf7l1
Wsb1	5.18018799184473e-05	0.323652383466259	0.54	0.425	1	Endothelial cell_0d	Wsb1
Enpp6	5.20616746805599e-05	0.299280768451734	0.565	0.436	1	Endothelial cell_0d	Enpp6
Abcg2	5.20760904264584e-05	0.325334642703802	0.257	0.152	1	Endothelial cell_0d	Abcg2
Zmiz1	5.24471725891906e-05	0.27507926361562	0.252	0.145	1	Endothelial cell_0d	Zmiz1
BC005537	5.50168475854566e-05	0.287914745779622	0.383	0.256	1	Endothelial cell_0d	BC005537
Tmbim1	6.02331201224469e-05	0.259692106337742	0.47	0.326	1	Endothelial cell_0d	Tmbim1
Anapc11	6.38665911655806e-05	0.271215831675943	0.416	0.279	1	Endothelial cell_0d	Anapc11
Atp5b	6.84788262214126e-05	0.304601948640608	0.611	0.462	1	Endothelial cell_0d	Atp5b
Mob2	6.96702539574978e-05	0.288341689976139	0.266	0.159	1	Endothelial cell_0d	Mob2
Zfp326	6.99023170174876e-05	0.312742435692423	0.264	0.159	1	Endothelial cell_0d	Zfp326
Cd151	7.81513876463284e-05	0.261685526084199	0.568	0.43	1	Endothelial cell_0d	Cd151
Cers5	7.86114399098298e-05	0.277778186763912	0.288	0.176	1	Endothelial cell_0d	Cers5
Klf10	8.09303283912186e-05	0.269106087030493	0.285	0.178	1	Endothelial cell_0d	Klf10
Plxna4	8.1625791778975e-05	0.28674427432594	0.272	0.164	1	Endothelial cell_0d	Plxna4
Pcmtd1	9.57227761167228e-05	0.388578226447273	0.35	0.233	1	Endothelial cell_0d	Pcmtd1
Tinagl1	9.7449731877951e-05	0.307338196133651	0.787	0.721	1	Endothelial cell_0d	Tinagl1
Plxdc2	0.000105129055666818	0.281825212785697	0.313	0.201	1	Endothelial cell_0d	Plxdc2
Csf1	0.00014355434712877	0.320094585213922	0.29	0.185	1	Endothelial cell_0d	Csf1
Pkn3	0.000144359997227699	0.259491634274523	0.367	0.249	1	Endothelial cell_0d	Pkn3
Phip	0.000145770226104523	0.345433153131932	0.258	0.159	1	Endothelial cell_0d	Phip
Dennd5b	0.000157536427519359	0.289422532054862	0.362	0.252	1	Endothelial cell_0d	Dennd5b
Hbegf	0.00016997310359277	0.457130613813286	0.562	0.467	1	Endothelial cell_0d	Hbegf
Mical2	0.000183880789658457	0.287002388800272	0.257	0.159	1	Endothelial cell_0d	Mical2
Ctsl	0.000185199558755525	0.278198560973172	0.695	0.598	1	Endothelial cell_0d	Ctsl
H3f3a	0.000234310585947136	0.263103664625156	0.787	0.734	1	Endothelial cell_0d	H3f3a
Tmem184b	0.000247308186633541	0.294590574926283	0.315	0.212	1	Endothelial cell_0d	Tmem184b
Wwtr1	0.000250591336547262	0.327801002272507	0.457	0.342	1	Endothelial cell_0d	Wwtr1
Cnbp	0.000259493383305511	0.269073505841585	0.578	0.45	1	Endothelial cell_0d	Cnbp
Pdcd6ip	0.000270392908217956	0.329541678356756	0.399	0.279	1	Endothelial cell_0d	Pdcd6ip
Eif6	0.000279981999575245	0.305755567580347	0.294	0.194	1	Endothelial cell_0d	Eif6
Vamp3	0.000282495701490616	0.331058764307027	0.43	0.312	1	Endothelial cell_0d	Vamp3
Hmgb1	0.000283167062078363	0.265868135038499	0.725	0.637	1	Endothelial cell_0d	Hmgb1
Cyb5r3	0.000283798580276676	0.256301798578272	0.622	0.494	1	Endothelial cell_0d	Cyb5r3
Strn3	0.000308782284449205	0.267925864050152	0.268	0.166	1	Endothelial cell_0d	Strn3
Baz2b	0.000337765526234141	0.253663940812763	0.285	0.182	1	Endothelial cell_0d	Baz2b
Ttc3	0.000347616028362971	0.359117327943903	0.35	0.24	1	Endothelial cell_0d	Ttc3
Atp2a2	0.00039128921663434	0.356416949615902	0.343	0.242	1	Endothelial cell_0d	Atp2a2
Gng12	0.00044973912327662	0.298198106610621	0.346	0.245	1	Endothelial cell_0d	Gng12
Ap3d1	0.000452820734836267	0.251296848888616	0.284	0.185	1	Endothelial cell_0d	Ap3d1
Senp6	0.000461079992032763	0.312630027180111	0.365	0.256	1	Endothelial cell_0d	Senp6
Nfe2l2	0.000462050866657531	0.29936514869945	0.437	0.328	1	Endothelial cell_0d	Nfe2l2
Sec62	0.000516245552233804	0.279276411535348	0.572	0.46	1	Endothelial cell_0d	Sec62
Mtpn	0.00053819613259325	0.307003803199852	0.419	0.303	1	Endothelial cell_0d	Mtpn
Zc3h11a	0.000570789838301187	0.305473975478199	0.485	0.365	1	Endothelial cell_0d	Zc3h11a
Phlda1	0.000598705817744214	0.35082257041123	0.277	0.185	1	Endothelial cell_0d	Phlda1
Arid5b	0.000631576662118766	0.28657557273817	0.442	0.335	1	Endothelial cell_0d	Arid5b
Tulp4	0.000787237634941894	0.323072244598611	0.55	0.453	1	Endothelial cell_0d	Tulp4
Ctdsp2	0.0008071893293956	0.279479355767888	0.508	0.381	1	Endothelial cell_0d	Ctdsp2
Ccar1	0.000912913445698134	0.288845121992025	0.295	0.203	1	Endothelial cell_0d	Ccar1
Ece1	0.00123460447975624	0.276758559507525	0.841	0.824	1	Endothelial cell_0d	Ece1
Elf1	0.00123791738921067	0.298579260734574	0.334	0.238	1	Endothelial cell_0d	Elf1
Rbm25	0.00130240868836906	0.252018024714436	0.42	0.309	1	Endothelial cell_0d	Rbm25
Myh9	0.00144445523561067	0.250510939796086	0.602	0.487	1	Endothelial cell_0d	Myh9
Reep3	0.00205276827358339	0.267454665063656	0.381	0.284	1	Endothelial cell_0d	Reep3
Tmbim6	0.0034914549351615	0.252798863326522	0.601	0.506	1	Endothelial cell_0d	Tmbim6
Icam2	0.00523413774992564	0.268313194001346	0.638	0.577	1	Endothelial cell_0d	Icam2
Nid1	0.00569714230045244	0.27613866892903	0.29	0.215	1	Endothelial cell_0d	Nid1
Ctsh	0.00648148643229876	0.264618394301801	0.744	0.734	1	Endothelial cell_0d	Ctsh
mt-Nd1	2.59952810791117e-103	1.52309669676653	1	0.957	5.71324287556717e-99	Endothelial cell_3d	mt-Nd1
Rplp2	1.09575720874217e-96	1.20994027491099	0.986	0.884	2.40825519337354e-92	Endothelial cell_3d	Rplp2
mt-Co2	2.11801638658888e-95	1.38358173498814	1	0.993	4.65497641444504e-91	Endothelial cell_3d	mt-Co2
mt-Co3	2.18718584691878e-94	1.37108547325743	1	0.984	4.8069970543581e-90	Endothelial cell_3d	mt-Co3
Wdr89	3.97752145072191e-93	1.78647931391908	0.887	0.576	8.74179664439662e-89	Endothelial cell_3d	Wdr89
mt-Atp6	5.03745193079522e-87	1.16921781218857	1	0.989	1.10713118535017e-82	Endothelial cell_3d	mt-Atp6
mt-Cytb	6.80843514992753e-83	1.22298754736758	1	0.978	1.49635787725107e-78	Endothelial cell_3d	mt-Cytb
Rpl39	1.06517602280784e-79	1.21644534366675	0.984	0.867	2.34104386292708e-75	Endothelial cell_3d	Rpl39
mt-Nd4	2.22568314915758e-77	1.16211355646396	0.998	0.983	4.89160642521853e-73	Endothelial cell_3d	mt-Nd4
Rps28	7.43302161223332e-68	0.952555248302827	0.988	0.891	1.63362948993664e-63	Endothelial cell_3d	Rps28
Rps27a	2.03883380472658e-64	0.951540199621608	0.977	0.895	4.48094893602808e-60	Endothelial cell_3d	Rps27a
Rps12-ps3	1.44762324569023e-60	1.45666112193316	0.515	0.122	3.18158636937799e-56	Endothelial cell_3d	Rps12-ps3
Rpl35	1.98454576539951e-59	1.24486208289782	0.898	0.712	4.36163468319505e-55	Endothelial cell_3d	Rpl35
Rps23	7.80963461261057e-59	0.831522061844965	0.988	0.917	1.71640149515955e-54	Endothelial cell_3d	Rps23
mt-Nd3	1.55773192536053e-58	1.23648712127457	0.958	0.823	3.42358322555738e-54	Endothelial cell_3d	mt-Nd3
Rps12	3.77967475747736e-57	0.79830763173327	0.991	0.942	8.30696918198374e-53	Endothelial cell_3d	Rps12
Rpl5	6.92691682261079e-56	0.888435480618352	0.975	0.88	1.5223977792734e-51	Endothelial cell_3d	Rpl5
Rps18	8.65709166643776e-54	0.841703240732911	0.988	0.907	1.90265560644969e-49	Endothelial cell_3d	Rps18
Rpl13a	1.44932852224061e-53	0.757759533409457	0.986	0.922	3.18533422618042e-49	Endothelial cell_3d	Rpl13a
Gm45713	1.58127146661881e-53	0.769593633994092	0.986	0.914	3.47531842933481e-49	Endothelial cell_3d	Gm45713
Rpl32	9.19818474895326e-53	0.884176631374725	0.979	0.869	2.02157704412495e-48	Endothelial cell_3d	Rpl32
B2m	1.4496199623314e-50	0.867593654053149	0.998	0.95	3.18597475321195e-46	Endothelial cell_3d	B2m
Tmsb10	2.72801627774245e-48	1.23910486786029	0.834	0.594	5.99563417522236e-44	Endothelial cell_3d	Tmsb10
Rps17	1.46998946720154e-47	0.803428078255467	0.972	0.874	3.23074285101554e-43	Endothelial cell_3d	Rps17
Rpl35a	3.65890253950816e-45	0.824010410664595	0.979	0.869	8.04153600133104e-41	Endothelial cell_3d	Rpl35a
Rps20	2.82991901002783e-44	0.740438568222329	0.984	0.912	6.21959600023917e-40	Endothelial cell_3d	Rps20
Rpl36a	4.30976066528272e-44	0.951868607642844	0.912	0.744	9.47199199015836e-40	Endothelial cell_3d	Rpl36a
Gm10076	6.97884101248821e-44	1.18248937634562	0.439	0.121	1.53380967772466e-39	Endothelial cell_3d	Gm10076
Fau	1.1753152310992e-43	0.787111591512062	0.982	0.925	2.58310781490982e-39	Endothelial cell_3d	Fau
Rpl4	2.00015705204851e-43	0.808226118900226	0.968	0.901	4.39594516899221e-39	Endothelial cell_3d	Rpl4
Rps27	4.26016958609424e-43	0.705308076387721	0.993	0.901	9.36300071631792e-39	Endothelial cell_3d	Rps27
Rpl37a	1.73662067660054e-42	0.737407780434824	0.979	0.908	3.81674492303267e-38	Endothelial cell_3d	Rpl37a
Hba-a2	2.76832106937308e-42	1.13795714268094	0.252	0.013	6.08421604626815e-38	Endothelial cell_3d	Hba-a2
Rplp1	2.36267012760584e-40	0.691720429500813	0.991	0.928	5.19267640645212e-36	Endothelial cell_3d	Rplp1
Rpl36	2.90420364400035e-40	0.82828206039864	0.931	0.793	6.38285876878396e-36	Endothelial cell_3d	Rpl36
Rplp0	5.15737901663393e-40	0.682243558937907	0.988	0.942	1.1334887602758e-35	Endothelial cell_3d	Rplp0
mt-Nd5	1.79000262732489e-39	0.8452114114525	0.931	0.84	3.93406777433465e-35	Endothelial cell_3d	mt-Nd5
Tm4sf1	5.37065214152747e-39	0.840075689572319	0.97	0.928	1.18036192766491e-34	Endothelial cell_3d	Tm4sf1
Rpl27	2.74848019672687e-38	0.884838536778558	0.875	0.734	6.0406097763663e-34	Endothelial cell_3d	Rpl27
Rps26	9.30290442025083e-38	0.721827817390592	0.961	0.83	2.04459233348273e-33	Endothelial cell_3d	Rps26
mt-Nd2	1.50973184636934e-36	0.705503420689093	0.988	0.961	3.31808865195053e-32	Endothelial cell_3d	mt-Nd2
Rps24	2.5707656264148e-36	0.68126814745244	0.97	0.884	5.65002869373444e-32	Endothelial cell_3d	Rps24
Rpsa	8.79246884560933e-36	0.777058752557714	0.947	0.868	1.93240880288802e-31	Endothelial cell_3d	Rpsa
Rpl38	4.73164525175176e-35	0.70789877057134	0.945	0.843	1.03992099343e-30	Endothelial cell_3d	Rpl38
Rpl41	1.64002286677251e-34	0.585034178613991	0.998	0.936	3.60444225659261e-30	Endothelial cell_3d	Rpl41
Rpl21	3.03978558032212e-34	0.65851644346994	0.97	0.896	6.68084074843196e-30	Endothelial cell_3d	Rpl21
Eef1b2	5.32323219059226e-34	0.734613074494576	0.945	0.804	1.16993997084837e-29	Endothelial cell_3d	Eef1b2
Rpl37	8.0975833972151e-34	0.686262604932754	0.954	0.86	1.77968687903993e-29	Endothelial cell_3d	Rpl37
Rpl27a	8.27051594563613e-34	0.749548727408109	0.919	0.825	1.81769399453191e-29	Endothelial cell_3d	Rpl27a
Rpl31	9.86940271606666e-34	0.670599878463825	0.972	0.892	2.16909732893713e-29	Endothelial cell_3d	Rpl31
Rpl7	2.64774856761833e-33	0.658296004120668	0.968	0.876	5.81922180191157e-29	Endothelial cell_3d	Rpl7
Rpl23	2.65788946327646e-32	0.608202626160311	0.984	0.905	5.84150946238901e-28	Endothelial cell_3d	Rpl23
Kxd1	3.91498902588279e-32	0.865861828797714	0.857	0.684	8.6043628810852e-28	Endothelial cell_3d	Kxd1
Rps7	3.21116829676224e-31	0.628647676593288	0.965	0.887	7.05750568262406e-27	Endothelial cell_3d	Rps7
Rpl23a	4.36140038476043e-31	0.619784858237654	0.965	0.894	9.58548576562647e-27	Endothelial cell_3d	Rpl23a
Uba52	4.44764251649863e-31	0.817107913336327	0.861	0.698	9.77502872276068e-27	Endothelial cell_3d	Uba52
Rps15a	5.73920735736336e-30	0.621179224446346	0.961	0.87	1.26136299300132e-25	Endothelial cell_3d	Rps15a
Lars2	9.44843701358701e-30	0.686230638131122	0.905	0.783	2.07657748684615e-25	Endothelial cell_3d	Lars2
Rps13	2.90021059017137e-29	0.63118951201737	0.965	0.854	6.37408283507864e-25	Endothelial cell_3d	Rps13
Rpl12	4.22808082269192e-28	0.662755946271193	0.935	0.824	9.29247603211231e-24	Endothelial cell_3d	Rpl12
Rps19	7.39698662849193e-28	0.622520760983276	0.935	0.848	1.62570972120996e-23	Endothelial cell_3d	Rps19
Rpl30	1.32165721895157e-27	0.56580598999414	0.968	0.898	2.90473823581176e-23	Endothelial cell_3d	Rpl30
Rpl27-ps3	8.69740127502311e-27	0.868565871044639	0.434	0.182	1.91151485222458e-22	Endothelial cell_3d	Rpl27-ps3
Rps3	2.10169567361737e-26	0.55626787982239	0.977	0.931	4.61910675147627e-22	Endothelial cell_3d	Rps3
Rps25	2.62251699524123e-26	0.651269985308907	0.933	0.83	5.76376785214117e-22	Endothelial cell_3d	Rps25
Ctla2a	9.18508398215752e-26	1.402748278605	0.702	0.485	2.01869775759858e-21	Endothelial cell_3d	Ctla2a
S100a6	2.31126284408317e-25	0.861493995934483	0.898	0.813	5.07969347872599e-21	Endothelial cell_3d	S100a6
Thbs1	3.42109201668318e-25	1.21278371871668	0.614	0.372	7.5188760342663e-21	Endothelial cell_3d	Thbs1
Procr	3.76071057649188e-25	1.20237834120357	0.771	0.617	8.26528970501385e-21	Endothelial cell_3d	Procr
Rpl17	3.10635308982565e-24	0.559512490689573	0.979	0.884	6.82714282081882e-20	Endothelial cell_3d	Rpl17
mt-Atp8	1.59211789927875e-23	0.902279538703683	0.473	0.24	3.49915671903483e-19	Endothelial cell_3d	mt-Atp8
Rps27rt	1.73212470951363e-23	0.817278154154305	0.732	0.551	3.80686368656905e-19	Endothelial cell_3d	Rps27rt
Actg1	2.36671475383171e-23	0.883519783951966	0.954	0.934	5.20156568597133e-19	Endothelial cell_3d	Actg1
Rpl7a	2.85130824584442e-23	0.524967697930353	0.94	0.848	6.26660526271687e-19	Endothelial cell_3d	Rpl7a
Rpl9-ps6	9.85484989074207e-23	0.925099070825105	0.386	0.169	2.16589890898729e-18	Endothelial cell_3d	Rpl9-ps6
Ly6e	3.09566779627963e-22	0.642415670092302	0.958	0.882	6.80365868266338e-18	Endothelial cell_3d	Ly6e
Gm10036	8.28246564964588e-22	0.701049154346294	0.316	0.11	1.82032030047917e-17	Endothelial cell_3d	Gm10036
Rpl34	1.35766747231314e-21	0.482256980703654	0.949	0.874	2.98388157064982e-17	Endothelial cell_3d	Rpl34
Rpl24	3.61938483869942e-21	0.61196395500503	0.866	0.774	7.95468399849357e-17	Endothelial cell_3d	Rpl24
Rpl10-ps3	4.92107018051887e-21	0.782134437883774	0.584	0.397	1.08155280427444e-16	Endothelial cell_3d	Rpl10-ps3
Rpl11	6.5174845725182e-21	0.527444924110926	0.931	0.867	1.43241275934805e-16	Endothelial cell_3d	Rpl11
Cd74	8.98541485768449e-21	1.34612758942289	0.358	0.152	1.9748144774219e-16	Endothelial cell_3d	Cd74
Eef1a1	2.2188312721169e-20	0.3268733435353	1	0.99	4.87654736985851e-16	Endothelial cell_3d	Eef1a1
Iigp1	4.65893980032315e-20	1.37358460097712	0.524	0.323	1.02394178931502e-15	Endothelial cell_3d	Iigp1
Rps15	6.34016182324272e-20	0.54781760113825	0.942	0.859	1.39344076551228e-15	Endothelial cell_3d	Rps15
Rps29	2.23974091271751e-19	0.410150832225654	0.986	0.935	4.92250257797054e-15	Endothelial cell_3d	Rps29
Rpl10	3.10422886980433e-19	0.49637267387199	0.942	0.863	6.82247421005595e-15	Endothelial cell_3d	Rpl10
Rps9	5.64365620563119e-19	0.510409245849565	0.97	0.894	1.24036276087362e-14	Endothelial cell_3d	Rps9
Rpl22	1.13926663686597e-18	0.583965798389243	0.901	0.799	2.50388021450403e-14	Endothelial cell_3d	Rpl22
Bmp4	1.84587560777636e-18	0.882574084022178	0.774	0.655	4.05686541077088e-14	Endothelial cell_3d	Bmp4
mt-Co1	2.19503852655978e-18	0.329162015409206	1	0.989	4.82425567367308e-14	Endothelial cell_3d	mt-Co1
Rps8	3.02766044423982e-18	0.403238494931577	0.986	0.947	6.65419212435028e-14	Endothelial cell_3d	Rps8
Emcn	3.49851098380429e-18	1.12687854644703	0.506	0.286	7.68902744020508e-14	Endothelial cell_3d	Emcn
Atp5l	4.06348818675666e-18	0.796791942510552	0.737	0.606	8.93073433685378e-14	Endothelial cell_3d	Atp5l
Tpt1	4.11188954505785e-18	0.372657732566563	0.998	0.961	9.03711084212814e-14	Endothelial cell_3d	Tpt1
Rps16	5.1191036255424e-18	0.437228327052248	0.984	0.928	1.12507659482171e-13	Endothelial cell_3d	Rps16
Snrpg	6.13035839129786e-17	0.770347883258911	0.654	0.49	1.34733016723944e-12	Endothelial cell_3d	Snrpg
Rpl26	8.00442852061785e-17	0.443048736877929	0.965	0.869	1.75921330026139e-12	Endothelial cell_3d	Rpl26
Fkbp1a	1.87181110902926e-16	0.632408539839187	0.788	0.71	4.11386645542451e-12	Endothelial cell_3d	Fkbp1a
Rps6	2.87927071645455e-16	0.41281644350818	0.975	0.916	6.32806118062381e-12	Endothelial cell_3d	Rps6
Ifitm3	5.32535060676049e-16	0.536040441580644	0.924	0.863	1.17040555635382e-11	Endothelial cell_3d	Ifitm3
H2-K1	6.50998770218363e-16	0.498113246197587	0.952	0.875	1.43076509718592e-11	Endothelial cell_3d	H2-K1
Rps14	8.49024017913968e-16	0.359062262899907	0.991	0.947	1.86598498657132e-11	Endothelial cell_3d	Rps14
Rpl18	1.62563258821488e-15	0.46987168090563	0.926	0.857	3.57281530237866e-11	Endothelial cell_3d	Rpl18
Rpl3	2.03136408839846e-15	0.503323297362532	0.935	0.856	4.46453199348213e-11	Endothelial cell_3d	Rpl3
Tmsb4x	2.59360824580124e-15	0.358583171266493	0.995	0.988	5.70023220262196e-11	Endothelial cell_3d	Tmsb4x
H2-Aa	1.42095187723375e-14	1.25182345620793	0.351	0.181	3.12296803578433e-10	Endothelial cell_3d	H2-Aa
Gm6133	2.32438011549512e-14	0.689943923746292	0.326	0.159	5.10852261783518e-10	Endothelial cell_3d	Gm6133
Rps10	2.69127966262641e-14	0.500690992605947	0.85	0.758	5.91489444252033e-10	Endothelial cell_3d	Rps10
H2-Q7	4.57398950012155e-14	0.79975503522176	0.594	0.436	1.00527141233671e-09	Endothelial cell_3d	H2-Q7
Bst2	5.4613497876121e-14	0.747866476008612	0.589	0.432	1.20029545632139e-09	Endothelial cell_3d	Bst2
mt-Nd6	9.39829136363669e-14	0.553419956859501	0.266	0.109	2.06555647590007e-09	Endothelial cell_3d	mt-Nd6
Rps11	2.6441430689831e-13	0.413646951746844	0.938	0.857	5.81129763701106e-09	Endothelial cell_3d	Rps11
Rps21	4.61702223544173e-13	0.3672643115915	0.963	0.898	1.01472914690538e-08	Endothelial cell_3d	Rps21
Gbp3	9.82202157529356e-13	0.98083626061706	0.411	0.261	2.15868390181802e-08	Endothelial cell_3d	Gbp3
Rpl19	2.29816005242162e-12	0.396569128950114	0.94	0.856	5.05089616321224e-08	Endothelial cell_3d	Rpl19
Selenop	2.50030933484419e-12	0.870531401206005	0.732	0.651	5.49517985612057e-08	Endothelial cell_3d	Selenop
Sod1	5.77129502470656e-12	0.499949939522005	0.824	0.728	1.26841522053001e-07	Endothelial cell_3d	Sod1
Rpl15	6.4069908559615e-12	0.495991325572223	0.903	0.838	1.40812845032322e-07	Endothelial cell_3d	Rpl15
Rpl10a	8.04364984913664e-12	0.432201695557653	0.88	0.8	1.76783336384325e-07	Endothelial cell_3d	Rpl10a
Gm20390	1.34194127366362e-11	0.520801231313569	0.894	0.825	2.9493185312579e-07	Endothelial cell_3d	Gm20390
Sdcbp2	1.7643092432953e-11	0.670011815946396	0.259	0.12	3.87759885491441e-07	Endothelial cell_3d	Sdcbp2
Rpl6	1.80192797035372e-11	0.411667138778639	0.905	0.837	3.9602772932434e-07	Endothelial cell_3d	Rpl6
Nme2	3.05885834366704e-11	0.510269604699009	0.894	0.825	6.72275886771143e-07	Endothelial cell_3d	Nme2
H2-Ab1	3.19857809906308e-11	0.947183715859206	0.328	0.186	7.02983494612083e-07	Endothelial cell_3d	H2-Ab1
Naca	3.62570928338458e-11	0.525202001304585	0.818	0.759	7.96858386302263e-07	Endothelial cell_3d	Naca
Rack1	3.99466597775785e-11	0.368898924325091	0.931	0.859	8.77947688591621e-07	Endothelial cell_3d	Rack1
Krt18	6.62444905689803e-11	0.820621744399755	0.307	0.169	1.45592141372505e-06	Endothelial cell_3d	Krt18
Rps27l	1.0998534363087e-10	0.630576501037777	0.718	0.643	2.41725788231926e-06	Endothelial cell_3d	Rps27l
Rpl9	1.83403746328812e-10	0.345749284515938	0.963	0.907	4.03084753681463e-06	Endothelial cell_3d	Rpl9
Sem1	2.83361294138464e-10	0.470348893123044	0.79	0.712	6.22771452257517e-06	Endothelial cell_3d	Sem1
Edn1	4.82880520667646e-10	0.453147021320914	0.762	0.601	1.06127480832335e-05	Endothelial cell_3d	Edn1
Gm49383	4.85346984769923e-10	0.585937412256439	0.63	0.558	1.06669560312734e-05	Endothelial cell_3d	Gm49383
Rps4x	1.0384788053287e-09	0.336581294528798	0.954	0.892	2.28236871835141e-05	Endothelial cell_3d	Rps4x
Snrpe	1.63723763904725e-09	0.62026897396353	0.497	0.379	3.59832088309806e-05	Endothelial cell_3d	Snrpe
Tmem158	1.83625680825796e-09	0.520782870730282	0.764	0.66	4.03572521318935e-05	Endothelial cell_3d	Tmem158
Sat1	1.88904206204303e-09	0.676197191707585	0.73	0.665	4.15173664395816e-05	Endothelial cell_3d	Sat1
Gm49391	2.00608882156565e-09	0.859252955359327	0.323	0.195	4.40898201203697e-05	Endothelial cell_3d	Gm49391
Rps5	2.71751813685252e-09	0.295851029394341	0.954	0.885	5.97256136117448e-05	Endothelial cell_3d	Rps5
Tbca	3.20717695115909e-09	0.621028542680994	0.559	0.444	7.04873350325744e-05	Endothelial cell_3d	Tbca
Sec61g	3.20999560616093e-09	0.719963274864217	0.51	0.414	7.0549283432205e-05	Endothelial cell_3d	Sec61g
Cox7c	4.05091099990372e-09	0.450094890166896	0.811	0.759	8.90309219558839e-05	Endothelial cell_3d	Cox7c
Rpl8	9.87667804457709e-09	0.35270040652725	0.903	0.858	0.000217069630063715	Endothelial cell_3d	Rpl8
Rps3a1	1.18995319463459e-08	0.252667736019498	0.984	0.936	0.000261527913116789	Endothelial cell_3d	Rps3a1
Polr2l	1.48335283238548e-08	0.5560496756856	0.259	0.144	0.000326011285501681	Endothelial cell_3d	Polr2l
Gm42674	3.92543044916883e-08	0.878592419944579	0.395	0.282	0.000862731104118325	Endothelial cell_3d	Gm42674
Rpl36al	3.95913139748798e-08	0.477456774683098	0.667	0.601	0.000870137898539907	Endothelial cell_3d	Rpl36al
Rpl18a	7.42575857464491e-08	0.267672794775739	0.972	0.909	0.00163203321953546	Endothelial cell_3d	Rpl18a
Atp5g2	7.58613847090703e-08	0.562701401757131	0.691	0.624	0.00166728151313595	Endothelial cell_3d	Atp5g2
2010107E04Rik	1.16929892725178e-07	0.578091923108551	0.596	0.521	0.00256988518231397	Endothelial cell_3d	2010107E04Rik
Ly6a	1.95288703533485e-07	0.375204456949554	0.836	0.778	0.00429205512625894	Endothelial cell_3d	Ly6a
Arpc3	3.35916995261229e-07	0.527511985778633	0.589	0.524	0.00738278372185128	Endothelial cell_3d	Arpc3
Tagln2	4.33103010025377e-07	0.472234637567893	0.769	0.715	0.00951873795433773	Endothelial cell_3d	Tagln2
Usmg5	4.82286100704492e-07	0.531259968333577	0.603	0.543	0.0105996839212833	Endothelial cell_3d	Usmg5
Eef1g	5.54751870606135e-07	0.541737498213237	0.665	0.64	0.0121923366121816	Endothelial cell_3d	Eef1g
AY036118	5.8147387500836e-07	0.87160458681453	0.649	0.599	0.0127796328249337	Endothelial cell_3d	AY036118
H2-Q6	6.65047153252877e-07	0.526883670829951	0.478	0.376	0.0146164063341917	Endothelial cell_3d	H2-Q6
Eif3k	6.72855678575341e-07	0.579976745139893	0.628	0.573	0.0147880221037288	Endothelial cell_3d	Eif3k
Gabarapl1	7.81371158740647e-07	0.624089475867319	0.693	0.634	0.017172975326802	Endothelial cell_3d	Gabarapl1
Atp5k	8.43415658045202e-07	0.495986905190875	0.545	0.47	0.0185365893325175	Endothelial cell_3d	Atp5k
Psme2	9.46504816394157e-07	0.545173536638671	0.612	0.535	0.0208022828547108	Endothelial cell_3d	Psme2
Ephx2	1.53015791915987e-06	0.642479144029737	0.406	0.307	0.0336298107472957	Endothelial cell_3d	Ephx2
Atp5e	1.58637269250393e-06	0.370350565590333	0.751	0.694	0.0348652990358514	Endothelial cell_3d	Atp5e
Btf3	2.06511016219761e-06	0.457077259612285	0.642	0.579	0.045386991144779	Endothelial cell_3d	Btf3
Uqcrb	3.58638866884084e-06	0.503288478106894	0.661	0.621	0.078821650163784	Endothelial cell_3d	Uqcrb
Ctgf	3.95545440799593e-06	1.14547717512124	0.404	0.327	0.0869329769789346	Endothelial cell_3d	Ctgf
Cd200	5.1805682315663e-06	0.477309442324818	0.665	0.61	0.113858528593364	Endothelial cell_3d	Cd200
Nsa2	5.8114770843633e-06	0.464113629778673	0.584	0.517	0.127724643360137	Endothelial cell_3d	Nsa2
Npm1	6.0706939877768e-06	0.380780119418833	0.797	0.753	0.133421712463359	Endothelial cell_3d	Npm1
Serpinb6b	6.19431660124926e-06	0.446060445324729	0.577	0.502	0.136138690262256	Endothelial cell_3d	Serpinb6b
Lgmn	7.45128730251773e-06	0.515261459201098	0.393	0.301	0.163764392334735	Endothelial cell_3d	Lgmn
Uqcrh	1.40062581370941e-05	0.389741896389079	0.727	0.668	0.307829541337054	Endothelial cell_3d	Uqcrh
Pomp	1.44419414798248e-05	0.524024665230055	0.487	0.412	0.31740498984359	Endothelial cell_3d	Pomp
Cox6b1	1.4548417787094e-05	0.451008094503288	0.714	0.693	0.319745126124753	Endothelial cell_3d	Cox6b1
Sec61b	1.83754552397256e-05	0.504685434197989	0.545	0.488	0.40385575525869	Endothelial cell_3d	Sec61b
Rsrp1	1.87823358934401e-05	0.468375531408951	0.626	0.565	0.412798178266026	Endothelial cell_3d	Rsrp1
Psmb9	2.21159146877421e-05	0.67881012232187	0.342	0.259	0.486063573007196	Endothelial cell_3d	Psmb9
Litaf	2.97629238982055e-05	0.583930638517982	0.441	0.365	0.654129541434759	Endothelial cell_3d	Litaf
Gbp4	3.04054143516957e-05	0.541562296868458	0.344	0.253	0.668250196621569	Endothelial cell_3d	Gbp4
Hint1	3.28867473608702e-05	0.496880324144154	0.591	0.557	0.722784933497205	Endothelial cell_3d	Hint1
Rps2	3.29793468049271e-05	0.258865123336645	0.931	0.892	0.724820084078688	Endothelial cell_3d	Rps2
Gng5	3.63247666523798e-05	0.353165899246798	0.677	0.619	0.798345721486004	Endothelial cell_3d	Gng5
Myl12a	3.72710368948033e-05	0.327144425543982	0.838	0.808	0.819142848873986	Endothelial cell_3d	Myl12a
Cops9	3.91022381952114e-05	0.499555945988105	0.513	0.444	0.859388991054357	Endothelial cell_3d	Cops9
Atp5j2	4.80116157347313e-05	0.404101584649951	0.688	0.638	1	Endothelial cell_3d	Atp5j2
Cox7a2l	5.65308894926136e-05	0.488225531298612	0.718	0.7	1	Endothelial cell_3d	Cox7a2l
Slc38a2	8.08821966543568e-05	0.402028974813661	0.714	0.643	1	Endothelial cell_3d	Slc38a2
Cox7b	0.000104033559685929	0.460439847470823	0.591	0.543	1	Endothelial cell_3d	Cox7b
Eif3i	0.000116580289720897	0.366140106605103	0.621	0.567	1	Endothelial cell_3d	Eif3i
Gm21987	0.00012234350296967	0.411017266968467	0.36	0.285	1	Endothelial cell_3d	Gm21987
Cxcl16	0.000124583929628034	0.498002015783059	0.27	0.197	1	Endothelial cell_3d	Cxcl16
Lysmd2	0.000156496150429502	0.528405231022515	0.328	0.262	1	Endothelial cell_3d	Lysmd2
Gbp2	0.000200926786868028	0.736141348505839	0.386	0.326	1	Endothelial cell_3d	Gbp2
Rbp1	0.000220478992061299	0.30654878564937	0.834	0.742	1	Endothelial cell_3d	Rbp1
Minos1	0.000286513432259152	0.377354375439511	0.654	0.608	1	Endothelial cell_3d	Minos1
Frzb	0.000311971729999147	0.634109717960815	0.328	0.259	1	Endothelial cell_3d	Frzb
Bpgm	0.000468755234545639	0.59873841394488	0.434	0.378	1	Endothelial cell_3d	Bpgm
Rtraf	0.000471266758255729	0.537456232844665	0.485	0.45	1	Endothelial cell_3d	Rtraf
Gngt2	0.000568069515079472	0.387177216194291	0.386	0.311	1	Endothelial cell_3d	Gngt2
1110008P14Rik	0.000601586928633009	0.487504982820689	0.279	0.219	1	Endothelial cell_3d	1110008P14Rik
St3gal5	0.000715112086048275	0.445475145514371	0.268	0.201	1	Endothelial cell_3d	St3gal5
Plvap	0.000838078575413507	0.394988560467073	0.527	0.46	1	Endothelial cell_3d	Plvap
Esam	0.00109928487261187	0.297936231621735	0.709	0.656	1	Endothelial cell_3d	Esam
Hnrnpa0	0.00111025269984528	0.464091003149274	0.497	0.464	1	Endothelial cell_3d	Hnrnpa0
Psmb4	0.00118015107891231	0.383102124111107	0.594	0.583	1	Endothelial cell_3d	Psmb4
Snrpd1	0.00132252466193452	0.518033229105618	0.298	0.241	1	Endothelial cell_3d	Snrpd1
S100a16	0.00148103041143877	0.371924494890549	0.607	0.568	1	Endothelial cell_3d	S100a16
Selenok	0.00151748458813916	0.420375015089475	0.582	0.553	1	Endothelial cell_3d	Selenok
Cycs	0.00153059991798263	0.333314197041906	0.319	0.263	1	Endothelial cell_3d	Cycs
F11r	0.00155931135887419	0.29095048672516	0.423	0.364	1	Endothelial cell_3d	F11r
Gja4	0.0015958283206051	0.372774783695678	0.501	0.452	1	Endothelial cell_3d	Gja4
Cfdp1	0.00173798324180595	0.607267878621052	0.409	0.37	1	Endothelial cell_3d	Cfdp1
Tmem256	0.00183247607326609	0.468379908851897	0.436	0.399	1	Endothelial cell_3d	Tmem256
Surf4	0.00216784760986376	0.360138972103699	0.386	0.338	1	Endothelial cell_3d	Surf4
Bola2	0.00251049114790438	0.497189920519207	0.36	0.321	1	Endothelial cell_3d	Bola2
Romo1	0.00304639751106929	0.46444196988618	0.503	0.488	1	Endothelial cell_3d	Romo1
Tomm7	0.00352103718064146	0.316060356639406	0.598	0.547	1	Endothelial cell_3d	Tomm7
Banf1	0.00363073083054666	0.428159192217543	0.471	0.435	1	Endothelial cell_3d	Banf1
Nupr1	0.00373577685731994	0.355019873621771	0.704	0.677	1	Endothelial cell_3d	Nupr1
1810037I17Rik	0.00375683460819628	0.32150731795305	0.649	0.618	1	Endothelial cell_3d	1810037I17Rik
Cox7a2	0.00384968736971407	0.261661068405409	0.665	0.659	1	Endothelial cell_3d	Cox7a2
Trappc4	0.00397576507602162	0.480481324267761	0.298	0.251	1	Endothelial cell_3d	Trappc4
Ubl5	0.00427133856998803	0.334962328427618	0.522	0.501	1	Endothelial cell_3d	Ubl5
H2-T23	0.00435003593116339	0.425492496575905	0.411	0.364	1	Endothelial cell_3d	H2-T23
Ndufb4	0.00438962561353329	0.371918611390241	0.379	0.337	1	Endothelial cell_3d	Ndufb4
Hnrnpk	0.0044272295657531	0.260449659978174	0.617	0.605	1	Endothelial cell_3d	Hnrnpk
Ndufb2	0.00446705437039153	0.345818684446999	0.446	0.41	1	Endothelial cell_3d	Ndufb2
Anxa5	0.00461873323092305	0.287510181471567	0.693	0.696	1	Endothelial cell_3d	Anxa5
Pabpc1	0.00476526028199382	0.27246962741589	0.739	0.717	1	Endothelial cell_3d	Pabpc1
Vps36	0.00487020868036787	0.479532868761327	0.263	0.212	1	Endothelial cell_3d	Vps36
Txndc5	0.0056303126934053	0.362815936884467	0.388	0.34	1	Endothelial cell_3d	Txndc5
Psmb1	0.00629778034920471	0.308829303622104	0.587	0.557	1	Endothelial cell_3d	Psmb1
Ifitm2	0.007558881882433	0.280452798242386	0.822	0.786	1	Endothelial cell_3d	Ifitm2
Kdelr2	0.00759595363379171	0.4327886385224	0.39	0.375	1	Endothelial cell_3d	Kdelr2
Atp5g1	0.00973529455153755	0.478000360863848	0.441	0.42	1	Endothelial cell_3d	Atp5g1
