# Supplementary material for: Early Progression of Abdominal Aortic Aneurysm is Decelerated by Improved Endothelial Barrier Function via ALDH2‐LIN28B‐ELK3 Signaling
Source: Adv Sci (Weinh). 2023 Oct 11;10(32):2302231. doi: 10.1002/advs.202302231 (PMC10646281; doi:10.1002/advs.202302231)
Supplement: Supplementary file 5 — Supporting Information [file ADVS-10-2302231-s001.xlsx]

## Sheet: Annotation
MyList	Gene ID	Type	Tax ID	Homologene Gene ID	Homologene Gene Tax ID	Gene Symbol	Description	Biological Process (GO)	Kinase Class (UniProt)	Protein Function (Protein Atlas)	Subcellular Location (Protein Atlas)	Drug (DrugBank)	Canonical Pathways_x000D_	Hallmark Gene Sets_x000D_	R-HSA-199991 Membrane Trafficking	R-HSA-8953854 Metabolism of RNA	GO:0016071 mRNA metabolic process	GO:2000112 regulation of cellular macromo	GO:0032984 protein-containing complex dis	R-HSA-162906 HIV Infection	R-HSA-194315 Signaling by Rho GTPases	R-HSA-429947 Deadenylation of mRNA	WP107 Translation factors	R-HSA-72187 mRNA 3'-end processing	GO:0009156 ribonucleoside monophosphate b	GO:0072091 regulation of stem cell prolif	R-HSA-8878171 Transcriptional regulation by	GO:0072583 clathrin-dependent endocytosis	GO:0016197 endosomal transport	GO:0034660 ncRNA metabolic process	GO:0071214 cellular response to abiotic s	R-HSA-9663891 Selective autophagy	GO:0042594 response to starvation	GO:0070925 organelle assembly
EIF3CL	728689	symbol	H. sapiens	728689	H. sapiens	EIF3CL	eukaryotic translation initiation factor 3 subunit C like	GO:0001732 formation of cytoplasmic translation initiation complex;GO:0002183 cytoplasmic translational initiation;GO:0006413 translational initiation		Predicted intracellular proteins	Cytosol (Approved)				0	0	1	0	0	0	0	0	1	0	0	0	0	0	0	0	0	0	0	0
LUZP1	7798	symbol	H. sapiens	7798	H. sapiens	LUZP1	leucine zipper protein 1	GO:0021503 neural fold bending;GO:0001842 neural fold formation;GO:0060571 morphogenesis of an epithelial fold		Predicted intracellular proteins	Actin filaments (Approved)				0	0	0	0	0	0	0	0	0	0	0	0	0	0	0	0	0	0	0	0
PACSIN3	29763	symbol	H. sapiens	29763	H. sapiens	PACSIN3	protein kinase C and casein kinase substrate in neurons 3	GO:0097320 plasma membrane tubulation;GO:0051044 positive regulation of membrane protein ectodomain proteolysis;GO:0051043 regulation of membrane protein ectodomain proteolysis		Predicted intracellular proteins	Cytosol (Supported); Additional: Plasma membrane				1	0	0	0	0	0	0	1	0	0	0	0	0	1	1	0	0	0	0	0
ACTBL2	345651	symbol	H. sapiens	345651	H. sapiens	ACTBL2	actin beta like 2	GO:0098974 postsynaptic actin cytoskeleton organization;GO:0099188 postsynaptic cytoskeleton organization;GO:0099173 postsynapse organization		Predicted intracellular proteins					0	0	0	0	0	0	0	0	0	0	0	0	0	0	0	0	0	0	0	0
HSP90AB4P	664618	symbol	H. sapiens	664618	H. sapiens	HSP90AB4P	heat shock protein 90 alpha family class B member 4, pseudogene	GO:0034605 cellular response to heat;GO:0009408 response to heat;GO:0009266 response to temperature stimulus							0	0	0	0	0	0	0	0	0	0	0	0	0	0	0	0	0	0	0	0
TUBAL3	79861	symbol	H. sapiens	79861	H. sapiens	TUBAL3	tubulin alpha like 3	GO:0000226 microtubule cytoskeleton organization;GO:0000278 mitotic cell cycle;GO:0007017 microtubule-based process		Predicted intracellular proteins					1	0	0	0	0	0	1	0	1	0	0	0	0	0	0	0	0	1	0	0
TRIM26	7726	symbol	H. sapiens	7726	H. sapiens	TRIM26	tripartite motif containing 26	GO:0044790 suppression of viral release by host;GO:0046597 negative regulation of viral entry into host cell;GO:1903901 negative regulation of viral life cycle		ENZYME proteins:Transferases; Predicted intracellular proteins; Enzymes	Cytosol;Nucleoplasm (Supported)			(M5911)HALLMARK INTERFERON ALPHA RESPONSE; (M5913)HALLMARK INTERFERON GAMMA RESPONSE	0	0	0	0	0	0	0	0	1	0	0	0	0	0	0	0	0	0	0	0
ENAH	55740	symbol	H. sapiens	55740	H. sapiens	ENAH	ENAH actin regulator	GO:0070358 actin polymerization-dependent cell motility;GO:0008154 actin polymerization or depolymerization;GO:0007411 axon guidance		Predicted intracellular proteins	Cytosol;Focal adhesion sites;Plasma membrane (Enhanced)		(M156)PID ECADHERIN NASCENT AJ PATHWAY; (M232)PID ECADHERIN STABILIZATION PATHWAY; (M81)PID CDC42 PATHWAY		0	0	0	0	0	0	0	0	1	0	0	0	0	0	0	0	0	0	0	0
H2BC21	8349	symbol	H. sapiens	8349	H. sapiens	H2BC21	H2B clustered histone 21	GO:0002227 innate immune response in mucosa;GO:0002385 mucosal immune response;GO:0002251 organ or tissue specific immune response		Predicted intracellular proteins	Nucleoplasm (Approved); Additional: Cytosol				0	0	0	0	1	1	1	0	0	0	0	0	1	0	0	0	0	1	0	0
KIF20A	10112	symbol	H. sapiens	10112	H. sapiens	KIF20A	kinesin family member 20A	GO:0061952 midbody abscission;GO:1902410 mitotic cytokinetic process;GO:0032506 cytokinetic process		Predicted intracellular proteins	Cytokinetic bridge;Nucleoplasm (Uncertain)		(M14)PID AURORA B PATHWAY; (M129)PID PLK1 PATHWAY	(M5907)HALLMARK ESTROGEN RESPONSE LATE; (M5937)HALLMARK GLYCOLYSIS	1	0	0	0	0	0	0	0	0	0	0	0	0	0	0	0	0	1	0	0
YTHDF3	253943	symbol	H. sapiens	253943	H. sapiens	YTHDF3	YTH N6-methyladenosine RNA binding protein 3	GO:1901163 regulation of trophoblast cell migration;GO:0060339 negative regulation of type I interferon-mediated signaling pathway;GO:0034063 stress granule assembly		Predicted intracellular proteins					0	0	0	1	0	0	0	1	0	0	0	0	0	0	0	0	0	0	0	1
RPS27A	6233	symbol	H. sapiens	6233	H. sapiens	RPS27A	ribosomal protein S27a	GO:0002181 cytoplasmic translation;GO:0006412 translation;GO:0043043 peptide biosynthetic process		Ribosomal proteins; Predicted intracellular proteins	Cytosol;Endoplasmic reticulum;Nucleoli (Supported)				1	1	0	0	0	1	0	0	1	0	0	0	1	1	0	1	0	1	0	0
PRPS1L1	221823	symbol	H. sapiens	221823	H. sapiens	PRPS1L1	phosphoribosyl pyrophosphate synthetase 1 like 1	GO:0006015 5-phosphoribose 1-diphosphate biosynthetic process;GO:0046391 5-phosphoribose 1-diphosphate metabolic process;GO:0009156 ribonucleoside monophosphate biosynthetic process		ENZYME proteins:Transferases; Predicted intracellular proteins; Enzymes	Vesicles (Uncertain)				0	0	0	0	0	1	0	0	0	0	1	0	0	0	0	0	0	0	0	0
PTK2	5747	symbol	H. sapiens	5747	H. sapiens	PTK2	protein tyrosine kinase 2	GO:0120041 positive regulation of macrophage proliferation;GO:0035995 detection of muscle stretch;GO:0120040 regulation of macrophage proliferation	Tyr protein kinase family	Predicted intracellular proteins; ENZYME proteins:Transferases; Disease related genes; Kinases:Tyr protein kinases; Potential drug targets; Enzymes; Cancer-related genes:Candidate cancer biomarkers	Focal adhesion sites (Supported); Additional: Cytosol;Vesicles	Endostatin; 7-PYRIDIN-2-YL-N-(3,4,5-TRIMETHOXYPHENYL)-7H-PYRROLO[2,3-D]PYRIMIDIN-2-AMINE; 2-({5-CHLORO-2-[(2-METHOXY-4-MORPHOLIN-4-YLPHENYL)AMINO]PYRIMIDIN-4-YL}AMINO)-N-METHYLBENZAMIDE; Fostamatinib	(M273)PID EPHA2 FWD PATHWAY; (M125)PID IGF1 PATHWAY; (M72)PID NECTIN PATHWAY	(M5944)HALLMARK ANGIOGENESIS; (M5902)HALLMARK APOPTOSIS; (M5915)HALLMARK APICAL JUNCTION	0	0	0	0	1	0	1	1	1	0	0	0	1	0	0	0	0	1	0	0
SAFB	6294	symbol	H. sapiens	6294	H. sapiens	SAFB	scaffold attachment factor B	GO:0030520 intracellular estrogen receptor signaling pathway;GO:0030518 intracellular steroid hormone receptor signaling pathway;GO:0043401 steroid hormone mediated signaling pathway		Predicted intracellular proteins	Nucleoplasm (Enhanced); Additional: Midbody		(M200)PID ERA GENOMIC PATHWAY		0	0	0	0	1	0	0	1	0	0	0	0	0	0	0	0	0	0	0	0
SMARCC1	6599	symbol	H. sapiens	6599	H. sapiens	SMARCC1	SWI/SNF related, matrix associated, actin dependent regulator of chromatin subfamily c member 1	GO:0006337 nucleosome disassembly;GO:0032986 protein-DNA complex disassembly;GO:2000819 regulation of nucleotide-excision repair		Transcription factors:Helix-turn-helix domains; Predicted intracellular proteins	Nucleoplasm (Enhanced)		(M151)PID AR TF PATHWAY; (M115)PID REG GR PATHWAY	(M5949)HALLMARK PEROXISOME; (M5901)HALLMARK G2M CHECKPOINT; (M5926)HALLMARK MYC TARGETS V1	0	0	0	0	1	0	0	0	0	0	0	0	1	0	0	0	0	0	0	0
COPA	1314	symbol	H. sapiens	1314	H. sapiens	COPA	COPI coat complex subunit alpha	GO:0030157 pancreatic juice secretion;GO:0032941 secretion by tissue;GO:0006891 intra-Golgi vesicle-mediated transport		Disease related genes; Predicted intracellular proteins; Predicted secreted proteins	Cytosol;Nucleoplasm (Approved); Additional: Golgi apparatus		(M243)PID ARF 3PATHWAY; (M195)PID CMYB PATHWAY	(M5930)HALLMARK EPITHELIAL MESENCHYMAL TRANSITION	1	0	0	0	0	0	0	0	0	0	0	0	0	0	1	0	0	0	0	0
ST13P4	145165	symbol	H. sapiens	145165	H. sapiens	ST13P4	ST13, Hsp70 interacting protein pseudogene 4								0	0	0	0	0	0	0	0	0	0	0	0	0	0	0	0	0	0	0	0
SH3PXD2B	285590	symbol	H. sapiens	285590	H. sapiens	SH3PXD2B	SH3 and PX domains 2B	GO:0071800 podosome assembly;GO:0042554 superoxide anion generation;GO:0060612 adipose tissue development		Disease related genes; Predicted intracellular proteins; Human disease related genes:Congenital malformations:Other congenital malformations	Nucleoplasm (Approved); Additional: Nucleoli fibrillar center				0	0	0	0	1	0	0	0	0	0	0	0	0	0	0	0	0	0	0	1
MYCBP	26292	symbol	H. sapiens	26292	H. sapiens	MYCBP	MYC binding protein	GO:0007283 spermatogenesis;GO:0048232 male gamete generation;GO:0007276 gamete generation		Predicted intracellular proteins	Nucleoplasm (Approved); Additional: Mitochondria		(M17)PID NOTCH PATHWAY		0	0	0	0	0	0	0	0	0	0	0	0	0	0	0	0	0	0	0	0
IARS1	3376	symbol	H. sapiens	3376	H. sapiens	IARS1	isoleucyl-tRNA synthetase 1	GO:0006428 isoleucyl-tRNA aminoacylation;GO:0106074 aminoacyl-tRNA metabolism involved in translational fidelity;GO:0006450 regulation of translational fidelity		Human disease related genes:Congenital malformations:Other congenital malformations; Predicted intracellular proteins; Disease related genes; ENZYME proteins:Ligase; Potential drug targets; Enzymes	Cytosol;Nucleoplasm (Approved)	Isoleucine		(M5922)HALLMARK UNFOLDED PROTEIN RESPONSE; (M5926)HALLMARK MYC TARGETS V1	0	0	0	0	0	0	0	0	1	0	0	0	0	0	0	1	0	0	0	0
JUP	3728	symbol	H. sapiens	3728	H. sapiens	JUP	junction plakoglobin	GO:0071603 endothelial cell-cell adhesion;GO:0002159 desmosome assembly;GO:0071681 cellular response to indole-3-methanol		Human disease related genes:Congenital malformations:Congenital malformations of the circulatory system; Human disease related genes:Cardiovascular diseases:Cardiac diseases; Disease related genes; Predicted intracellular proteins; Cancer-related genes:Candidate cancer biomarkers	Cell Junctions;Plasma membrane (Supported); Additional: Vesicles	Zinc; Zinc acetate	(M184)PID ECADHERIN KERATINOCYTE PATHWAY; (M266)PID NCADHERIN PATHWAY; (M156)PID ECADHERIN NASCENT AJ PATHWAY	(M5915)HALLMARK APICAL JUNCTION; (M5934)HALLMARK XENOBIOTIC METABOLISM; (M5953)HALLMARK KRAS SIGNALING UP	0	0	0	0	1	0	1	0	0	0	0	0	0	0	0	0	0	0	0	0
DHX8	1659	symbol	H. sapiens	1659	H. sapiens	DHX8	DEAH-box helicase 8	GO:0000390 spliceosomal complex disassembly;GO:0032988 ribonucleoprotein complex disassembly;GO:0032984 protein-containing complex disassembly		Predicted intracellular proteins; Enzymes; ENZYME proteins:Hydrolases	Nucleoplasm (Supported); Additional: Nuclear bodies				0	0	1	0	1	0	0	0	0	0	0	0	0	0	0	0	0	0	0	0
ARL1	400	symbol	H. sapiens	400	H. sapiens	ARL1	ADP ribosylation factor like GTPase 1	GO:0031584 activation of phospholipase D activity;GO:0009404 toxin metabolic process;GO:0034067 protein localization to Golgi apparatus		Predicted intracellular proteins	Golgi apparatus (Supported)	Guanosine-5'-Diphosphate			1	0	0	0	0	0	0	0	0	0	0	0	0	0	1	0	0	0	0	0
KDM1A	23028	symbol	H. sapiens	23028	H. sapiens	KDM1A	lysine demethylase 1A	GO:0046098 guanine metabolic process;GO:0060992 response to fungicide;GO:0033184 positive regulation of histone ubiquitination		Human disease related genes:Congenital malformations:Other congenital malformations; Predicted intracellular proteins; Disease related genes; ENZYME proteins:Oxidoreductases; Potential drug targets; Enzymes	Nucleoplasm (Supported); Additional: Cytosol		(M288)PID HES HEY PATHWAY; (M17)PID NOTCH PATHWAY; (M58)PID AR PATHWAY		0	0	1	0	1	0	1	0	0	0	1	1	1	0	0	0	1	1	0	0
TFAP2B	7021	symbol	H. sapiens	7021	H. sapiens	TFAP2B	transcription factor AP-2 beta	GO:0097275 cellular ammonium homeostasis;GO:0097273 creatinine homeostasis;GO:0097276 cellular creatinine homeostasis		Human disease related genes:Congenital malformations:Other congenital malformations; Transcription factors:Basic domains; Human disease related genes:Congenital malformations:Congenital malformations of the circulatory system; Disease related genes; Predicted intracellular proteins; Cancer-related genes:Candidate cancer biomarkers	Nucleoplasm (Approved)			(M5956)HALLMARK KRAS SIGNALING DN	0	0	0	0	1	0	0	1	0	0	0	0	0	0	0	0	0	0	0	0
PLS1	5357	symbol	H. sapiens	5357	H. sapiens	PLS1	plastin 1	GO:0060116 vestibular receptor cell morphogenesis;GO:0060121 vestibular receptor cell stereocilium organization;GO:0060114 vestibular receptor cell differentiation		Disease related genes; Human disease related genes:Nervous system diseases:Ear disease; Predicted intracellular proteins					0	0	0	0	0	0	0	0	0	0	0	0	0	0	0	0	0	0	0	1
KHDRBS3	10656	symbol	H. sapiens	10656	H. sapiens	KHDRBS3	KH RNA binding domain containing, signal transduction associated 3	GO:0000381 regulation of alternative mRNA splicing, via spliceosome;GO:0048024 regulation of mRNA splicing, via spliceosome;GO:0050684 regulation of mRNA processing		Predicted intracellular proteins	Nucleoplasm (Supported)				0	0	1	0	0	0	0	1	0	0	0	0	0	0	0	0	0	0	0	0
RELCH	57614	symbol	H. sapiens	57614	H. sapiens	RELCH	RAB11 binding and LisH domain, coiled-coil and HEAT repeat containing	GO:0032367 intracellular cholesterol transport;GO:0032366 intracellular sterol transport;GO:0032365 intracellular lipid transport		Predicted intracellular proteins	Centriolar satellite;Cytosol;Nucleoplasm (Approved)				0	0	0	0	0	0	0	0	0	0	0	0	0	0	0	0	0	0	0	0
PRKAG1	5571	symbol	H. sapiens	5571	H. sapiens	PRKAG1	protein kinase AMP-activated non-catalytic subunit gamma 1	GO:0006110 regulation of glycolytic process;GO:0042149 cellular response to glucose starvation;GO:0043470 regulation of carbohydrate catabolic process		Predicted intracellular proteins; FDA approved drug targets:Small molecule drugs	Cytosol (Approved); Additional: Nucleoplasm		(M87)PID LKB1 PATHWAY; (M237)PID VEGFR1 2 PATHWAY	(M5923)HALLMARK PI3K AKT MTOR SIGNALING	1	0	0	0	1	1	0	0	0	0	0	0	0	0	0	0	0	1	1	0
UCK2	7371	symbol	H. sapiens	7371	H. sapiens	UCK2	uridine-cytidine kinase 2	GO:0009224 CMP biosynthetic process;GO:0044211 CTP salvage;GO:0010138 pyrimidine ribonucleotide salvage		ENZYME proteins:Transferases; Predicted intracellular proteins; Enzymes	Nucleoplasm (Approved)	Cytidine; Cytidine-5'-Triphosphate; Cytidine-5'-Monophosphate; Uridine 5'-triphosphate		(M5947)HALLMARK IL2 STAT5 SIGNALING; (M5901)HALLMARK G2M CHECKPOINT	0	0	0	0	0	1	0	0	0	0	1	0	0	0	0	0	0	0	0	0
RHOC	389	symbol	H. sapiens	389	H. sapiens	RHOC	ras homolog family member C	GO:1902766 skeletal muscle satellite cell migration;GO:0044319 wound healing, spreading of cells;GO:0090505 epiboly involved in wound healing		Predicted intracellular proteins; Cancer-related genes:Candidate cancer biomarkers			(M11)PID PRL SIGNALING EVENTS PATHWAY; (M153)PID P75 NTR PATHWAY; (M124)PID CXCR4 PATHWAY		0	0	0	0	0	0	1	0	1	0	0	0	0	0	0	0	0	1	0	0
CNOT10	25904	symbol	H. sapiens	25904	H. sapiens	CNOT10	CCR4-NOT transcription complex subunit 10	GO:0000289 nuclear-transcribed mRNA poly(A) tail shortening;GO:0000288 nuclear-transcribed mRNA catabolic process, deadenylation-dependent decay;GO:0061157 mRNA destabilization		Predicted intracellular proteins	Centrosome;Nucleoplasm (Approved); Additional: Cytosol				0	1	1	1	0	1	0	1	0	0	0	0	0	0	0	0	0	0	0	0
ADAR	103	symbol	H. sapiens	103	H. sapiens	ADAR	adenosine deaminase RNA specific	GO:0044387 negative regulation of protein kinase activity by regulation of protein phosphorylation;GO:0006382 adenosine to inosine editing;GO:0070922 RISC complex assembly		Predicted intracellular proteins; ENZYME proteins:Hydrolases; Enzymes; Human disease related genes:Immune system diseases:Other immune system diseases; Disease related genes; Potential drug targets; Human disease related genes:Skin diseases:Skin and soft tissue diseases	Nucleoli (Enhanced); Additional: Nucleoplasm			(M5911)HALLMARK INTERFERON ALPHA RESPONSE; (M5913)HALLMARK INTERFERON GAMMA RESPONSE	0	1	1	0	0	0	0	0	1	0	0	0	0	0	0	1	0	0	0	0
RBM7	10179	symbol	H. sapiens	10179	H. sapiens	RBM7	RNA binding motif protein 7	GO:0016076 snRNA catabolic process;GO:0034661 ncRNA catabolic process;GO:0000381 regulation of alternative mRNA splicing, via spliceosome		Predicted intracellular proteins	Nucleoplasm (Enhanced)				0	0	0	0	0	0	0	1	0	0	0	0	0	0	0	1	0	0	0	0
SAP30BP	29115	symbol	H. sapiens	29115	H. sapiens	SAP30BP	SAP30 binding protein	GO:0052472 modulation by host of symbiont transcription;GO:0031065 positive regulation of histone deacetylation;GO:0090312 positive regulation of protein deacetylation		Predicted intracellular proteins	Nucleoplasm (Enhanced)				0	0	0	0	0	1	0	0	0	0	0	0	0	0	0	0	0	0	0	0
AP1M1	8907	symbol	H. sapiens	8907	H. sapiens	AP1M1	adaptor related protein complex 1 subunit mu 1	GO:0035646 endosome to melanosome transport;GO:0043485 endosome to pigment granule transport;GO:0048757 pigment granule maturation		Predicted intracellular proteins; Transporters			(M156)PID ECADHERIN NASCENT AJ PATHWAY		1	0	0	0	0	1	0	0	0	0	0	0	0	1	1	0	0	0	0	1
RBFOX2	23543	symbol	H. sapiens	23543	H. sapiens	RBFOX2	RNA binding fox-1 homolog 2	GO:0010724 regulation of definitive erythrocyte differentiation;GO:0021942 radial glia guided migration of Purkinje cell;GO:0021932 hindbrain radial glia guided cell migration		Predicted intracellular proteins	Nucleoplasm (Supported)				0	0	1	0	0	0	0	1	0	0	0	0	0	0	0	0	0	0	0	0
WBP4	11193	symbol	H. sapiens	11193	H. sapiens	WBP4	WW domain binding protein 4	GO:0045292 mRNA cis splicing, via spliceosome;GO:0000377 RNA splicing, via transesterification reactions with bulged adenosine as nucleophile;GO:0000398 mRNA splicing, via spliceosome		Predicted intracellular proteins	Nucleoplasm (Supported); Additional: Plasma membrane;Vesicles				0	1	1	0	0	0	0	0	0	1	0	0	0	0	0	0	0	0	0	0
SMARCD3	6604	symbol	H. sapiens	6604	H. sapiens	SMARCD3	SWI/SNF related, matrix associated, actin dependent regulator of chromatin, subfamily d, member 3	GO:0003219 cardiac right ventricle formation;GO:0003211 cardiac ventricle formation;GO:0003139 secondary heart field specification		Predicted intracellular proteins	Nucleoplasm (Enhanced)		(M87)PID LKB1 PATHWAY; (M256)PID TAP63 PATHWAY		0	0	0	0	1	0	0	0	0	0	0	0	1	0	0	0	0	1	0	0
SLC38A2	54407	symbol	H. sapiens	54407	H. sapiens	SLC38A2	solute carrier family 38 member 2	GO:0031460 glycine betaine transport;GO:1903840 response to arsenite(3-);GO:1903841 cellular response to arsenite(3-)		FDA approved drug targets:Small molecule drugs; Transporters:Electrochemical Potential-driven transporters	Plasma membrane (Supported)			(M5908)HALLMARK ANDROGEN RESPONSE	0	0	0	0	1	0	0	0	0	0	0	0	0	0	0	0	1	0	1	0
RPS27	6232	symbol	H. sapiens	6232	H. sapiens	RPS27	ribosomal protein S27	GO:0000028 ribosomal small subunit assembly;GO:0042255 ribosome assembly;GO:0042274 ribosomal small subunit biogenesis		Ribosomal proteins; Disease related genes; Human disease related genes:Cardiovascular diseases:Hematologic diseases; Predicted intracellular proteins; Human disease related genes:Other congenital disorders:Ribosomopathies	Cytosol;Endoplasmic reticulum (Approved); Additional: Nucleoli				0	1	1	0	0	0	1	0	1	0	0	0	0	0	0	1	0	1	0	1
SCFD1	23256	symbol	H. sapiens	23256	H. sapiens	SCFD1	sec1 family domain containing 1	GO:0060628 regulation of ER to Golgi vesicle-mediated transport;GO:1902902 negative regulation of autophagosome assembly;GO:0016242 negative regulation of macroautophagy		Predicted intracellular proteins					1	0	0	0	0	0	1	0	0	0	0	0	0	0	1	0	0	0	0	0
LYPLA1	10434	symbol	H. sapiens	10434	H. sapiens	LYPLA1	lysophospholipase 1	GO:0042997 negative regulation of Golgi to plasma membrane protein transport;GO:0042996 regulation of Golgi to plasma membrane protein transport;GO:0002084 protein depalmitoylation		Predicted intracellular proteins	Cytosol;Nucleoplasm (Approved)				0	0	0	0	0	0	0	0	0	0	0	0	0	0	0	0	0	0	0	0
SMARCA4	6597	symbol	H. sapiens	6597	H. sapiens	SMARCA4	SWI/SNF related, matrix associated, actin dependent regulator of chromatin, subfamily a, member 4	GO:1902659 regulation of glucose mediated signaling pathway;GO:1902661 positive regulation of glucose mediated signaling pathway;GO:0001188 RNA polymerase I preinitiation complex assembly		Human disease related genes:Congenital malformations:Other congenital malformations; Cancer-related genes:Mutated cancer genes; Disease related genes; Human disease related genes:Other diseases:Others; Cancer-related genes:Mutational cancer driver genes; Predicted intracellular proteins; Human disease related genes:Other diseases:Mental and behavioural disorders	Nucleoplasm (Supported); Additional: Nucleoli fibrillar center;Nucleoli rim		(M119)PID ERB GENOMIC PATHWAY; (M279)PID RB 1PATHWAY; (M223)PID BETA CATENIN NUC PATHWAY		0	0	0	0	1	1	0	0	1	0	0	1	1	0	0	0	0	0	0	0
CBFB	865	symbol	H. sapiens	865	H. sapiens	CBFB	core-binding factor subunit beta	GO:0043378 positive regulation of CD8-positive, alpha-beta T cell differentiation;GO:0043376 regulation of CD8-positive, alpha-beta T cell differentiation;GO:2001187 positive regulation of CD8-positive, alpha-beta T cell activation		Disease related genes; Cancer-related genes:Mutational cancer driver genes; Predicted intracellular proteins; Cancer-related genes:Mutated cancer genes	Cytosol (Approved); Additional: Nucleoplasm		(M166)PID ATF2 PATHWAY; (M167)PID AP1 PATHWAY; (M2)PID SMAD2 3NUCLEAR PATHWAY		0	0	0	0	1	1	0	0	0	0	0	0	1	0	0	0	0	0	0	0
CPNE1	8904	symbol	H. sapiens	8904	H. sapiens	CPNE1	copine 1	GO:1903265 positive regulation of tumor necrosis factor-mediated signaling pathway;GO:1901223 negative regulation of NIK/NF-kappaB signaling;GO:0043392 negative regulation of DNA binding		Predicted intracellular proteins	Nuclear membrane;Nucleoplasm (Supported)	Theophylline			0	0	0	0	0	0	0	0	0	0	0	0	0	0	0	0	0	0	0	0
ADSS2	159	symbol	H. sapiens	159	H. sapiens	ADSS2	adenylosuccinate synthase 2	GO:0060359 response to ammonium ion;GO:0006531 aspartate metabolic process;GO:0044208 'de novo' AMP biosynthetic process		Predicted intracellular proteins; ENZYME proteins:Ligase; Enzymes	Cytosol (Approved); Additional: Plasma membrane	Aspartic acid; Alanosine			0	0	0	0	0	1	0	0	0	0	1	0	0	0	0	0	1	0	0	0
CUL5	8065	symbol	H. sapiens	8065	H. sapiens	CUL5	cullin 5	GO:0038128 ERBB2 signaling pathway;GO:0031146 SCF-dependent proteasomal ubiquitin-dependent protein catabolic process;GO:0038127 ERBB signaling pathway		Predicted intracellular proteins; Cancer-related genes:Candidate cancer biomarkers	Cytosol;Golgi apparatus (Approved)			(M5901)HALLMARK G2M CHECKPOINT	0	0	0	0	0	1	0	0	0	0	0	0	0	0	0	0	0	0	0	0
FAM91A1	157769	symbol	H. sapiens	157769	H. sapiens	FAM91A1	family with sequence similarity 91 member A1	GO:0099041 vesicle tethering to Golgi;GO:0099022 vesicle tethering;GO:0006903 vesicle targeting		Predicted intracellular proteins	Microtubules;Nucleoplasm (Approved)				0	0	0	0	0	0	1	0	0	0	0	0	0	0	1	0	0	0	0	0
ELOA	6924	symbol	H. sapiens	6924	H. sapiens	ELOA	elongin A	GO:0006368 transcription elongation from RNA polymerase II promoter;GO:0006354 DNA-templated transcription, elongation;GO:0006367 transcription initiation from RNA polymerase II promoter		Predicted intracellular proteins	Nuclear speckles (Approved); Additional: Cytosol			(M5898)HALLMARK DNA REPAIR	0	0	0	0	0	1	0	0	0	0	0	0	0	0	0	0	0	0	0	0
CRIP1	1396	symbol	H. sapiens	1396	H. sapiens	CRIP1	cysteine rich protein 1	GO:0060741 prostate gland stromal morphogenesis;GO:0071493 cellular response to UV-B;GO:0071236 cellular response to antibiotic		Predicted intracellular proteins	Cytosol;Nuclear speckles (Approved); Additional: Centrosome;Plasma membrane				0	0	0	0	0	0	0	0	0	0	0	0	0	0	0	0	1	0	0	0
ADK	132	symbol	H. sapiens	132	H. sapiens	ADK	adenosine kinase	GO:0006175 dATP biosynthetic process;GO:0009216 purine deoxyribonucleoside triphosphate biosynthetic process;GO:0046060 dATP metabolic process		Predicted intracellular proteins; Human disease related genes:Congenital disorders of metabolism:Congenital disorders of amino acid metabolism; ENZYME proteins:Transferases; Disease related genes; Potential drug targets; Enzymes	Cytosol;Nucleoplasm (Supported); Additional: Plasma membrane	Adenosine phosphate; 7-(5-DEOXY-BETA-D-RIBOFURANOSYL)-5-IODO-7H-PYRROLO[2,3-D]PYRIMIDIN-4-AMINE; 5-[4-(DIMETHYLAMINO)PHENYL]-6-[(6-MORPHOLIN-4-YLPYRIDIN-3-YL)ETHYNYL]PYRIMIDIN-4-AMINE			0	0	0	0	0	1	0	0	0	0	1	0	0	0	0	0	0	0	0	0
CPSF1	29894	symbol	H. sapiens	29894	H. sapiens	CPSF1	cleavage and polyadenylation specific factor 1	GO:0098789 pre-mRNA cleavage required for polyadenylation;GO:0098787 mRNA cleavage involved in mRNA processing;GO:0006379 mRNA cleavage		Disease related genes; Predicted intracellular proteins	Nucleoplasm (Enhanced)				0	1	1	0	0	0	0	0	0	1	0	0	0	0	0	0	0	0	0	0
GAK	2580	symbol	H. sapiens	2580	H. sapiens	GAK	cyclin G associated kinase	GO:1905224 clathrin-coated pit assembly;GO:0016191 synaptic vesicle uncoating;GO:0072318 clathrin coat disassembly	Other	ENZYME proteins:Transferases; Predicted intracellular proteins; Kinases; Enzymes	Golgi apparatus (Supported); Additional: Vesicles	Fostamatinib			1	0	0	0	1	0	0	0	0	0	0	0	0	1	1	0	0	0	0	0
TCERG1	10915	symbol	H. sapiens	10915	H. sapiens	TCERG1	transcription elongation regulator 1	GO:0034244 negative regulation of transcription elongation from RNA polymerase II promoter;GO:0032785 negative regulation of DNA-templated transcription, elongation;GO:0032968 positive regulation of transcription elongation from RNA polymerase II promoter		Predicted intracellular proteins	Nucleoplasm (Enhanced)				0	0	1	0	0	0	0	0	0	0	0	0	0	0	0	0	0	0	0	0
TNFAIP2	7127	symbol	H. sapiens	7127	H. sapiens	TNFAIP2	TNF alpha induced protein 2	GO:0051601 exocyst localization;GO:0031503 protein-containing complex localization;GO:0006887 exocytosis		Transporters:Transporter channels and pores; Predicted intracellular proteins; Cancer-related genes:Candidate cancer biomarkers	Cytosol;Golgi apparatus (Approved); Additional: Nuclear membrane;Nucleoplasm			(M5890)HALLMARK TNFA SIGNALING VIA NFKB; (M5913)HALLMARK INTERFERON GAMMA RESPONSE	0	0	0	0	0	0	0	0	0	0	0	0	0	0	0	0	0	0	0	0
TMED5	50999	symbol	H. sapiens	50999	H. sapiens	TMED5	transmembrane p24 trafficking protein 5	GO:0090161 Golgi ribbon formation;GO:0006888 endoplasmic reticulum to Golgi vesicle-mediated transport;GO:0007030 Golgi organization		Predicted intracellular proteins					1	0	0	0	0	0	0	0	0	0	0	0	0	0	1	0	0	0	0	0
ANXA3	306	symbol	H. sapiens	306	H. sapiens	ANXA3	annexin A3	GO:0043312 neutrophil degranulation;GO:0002283 neutrophil activation involved in immune response;GO:0002446 neutrophil mediated immunity		Predicted intracellular proteins; FDA approved drug targets:Small molecule drugs	Plasma membrane (Supported)	Fluocinolone acetonide; Ethanolamine; Difluocortolone	(M5880)NABA ECM AFFILIATED; (M5885)NABA MATRISOME ASSOCIATED; (M5889)NABA MATRISOME		0	0	0	0	1	0	0	0	0	0	0	0	0	0	0	0	0	0	0	0
OGT	8473	symbol	H. sapiens	8473	H. sapiens	OGT	O-linked N-acetylglucosamine (GlcNAc) transferase	GO:0061087 positive regulation of histone H3-K27 methylation;GO:0061085 regulation of histone H3-K27 methylation;GO:1900095 regulation of dosage compensation by inactivation of X chromosome		Predicted intracellular proteins; ENZYME proteins:Transferases; Disease related genes; Potential drug targets; Enzymes; Human disease related genes:Other diseases:Mental and behavioural disorders	Nucleoplasm (Supported); Additional: Plasma membrane				0	0	0	0	1	0	0	0	1	0	1	0	0	0	0	0	0	0	1	0
AP2A2	161	symbol	H. sapiens	161	H. sapiens	AP2A2	adaptor related protein complex 2 subunit alpha 2	GO:0098884 postsynaptic neurotransmitter receptor internalization;GO:0140239 postsynaptic endocytosis;GO:0099590 neurotransmitter receptor internalization		Predicted intracellular proteins; Transporters	Vesicles (Supported); Additional: Nucleoplasm				1	0	0	0	0	1	0	0	1	0	0	0	0	1	1	0	0	0	0	0
EIF2AK2	5610	symbol	H. sapiens	5610	H. sapiens	EIF2AK2	eukaryotic translation initiation factor 2 alpha kinase 2	GO:0010998 regulation of translational initiation by eIF2 alpha phosphorylation;GO:0043558 regulation of translational initiation in response to stress;GO:1902033 regulation of hematopoietic stem cell proliferation	Other	Human disease related genes:Nervous system diseases:Neurodegenerative diseases; Predicted intracellular proteins; ENZYME proteins:Transferases; Kinases; Disease related genes; Potential drug targets; Enzymes	Cytosol (Enhanced)	Fostamatinib	(M91)PID TCPTP PATHWAY; (M144)PID CERAMIDE PATHWAY; (M186)PID PDGFRB PATHWAY	(M5911)HALLMARK INTERFERON ALPHA RESPONSE; (M5913)HALLMARK INTERFERON GAMMA RESPONSE; (M5932)HALLMARK INFLAMMATORY RESPONSE	0	0	0	1	1	0	0	1	1	0	0	1	0	0	0	0	0	0	1	0
LRRC40	55631	symbol	H. sapiens	55631	H. sapiens	LRRC40	leucine rich repeat containing 40	GO:0006470 protein dephosphorylation;GO:0016311 dephosphorylation;GO:0006796 phosphate-containing compound metabolic process		Predicted intracellular proteins	Nucleoli (Approved)				0	0	0	0	0	0	0	0	0	0	0	0	0	0	0	0	0	0	0	0
RAB3GAP1	22930	symbol	H. sapiens	22930	H. sapiens	RAB3GAP1	RAB3 GTPase activating protein catalytic subunit 1	GO:0061646 positive regulation of glutamate neurotransmitter secretion in response to membrane depolarization;GO:0097051 establishment of protein localization to endoplasmic reticulum membrane;GO:1903233 regulation of calcium ion-dependent exocytosis of neurotransmitter		Disease related genes; Predicted intracellular proteins; Human disease related genes:Congenital malformations:Congenital malformations of the nervous system	Nucleoplasm (Approved); Additional: Cytosol			(M5893)HALLMARK MITOTIC SPINDLE	1	0	0	1	0	0	0	1	0	0	0	0	0	0	0	0	0	1	0	0
COPE	11316	symbol	H. sapiens	11316	H. sapiens	COPE	COPI coat complex subunit epsilon	GO:0099612 protein localization to axon;GO:0006891 intra-Golgi vesicle-mediated transport;GO:0006890 retrograde vesicle-mediated transport, Golgi to endoplasmic reticulum		Predicted intracellular proteins	Golgi apparatus (Enhanced)			(M5910)HALLMARK PROTEIN SECRETION	1	0	0	0	0	0	0	0	0	0	0	0	0	0	0	0	0	0	0	0
SEPTIN11	55752	symbol	H. sapiens	55752	H. sapiens	SEPTIN11	septin 11	GO:0061640 cytoskeleton-dependent cytokinesis;GO:0000910 cytokinesis;GO:0051301 cell division		Disease related genes; Predicted intracellular proteins	Cytosol (Approved)				0	0	0	0	0	0	0	0	0	0	0	0	0	0	0	0	0	0	0	0
NKRF	55922	symbol	H. sapiens	55922	H. sapiens	NKRF	NFKB repressing factor	GO:0045944 positive regulation of transcription by RNA polymerase II;GO:0045892 negative regulation of transcription, DNA-templated;GO:1903507 negative regulation of nucleic acid-templated transcription		Predicted intracellular proteins	Nucleoli (Supported); Additional: Nucleoplasm				0	0	0	0	0	0	0	0	0	0	0	0	0	0	0	0	0	0	0	0
FERMT2	10979	symbol	H. sapiens	10979	H. sapiens	FERMT2	FERM domain containing kindlin 2	GO:0035504 regulation of myosin light chain kinase activity;GO:0035505 positive regulation of myosin light chain kinase activity;GO:1902462 positive regulation of mesenchymal stem cell proliferation		Predicted intracellular proteins	Focal adhesion sites (Supported); Additional: Cytosol;Nucleoplasm			(M5930)HALLMARK EPITHELIAL MESENCHYMAL TRANSITION	0	0	0	0	1	0	1	0	0	0	0	1	0	0	0	0	0	0	0	0
WDR13	64743	symbol	H. sapiens	64743	H. sapiens	WDR13	WD repeat domain 13	GO:1904691 negative regulation of type B pancreatic cell proliferation;GO:0061469 regulation of type B pancreatic cell proliferation;GO:0050680 negative regulation of epithelial cell proliferation		Predicted intracellular proteins	Nucleoplasm (Supported); Additional: Centriolar satellite;Plasma membrane				0	0	0	0	0	0	0	0	0	0	0	0	0	0	0	0	0	0	0	0
CCDC137	339230	symbol	H. sapiens	339230	H. sapiens	CCDC137	coiled-coil domain containing 137			Predicted intracellular proteins	Mitotic chromosome;Nucleoli (Enhanced)				0	0	0	0	0	0	0	0	0	0	0	0	0	0	0	0	0	0	0	0
NDE1	54820	symbol	H. sapiens	54820	H. sapiens	NDE1	nudE neurodevelopment protein 1	GO:0007100 mitotic centrosome separation;GO:0051299 centrosome separation;GO:0007020 microtubule nucleation		Disease related genes; Predicted intracellular proteins; Human disease related genes:Congenital malformations:Congenital malformations of the nervous system					0	0	0	0	0	0	1	0	0	0	0	0	0	0	0	0	0	1	0	0
PPP6R3	55291	symbol	H. sapiens	55291	H. sapiens	PPP6R3	protein phosphatase 6 regulatory subunit 3	GO:0043666 regulation of phosphoprotein phosphatase activity;GO:0010921 regulation of phosphatase activity;GO:0035304 regulation of protein dephosphorylation		Predicted intracellular proteins	Cytosol;Nucleoplasm;Plasma membrane (Enhanced)				1	0	0	0	0	0	0	0	0	0	0	0	0	0	0	0	0	1	0	0
ADSL	158	symbol	H. sapiens	158	H. sapiens	ADSL	adenylosuccinate lyase	GO:0044209 AMP salvage;GO:0006189 'de novo' IMP biosynthetic process;GO:0097292 XMP metabolic process		Predicted intracellular proteins; ENZYME proteins:Lyases; Disease related genes; Human disease related genes:Congenital disorders of metabolism:Congenital disorders of nucleotide metabolism; Enzymes; Potential drug targets	Cytosol (Enhanced)			(M5935)HALLMARK FATTY ACID METABOLISM	0	0	0	0	0	1	0	0	0	0	1	0	0	0	0	0	0	0	1	0
PICALM	8301	symbol	H. sapiens	8301	H. sapiens	PICALM	phosphatidylinositol binding clathrin assembly protein	GO:0097753 membrane bending;GO:1905224 clathrin-coated pit assembly;GO:1902962 regulation of metalloendopeptidase activity involved in amyloid precursor protein catabolic process		Disease related genes; Cancer-related genes; Predicted intracellular proteins	Vesicles (Enhanced)			(M5945)HALLMARK HEME METABOLISM	1	0	0	1	0	0	1	0	0	0	0	0	0	1	1	0	0	0	0	0
ARHGAP29	9411	symbol	H. sapiens	9411	H. sapiens	ARHGAP29	Rho GTPase activating protein 29	GO:0007266 Rho protein signal transduction;GO:0090630 activation of GTPase activity;GO:0007265 Ras protein signal transduction		Predicted intracellular proteins	Centrosome;Nucleoplasm (Approved); Additional: Cytosol;Plasma membrane			(M5893)HALLMARK MITOTIC SPINDLE	0	0	0	0	0	0	1	0	0	0	0	0	0	0	0	0	0	0	0	0
RAMAC	83640	symbol	H. sapiens	83640	H. sapiens	RAMAC	RNA guanine-7 methyltransferase activating subunit	GO:0036031 recruitment of mRNA capping enzyme to RNA polymerase II holoenzyme complex;GO:0106005 RNA 5'-cap (guanine-N7)-methylation;GO:0036265 RNA (guanine-N7)-methylation		Predicted intracellular proteins	Nucleoplasm (Supported)				0	0	1	0	0	0	0	0	0	0	0	0	0	0	0	0	0	0	0	0
CTBP2	1488	symbol	H. sapiens	1488	H. sapiens	CTBP2	C-terminal binding protein 2	GO:0048386 positive regulation of retinoic acid receptor signaling pathway;GO:0048790 maintenance of presynaptic active zone structure;GO:1990709 presynaptic active zone organization		Predicted intracellular proteins	Nucleoplasm (Approved)		(M5493)WNT SIGNALING		0	0	0	0	0	0	0	1	0	0	0	0	0	1	0	0	0	0	0	0
PTBP2	58155	symbol	H. sapiens	58155	H. sapiens	PTBP2	polypyrimidine tract binding protein 2	GO:0033119 negative regulation of RNA splicing;GO:0006376 mRNA splice site selection;GO:0000245 spliceosomal complex assembly		Predicted intracellular proteins	Nucleoplasm (Approved)			(M5953)HALLMARK KRAS SIGNALING UP	0	0	1	0	0	0	0	0	0	0	0	0	0	0	0	0	0	0	0	0
NSUN5	55695	symbol	H. sapiens	55695	H. sapiens	NSUN5	NOP2/Sun RNA methyltransferase 5	GO:0070475 rRNA base methylation;GO:0022038 corpus callosum development;GO:0031167 rRNA methylation		Disease related genes; Predicted intracellular proteins; Human disease related genes:Other congenital disorders:Chromosomal abnormalities	Nucleoli;Nucleoplasm (Enhanced)				0	0	1	1	0	0	0	0	0	0	0	0	0	0	0	1	0	0	0	0
PCBD1	5092	symbol	H. sapiens	5092	H. sapiens	PCBD1	pterin-4 alpha-carbinolamine dehydratase 1	GO:0006571 tyrosine biosynthetic process;GO:0009073 aromatic amino acid family biosynthetic process;GO:0009095 aromatic amino acid family biosynthetic process, prephenate pathway		Predicted intracellular proteins; Human disease related genes:Congenital disorders of metabolism:Congenital disorders of amino acid metabolism; ENZYME proteins:Lyases; Disease related genes; Potential drug targets; Enzymes	Nucleoplasm (Enhanced); Additional: Cytosol	L-erythro-7,8-dihydrobiopterin		(M5935)HALLMARK FATTY ACID METABOLISM	0	0	0	0	0	0	0	0	0	0	0	0	0	0	0	0	0	0	0	0
CDC123	8872	symbol	H. sapiens	8872	H. sapiens	CDC123	cell division cycle 123	GO:1905143 eukaryotic translation initiation factor 2 complex assembly;GO:0045948 positive regulation of translational initiation;GO:0006446 regulation of translational initiation		Predicted intracellular proteins	Golgi apparatus;Nucleoplasm (Approved); Additional: Cytosol				0	0	0	1	0	0	0	0	0	0	0	0	0	0	0	0	0	0	0	0
TTI1	9675	symbol	H. sapiens	9675	H. sapiens	TTI1	TELO2 interacting protein 1	GO:2000003 positive regulation of DNA damage checkpoint;GO:1901978 positive regulation of cell cycle checkpoint;GO:2000001 regulation of DNA damage checkpoint		Predicted intracellular proteins	Vesicles (Approved); Additional: Nucleoplasm				0	0	0	0	1	0	0	0	0	0	0	0	0	0	0	0	0	0	0	0
PAIP1	10605	symbol	H. sapiens	10605	H. sapiens	PAIP1	poly(A) binding protein interacting protein 1	GO:0070934 CRD-mediated mRNA stabilization;GO:1900152 negative regulation of nuclear-transcribed mRNA catabolic process, deadenylation-dependent decay;GO:2000767 positive regulation of cytoplasmic translation		Predicted intracellular proteins	Cytosol;Plasma membrane (Enhanced)			(M5922)HALLMARK UNFOLDED PROTEIN RESPONSE	0	1	0	1	0	0	0	1	1	0	0	0	0	0	0	0	0	0	0	0
SERPINB6	5269	symbol	H. sapiens	5269	H. sapiens	SERPINB6	serpin family B member 6	GO:0071470 cellular response to osmotic stress;GO:0006970 response to osmotic stress;GO:0007605 sensory perception of sound		Disease related genes; Human disease related genes:Nervous system diseases:Ear disease; Predicted intracellular proteins	Centrosome (Approved)	Drotrecogin alfa	(M7955)SIG INSULIN RECEPTOR PATHWAY IN CARDIAC MYOCYTES; (M3468)NABA ECM REGULATORS; (M5885)NABA MATRISOME ASSOCIATED	(M5947)HALLMARK IL2 STAT5 SIGNALING	0	0	0	0	0	0	0	0	0	0	0	0	0	0	0	0	1	0	0	0
CCDC9	26093	symbol	H. sapiens	26093	H. sapiens	CCDC9	coiled-coil domain containing 9			Predicted intracellular proteins	Cytosol (Approved)				0	0	0	0	0	0	0	0	0	0	0	0	0	0	0	0	0	0	0	0
PPME1	51400	symbol	H. sapiens	51400	H. sapiens	PPME1	protein phosphatase methylesterase 1	GO:0006482 protein demethylation;GO:0008214 protein dealkylation;GO:0000086 G2/M transition of mitotic cell cycle		Predicted intracellular proteins; Enzymes; ENZYME proteins:Hydrolases	Nucleoplasm (Supported); Additional: Nuclear bodies				0	0	0	0	0	0	0	0	0	0	0	0	0	0	0	0	0	1	0	0
ENY2	56943	symbol	H. sapiens	56943	H. sapiens	ENY2	ENY2 transcription and export complex 2 subunit	GO:0016973 poly(A)+ mRNA export from nucleus;GO:0035521 monoubiquitinated histone deubiquitination;GO:0035522 monoubiquitinated histone H2A deubiquitination		Predicted intracellular proteins; Transporters:Transporter channels and pores	Mitochondria;Nucleoplasm (Approved)				0	0	0	0	1	1	0	0	0	0	0	0	0	0	0	0	0	0	0	0
EIF4G1	1981	symbol	H. sapiens	1981	H. sapiens	EIF4G1	eukaryotic translation initiation factor 4 gamma 1	GO:1905535 regulation of eukaryotic translation initiation factor 4F complex assembly;GO:1905537 positive regulation of eukaryotic translation initiation factor 4F complex assembly;GO:1905610 regulation of mRNA cap binding		Disease related genes; Human disease related genes:Nervous system diseases:Neurodegenerative diseases; Predicted intracellular proteins; Cancer-related genes:Candidate cancer biomarkers	Cytosol (Enhanced)		(M66)PID MYC ACTIV PATHWAY	(M5922)HALLMARK UNFOLDED PROTEIN RESPONSE	0	1	0	1	1	0	0	1	1	0	0	0	0	0	0	0	0	0	1	0
ATP6V0D1	9114	symbol	H. sapiens	9114	H. sapiens	ATP6V0D1	ATPase H+ transporting V0 subunit d1	GO:0036295 cellular response to increased oxygen levels;GO:0036296 response to increased oxygen levels;GO:0007035 vacuolar acidification		Predicted intracellular proteins; Transporters:Primary Active Transporters				(M5922)HALLMARK UNFOLDED PROTEIN RESPONSE	0	0	0	0	0	0	0	0	0	0	0	0	0	0	0	0	0	1	0	1
ZC3H14	79882	symbol	H. sapiens	79882	H. sapiens	ZC3H14	zinc finger CCCH-type containing 14	GO:1900364 negative regulation of mRNA polyadenylation;GO:0031441 negative regulation of mRNA 3'-end processing;GO:1900363 regulation of mRNA polyadenylation		Disease related genes; Predicted intracellular proteins; Human disease related genes:Other diseases:Mental and behavioural disorders	Nuclear speckles (Enhanced); Additional: Nucleoli;Nucleoli rim			(M5951)HALLMARK SPERMATOGENESIS	0	0	0	0	0	0	0	1	0	0	0	0	0	0	0	0	0	0	0	0
NCALD	83988	symbol	H. sapiens	83988	H. sapiens	NCALD	neurocalcin delta	GO:0003073 regulation of systemic arterial blood pressure;GO:0019722 calcium-mediated signaling;GO:0008217 regulation of blood pressure		Predicted intracellular proteins					0	0	0	0	0	0	0	0	0	0	0	0	0	0	0	0	0	0	0	0
DSP	1832	symbol	H. sapiens	1832	H. sapiens	DSP	desmoplakin	GO:0086073 bundle of His cell-Purkinje myocyte adhesion involved in cell communication;GO:0086042 cardiac muscle cell-cardiac muscle cell adhesion;GO:0003223 ventricular compact myocardium morphogenesis		Human disease related genes:Congenital malformations:Congenital malformations of skin; Human disease related genes:Congenital malformations:Congenital malformations of the circulatory system; Human disease related genes:Cardiovascular diseases:Cardiac diseases; Disease related genes; Predicted intracellular proteins	Cell Junctions (Supported)	Zinc; Artenimol; Zinc acetate	(M142)PID AJDISS 2PATHWAY		0	0	0	0	0	0	1	0	0	0	0	0	0	0	0	0	0	0	0	0
PGM3	5238	symbol	H. sapiens	5238	H. sapiens	PGM3	phosphoglucomutase 3	GO:0019255 glucose 1-phosphate metabolic process;GO:0006041 glucosamine metabolic process;GO:0006048 UDP-N-acetylglucosamine biosynthetic process		ENZYME proteins:Isomerase; Predicted intracellular proteins; Disease related genes; Potential drug targets; Human disease related genes:Immune system diseases:Primary immunodeficiency; Enzymes	Cytosol;Nucleoplasm (Approved)			(M5908)HALLMARK ANDROGEN RESPONSE	1	0	0	0	0	1	0	0	1	0	1	0	0	0	0	0	0	0	0	0
TSG101	7251	symbol	H. sapiens	7251	H. sapiens	TSG101	tumor susceptibility 101	GO:2000395 regulation of ubiquitin-dependent endocytosis;GO:2000397 positive regulation of ubiquitin-dependent endocytosis;GO:1903774 positive regulation of viral budding via host ESCRT complex		Predicted intracellular proteins; Cancer-related genes:Candidate cancer biomarkers	Cytosol (Supported); Additional: Nucleoli;Plasma membrane		(M214)PID ERBB1 INTERNALIZATION PATHWAY; (M115)PID REG GR PATHWAY	(M5910)HALLMARK PROTEIN SECRETION; (M5898)HALLMARK DNA REPAIR	1	0	0	0	1	1	0	0	0	0	0	0	0	0	1	0	0	1	0	1
EIF2S2	8894	symbol	H. sapiens	8894	H. sapiens	EIF2S2	eukaryotic translation initiation factor 2 subunit beta	GO:0002176 male germ cell proliferation;GO:0036093 germ cell proliferation;GO:0001731 formation of translation preinitiation complex		Predicted intracellular proteins; Cancer-related genes:Mutated cancer genes	Endoplasmic reticulum (Supported); Additional: Nucleoli			(M5924)HALLMARK MTORC1 SIGNALING; (M5926)HALLMARK MYC TARGETS V1	0	0	1	0	0	0	0	0	1	0	0	0	0	0	0	0	0	1	0	0
ERCC3	2071	symbol	H. sapiens	2071	H. sapiens	ERCC3	ERCC excision repair 3, TFIIH core complex helicase subunit	GO:0000717 nucleotide-excision repair, DNA duplex unwinding;GO:0006362 transcription elongation from RNA polymerase I promoter;GO:0006283 transcription-coupled nucleotide-excision repair		Human disease related genes:Congenital malformations:Other congenital malformations; Human disease related genes:Skin diseases:Skin and soft tissue diseases; Human disease related genes:Congenital malformations:Congenital malformations of skin; Predicted intracellular proteins; ENZYME proteins:Hydrolases; Disease related genes; Potential drug targets; Enzymes; Cancer-related genes:Candidate cance…	Nucleoplasm (Enhanced)			(M5949)HALLMARK PEROXISOME; (M5898)HALLMARK DNA REPAIR	0	1	0	0	1	1	0	0	0	0	0	0	0	0	0	0	1	0	0	0
ATP5F1B	506	symbol	H. sapiens	506	H. sapiens	ATP5F1B	ATP synthase F1 subunit beta	GO:0006933 negative regulation of cell adhesion involved in substrate-bound cell migration;GO:0098760 response to interleukin-7;GO:0098761 cellular response to interleukin-7		ENZYME proteins; Predicted intracellular proteins; Enzymes	Mitochondria (Enhanced)	Quercetin; 1-ACETYL-2-CARBOXYPIPERIDINE; AUROVERTIN B; Piceatannol; N1-(2-AMINO-4-METHYLPENTYL)OCTAHYDRO-PYRROLO[1,2-A] PYRIMIDINE; Phenethyl Isothiocyanate		(M5936)HALLMARK OXIDATIVE PHOSPHORYLATION	0	0	0	0	1	1	0	0	0	0	1	0	0	0	0	0	0	0	0	0
NELFCD	51497	symbol	H. sapiens	51497	H. sapiens	NELFCD	negative elongation factor complex member C/D	GO:0034244 negative regulation of transcription elongation from RNA polymerase II promoter;GO:0032785 negative regulation of DNA-templated transcription, elongation;GO:0034243 regulation of transcription elongation from RNA polymerase II promoter		Predicted intracellular proteins	Nuclear bodies;Nucleoplasm (Supported); Additional: Cytosol;Vesicles			(M5898)HALLMARK DNA REPAIR	0	0	0	0	0	1	0	0	0	0	0	0	0	0	0	0	0	0	0	0
GOLGA5	9950	symbol	H. sapiens	9950	H. sapiens	GOLGA5	golgin A5	GO:0000301 retrograde transport, vesicle recycling within Golgi;GO:0006891 intra-Golgi vesicle-mediated transport;GO:0007030 Golgi organization		Transporters; Disease related genes; Potential drug targets; Cancer-related genes:Mutational cancer driver genes; Predicted intracellular proteins	Golgi apparatus (Supported)				1	0	0	0	0	0	0	0	0	0	0	0	0	0	1	0	0	0	0	0
NAGK	55577	symbol	H. sapiens	55577	H. sapiens	NAGK	N-acetylglucosamine kinase	GO:0006050 mannosamine metabolic process;GO:0006051 N-acetylmannosamine metabolic process;GO:0019262 N-acetylneuraminate catabolic process		ENZYME proteins:Transferases; Predicted intracellular proteins; Enzymes	Cytosol (Approved); Additional: Nucleoplasm	N-Acetylglucosamine		(M5891)HALLMARK HYPOXIA	1	0	0	0	0	0	0	0	1	0	0	0	0	0	0	0	0	0	0	0
MAGOHB	55110	symbol	H. sapiens	55110	H. sapiens	MAGOHB	mago homolog B, exon junction complex subunit	GO:0000184 nuclear-transcribed mRNA catabolic process, nonsense-mediated decay;GO:0006406 mRNA export from nucleus;GO:0006405 RNA export from nucleus		Predicted intracellular proteins					0	1	1	0	0	0	0	1	1	1	0	0	0	0	0	0	0	0	0	0
PDCD2	5134	symbol	H. sapiens	5134	H. sapiens	PDCD2	programmed cell death 2	GO:1902035 positive regulation of hematopoietic stem cell proliferation;GO:1902033 regulation of hematopoietic stem cell proliferation;GO:2000648 positive regulation of stem cell proliferation		Predicted intracellular proteins	Nucleoplasm (Approved); Additional: Cytokinetic bridge				0	0	0	0	0	0	0	0	0	0	0	1	0	0	0	0	0	0	0	0
TTK	7272	symbol	H. sapiens	7272	H. sapiens	TTK	TTK protein kinase	GO:0033316 meiotic spindle assembly checkpoint signaling;GO:1903096 protein localization to meiotic spindle midzone;GO:1905359 protein localization to meiotic spindle	Other	ENZYME proteins:Transferases; Predicted intracellular proteins; Kinases; Enzymes	Cytosol;Nucleoli (Approved)	Pyrazolanthrone; Fostamatinib; BOS172722		(M5951)HALLMARK SPERMATOGENESIS; (M5893)HALLMARK MITOTIC SPINDLE; (M5901)HALLMARK G2M CHECKPOINT	0	0	0	0	1	0	0	0	0	0	0	0	0	0	0	0	0	0	0	0
EIF2B4	8890	symbol	H. sapiens	8890	H. sapiens	EIF2B4	eukaryotic translation initiation factor 2B subunit delta	GO:0014003 oligodendrocyte development;GO:0001541 ovarian follicle development;GO:0048709 oligodendrocyte differentiation		Disease related genes; Human disease related genes:Congenital disorders of metabolism:Congenital disorders of lipid/glycolipid metabolism; Human disease related genes:Nervous system diseases:Neurodegenerative diseases; Predicted intracellular proteins	Nuclear membrane (Approved); Additional: Actin filaments				0	0	0	1	0	0	0	0	1	0	0	0	0	0	0	0	0	0	0	0
UHRF1	29128	symbol	H. sapiens	29128	H. sapiens	UHRF1	ubiquitin like with PHD and ring finger domains 1	GO:2000371 regulation of DNA topoisomerase (ATP-hydrolyzing) activity;GO:2000373 positive regulation of DNA topoisomerase (ATP-hydrolyzing) activity;GO:0010216 maintenance of DNA methylation		Enzymes; ENZYME proteins:Transferases; Disease related genes; Potential drug targets; Predicted intracellular proteins	Nucleoplasm (Supported)				0	0	0	0	1	1	0	0	0	0	0	0	0	0	0	0	0	0	0	0
ATXN10	25814	symbol	H. sapiens	25814	H. sapiens	ATXN10	ataxin 10	GO:0060271 cilium assembly;GO:0044782 cilium organization;GO:0120031 plasma membrane bounded cell projection assembly		Disease related genes; Human disease related genes:Nervous system diseases:Neurodegenerative diseases; Predicted intracellular proteins	Cytosol (Supported); Additional: Plasma membrane				0	0	0	0	0	0	0	0	0	0	0	0	0	0	0	0	0	0	0	1
ELP6	54859	symbol	H. sapiens	54859	H. sapiens	ELP6	elongator acetyltransferase complex subunit 6	GO:0002098 tRNA wobble uridine modification;GO:0002097 tRNA wobble base modification;GO:0006400 tRNA modification		Predicted intracellular proteins	Cytosol;Nucleoplasm (Approved); Additional: Centrosome				0	0	0	1	1	0	0	0	0	0	0	0	0	0	0	1	0	0	0	0
RIOK1	83732	symbol	H. sapiens	83732	H. sapiens	RIOK1	RIO kinase 1	GO:2000234 positive regulation of rRNA processing;GO:2000232 regulation of rRNA processing;GO:0030490 maturation of SSU-rRNA	Atypical: RIO-type Ser/Thr kinase family	Kinases:Atypical kinases; ENZYME proteins:Transferases; Predicted intracellular proteins; Enzymes	Cytosol (Supported)	Fostamatinib			0	1	1	0	0	0	0	0	0	0	0	0	0	0	0	1	0	0	0	0
LDHAL6B	92483	symbol	H. sapiens	92483	H. sapiens	LDHAL6B	lactate dehydrogenase A like 6B	GO:0006089 lactate metabolic process;GO:0006090 pyruvate metabolic process;GO:1901615 organic hydroxy compound metabolic process		ENZYME proteins:Oxidoreductases; Predicted intracellular proteins; Enzymes		NADH			0	0	0	0	0	0	0	0	0	0	0	0	0	0	0	0	0	0	0	0
CLP1	10978	symbol	H. sapiens	10978	H. sapiens	CLP1	cleavage factor polyribonucleotide kinase subunit 1	GO:0098795 global gene silencing by mRNA cleavage;GO:0070922 RISC complex assembly;GO:0006388 tRNA splicing, via endonucleolytic cleavage and ligation		Predicted intracellular proteins; Human disease related genes:Congenital malformations:Congenital malformations of the nervous system; ENZYME proteins:Transferases; Disease related genes; Potential drug targets; Enzymes	Nucleoplasm (Supported)			(M5898)HALLMARK DNA REPAIR	0	1	1	0	0	0	0	0	0	1	0	0	0	0	0	1	0	0	0	0
FADS3	3995	symbol	H. sapiens	3995	H. sapiens	FADS3	fatty acid desaturase 3	GO:0006636 unsaturated fatty acid biosynthetic process;GO:0033559 unsaturated fatty acid metabolic process;GO:0006633 fatty acid biosynthetic process		Predicted intracellular proteins	Nucleoli fibrillar center (Approved)				0	0	0	0	0	0	0	0	0	0	0	0	0	0	0	0	0	0	0	0
SH3BGRL3	83442	symbol	H. sapiens	83442	H. sapiens	SH3BGRL3	SH3 domain binding glutamate rich protein like 3			Predicted intracellular proteins	Nuclear bodies (Approved)				0	0	0	0	0	0	0	0	0	0	0	0	0	0	0	0	0	0	0	0
ZGPAT	84619	symbol	H. sapiens	84619	H. sapiens	ZGPAT	zinc finger CCCH-type and G-patch domain containing	GO:0007175 negative regulation of epidermal growth factor-activated receptor activity;GO:0042059 negative regulation of epidermal growth factor receptor signaling pathway;GO:0007176 regulation of epidermal growth factor-activated receptor activity		Transcription factors:Zinc-coordinating DNA-binding domains; Predicted intracellular proteins	Nucleoplasm;Plasma membrane (Supported)				0	0	0	0	0	0	0	0	0	0	0	0	0	0	0	0	0	0	0	0
CD2BP2	10421	symbol	H. sapiens	10421	H. sapiens	CD2BP2	CD2 cytoplasmic tail binding protein 2	GO:0000244 spliceosomal tri-snRNP complex assembly;GO:0000387 spliceosomal snRNP assembly;GO:0022618 ribonucleoprotein complex assembly		Predicted intracellular proteins	Nuclear speckles (Enhanced); Additional: Cytosol				0	1	1	0	0	0	0	1	0	1	0	0	0	0	0	0	0	0	0	0
POLR2H	5437	symbol	H. sapiens	5437	H. sapiens	POLR2H	RNA polymerase II, I and III subunit H	GO:0006366 transcription by RNA polymerase II;GO:0006351 transcription, DNA-templated;GO:0097659 nucleic acid-templated transcription		RNA polymerase related proteins; Predicted intracellular proteins	Nucleoplasm (Supported)			(M5898)HALLMARK DNA REPAIR; (M5941)HALLMARK UV RESPONSE UP	0	1	0	0	0	1	0	0	0	1	0	0	1	0	0	0	0	1	0	0
GCA	25801	symbol	H. sapiens	25801	H. sapiens	GCA	grancalcin	GO:0061025 membrane fusion;GO:0061024 membrane organization;GO:0016043 cellular component organization		Predicted intracellular proteins	Cytosol (Supported); Additional: Plasma membrane	Calcium citrate; Calcium Phosphate; Calcium phosphate dihydrate		(M5921)HALLMARK COMPLEMENT	0	0	0	0	0	0	0	0	0	0	0	0	0	0	0	0	0	0	0	0
CCDC6	8030	symbol	H. sapiens	8030	H. sapiens	CCDC6	coiled-coil domain containing 6	GO:0007010 cytoskeleton organization;GO:0006996 organelle organization;GO:0016043 cellular component organization		Disease related genes; Predicted intracellular proteins; Human disease related genes:Cancers:Cancers of endocrine organs; Cancer-related genes:Mutated cancer genes	Cytosol (Supported)				0	0	0	0	0	0	0	0	0	0	0	0	0	0	0	0	0	0	0	0
MOV10	4343	symbol	H. sapiens	4343	H. sapiens	MOV10	Mov10 RISC complex RNA helicase	GO:0010525 regulation of transposition, RNA-mediated;GO:0010526 negative regulation of transposition, RNA-mediated;GO:0035279 miRNA-mediated gene silencing by mRNA destabilization		Predicted intracellular proteins; Enzymes; ENZYME proteins:Hydrolases	Cytosol (Approved)			(M5911)HALLMARK INTERFERON ALPHA RESPONSE	0	0	0	1	0	1	0	1	0	0	0	0	1	0	0	0	0	1	0	0
PATJ	10207	symbol	H. sapiens	10207	H. sapiens	PATJ	PATJ crumbs cell polarity complex component	GO:0035089 establishment of apical/basal cell polarity;GO:0061162 establishment of monopolar cell polarity;GO:0061339 establishment or maintenance of monopolar cell polarity		Predicted intracellular proteins	Cell Junctions (Supported); Additional: Centriolar satellite;Cytosol				0	0	0	0	0	0	0	0	0	0	0	0	0	0	0	0	0	0	0	0
VPS4B	9525	symbol	H. sapiens	9525	H. sapiens	VPS4B	vacuolar protein sorting 4 homolog B	GO:0061764 late endosome to lysosome transport via multivesicular body sorting pathway;GO:0061738 late endosomal microautophagy;GO:1903542 negative regulation of exosomal secretion		Predicted intracellular proteins; Enzymes; ENZYME proteins:Hydrolases	Vesicles (Approved); Additional: Intermediate filaments		(M124)PID CXCR4 PATHWAY	(M5910)HALLMARK PROTEIN SECRETION; (M5949)HALLMARK PEROXISOME	1	0	0	0	1	1	0	0	0	0	0	0	0	1	1	0	0	0	0	1
TPD52	7163	symbol	H. sapiens	7163	H. sapiens	TPD52	tumor protein D52	GO:0030183 B cell differentiation;GO:0042113 B cell activation;GO:0030098 lymphocyte differentiation		Predicted intracellular proteins; Cancer-related genes:Candidate cancer biomarkers	Cytosol (Approved); Additional: Golgi apparatus			(M5910)HALLMARK PROTEIN SECRETION; (M5908)HALLMARK ANDROGEN RESPONSE; (M5891)HALLMARK HYPOXIA	1	0	0	0	0	0	0	0	0	0	0	0	0	1	0	0	0	0	0	0
ZNF589	51385	symbol	H. sapiens	51385	H. sapiens	ZNF589	zinc finger protein 589	GO:0000122 negative regulation of transcription by RNA polymerase II;GO:0045892 negative regulation of transcription, DNA-templated;GO:1903507 negative regulation of nucleic acid-templated transcription		Transcription factors:Zinc-coordinating DNA-binding domains; Predicted intracellular proteins	Nucleoplasm (Supported)				0	0	0	0	0	0	0	0	0	0	0	0	0	0	0	0	0	0	0	0
LSM14B	149986	symbol	H. sapiens	149986	H. sapiens	LSM14B	LSM family member 14B	GO:0006417 regulation of translation;GO:0034248 regulation of cellular amide metabolic process;GO:2000112 regulation of cellular macromolecule biosynthetic process		Predicted intracellular proteins	Vesicles (Supported)				0	0	0	1	0	0	0	0	0	0	0	0	0	0	0	0	0	0	0	0
IKBKE	9641	symbol	H. sapiens	9641	H. sapiens	IKBKE	inhibitor of nuclear factor kappa B kinase subunit epsilon	GO:0097396 response to interleukin-17;GO:0097398 cellular response to interleukin-17;GO:0097400 interleukin-17-mediated signaling pathway	Other	ENZYME proteins:Transferases; Predicted intracellular proteins; Kinases; Enzymes	Cytosol (Supported)	Fostamatinib			0	0	0	0	0	0	0	1	0	0	0	0	0	0	0	0	0	0	0	0
MYBBP1A	10514	symbol	H. sapiens	10514	H. sapiens	MYBBP1A	MYB binding protein 1a	GO:1903450 regulation of G1 to G0 transition;GO:2000210 positive regulation of anoikis;GO:0045945 positive regulation of transcription by RNA polymerase III		Predicted intracellular proteins	Nucleoli (Supported); Additional: Vesicles			(M5928)HALLMARK MYC TARGETS V2; (M5906)HALLMARK ESTROGEN RESPONSE EARLY	0	0	1	0	1	1	0	0	0	0	0	0	0	0	0	1	0	0	1	0
RAC3	5881	symbol	H. sapiens	5881	H. sapiens	RAC3	Rac family small GTPase 3	GO:0021894 cerebral cortex GABAergic interneuron development;GO:0014041 regulation of neuron maturation;GO:0021892 cerebral cortex GABAergic interneuron differentiation		RAS pathway related proteins; Predicted intracellular proteins; ENZYME proteins:Hydrolases; Human disease related genes:Congenital malformations:Congenital malformations of the nervous system; Disease related genes; Potential drug targets; Enzymes					0	0	0	0	1	0	1	0	0	0	0	0	0	0	0	0	0	0	0	0
SAMM50	25813	symbol	H. sapiens	25813	H. sapiens	SAMM50	SAMM50 sorting and assembly machinery component	GO:0007008 outer mitochondrial membrane organization;GO:0045040 protein insertion into mitochondrial outer membrane;GO:0042407 cristae formation		Predicted intracellular proteins; Transporters:Transporter channels and pores	Mitochondria (Supported)			(M5905)HALLMARK ADIPOGENESIS	0	0	0	0	0	0	1	0	0	0	0	0	0	0	1	0	0	0	0	0
FABP5	2171	symbol	H. sapiens	2171	H. sapiens	FABP5	fatty acid binding protein 5	GO:0099178 regulation of retrograde trans-synaptic signaling by endocanabinoid;GO:1990379 lipid transport across blood-brain barrier;GO:0035360 positive regulation of peroxisome proliferator activated receptor signaling pathway		Transporters:Accessory Factors Involved in Transport; Predicted intracellular proteins; Cancer-related genes:Candidate cancer biomarkers	Cytosol (Supported); Additional: Plasma membrane			(M5892)HALLMARK CHOLESTEROL HOMEOSTASIS; (M5907)HALLMARK ESTROGEN RESPONSE LATE	0	0	0	0	0	0	0	0	0	0	1	0	1	0	0	0	0	0	0	0
DPYSL5	56896	symbol	H. sapiens	56896	H. sapiens	DPYSL5	dihydropyrimidinase like 5	GO:0007411 axon guidance;GO:0097485 neuron projection guidance;GO:0007409 axonogenesis		Predicted intracellular proteins	Nucleoplasm (Approved); Additional: Cytosol				0	0	0	0	0	0	0	0	1	0	0	0	0	0	0	0	0	0	0	0
HM13	81502	symbol	H. sapiens	81502	H. sapiens	HM13	histocompatibility minor 13	GO:0061960 regulation of heme oxygenase activity;GO:1904211 membrane protein proteolysis involved in retrograde protein transport, ER to cytosol;GO:0006465 signal peptide processing		Peptidases:Aspartic-type peptidases; Enzymes	Endoplasmic reticulum (Supported)	Theophylline			0	0	0	0	0	0	0	0	1	0	0	0	0	0	1	0	0	1	0	0
RAB6B	51560	symbol	H. sapiens	51560	H. sapiens	RAB6B	RAB6B, member RAS oncogene family	GO:0006891 intra-Golgi vesicle-mediated transport;GO:0006890 retrograde vesicle-mediated transport, Golgi to endoplasmic reticulum;GO:0042147 retrograde transport, endosome to Golgi		Predicted intracellular proteins	Golgi apparatus (Approved)				1	0	0	0	0	0	0	0	0	0	0	0	0	0	1	0	0	1	0	0
DMRTA1	63951	symbol	H. sapiens	63951	H. sapiens	DMRTA1	DMRT like family A1	GO:0060179 male mating behavior;GO:0007617 mating behavior;GO:0019098 reproductive behavior		Transcription factors:Zinc-coordinating DNA-binding domains; Predicted intracellular proteins	Vesicles (Approved)				0	0	0	0	0	0	0	0	0	0	0	0	0	0	0	0	0	0	0	0
SNX12	29934	symbol	H. sapiens	29934	H. sapiens	SNX12	sorting nexin 12	GO:2000642 negative regulation of early endosome to late endosome transport;GO:1903650 negative regulation of cytoplasmic transport;GO:0034499 late endosome to Golgi transport		Predicted intracellular proteins					1	0	0	0	0	0	0	0	0	0	0	0	0	0	1	0	0	0	0	0
EXOSC6	118460	symbol	H. sapiens	118460	H. sapiens	EXOSC6	exosome component 6	GO:0071051 polyadenylation-dependent snoRNA 3'-end processing;GO:0034475 U4 snRNA 3'-end processing;GO:0034427 nuclear-transcribed mRNA catabolic process, exonucleolytic, 3'-5'		Predicted intracellular proteins					0	1	1	0	1	0	0	1	0	1	0	0	0	0	0	1	0	1	0	0
FN3KRP	79672	symbol	H. sapiens	79672	H. sapiens	FN3KRP	fructosamine 3 kinase related protein	GO:0043687 post-translational protein modification;GO:0016310 phosphorylation;GO:0006796 phosphate-containing compound metabolic process		ENZYME proteins:Transferases; Predicted intracellular proteins; Enzymes	Nucleoplasm (Approved)				0	0	0	0	0	0	0	0	0	0	0	0	0	0	0	0	0	0	0	0
HES7	84667	symbol	H. sapiens	84667	H. sapiens	HES7	hes family bHLH transcription factor 7	GO:0036342 post-anal tail morphogenesis;GO:0001756 somitogenesis;GO:0061053 somite development		Disease related genes; Transcription factors:Basic domains; Predicted intracellular proteins; Human disease related genes:Congenital malformations:Congenital malformations of the musculoskeletal system	Nucleoplasm (Approved); Additional: Nucleoli				0	0	0	0	0	0	0	0	0	0	0	0	0	0	0	0	0	0	0	0
PAWR	5074	symbol	H. sapiens	5074	H. sapiens	PAWR	pro-apoptotic WT1 regulator	GO:0042986 positive regulation of amyloid precursor protein biosynthetic process;GO:1901300 positive regulation of hydrogen peroxide-mediated programmed cell death;GO:1901033 positive regulation of response to reactive oxygen species		Predicted intracellular proteins	Actin filaments;Plasma membrane (Approved)		(M144)PID CERAMIDE PATHWAY; (M58)PID AR PATHWAY		0	0	0	1	1	0	0	0	0	0	0	0	0	0	0	0	0	0	0	0
CHD6	84181	symbol	H. sapiens	84181	H. sapiens	CHD6	chromodomain helicase DNA binding protein 6	GO:0036091 positive regulation of transcription from RNA polymerase II promoter in response to oxidative stress;GO:0043619 regulation of transcription from RNA polymerase II promoter in response to oxidative stress;GO:0036003 positive regulation of transcription from RNA polymerase II promoter in response to stress		ENZYME proteins:Hydrolases; Enzymes; Disease related genes; Potential drug targets; Predicted intracellular proteins	Nucleoplasm (Supported)				0	0	0	0	1	0	0	0	0	0	0	0	0	0	0	0	0	0	0	0
HMGN4	10473	symbol	H. sapiens	10473	H. sapiens	HMGN4	high mobility group nucleosomal binding domain 4	GO:0006325 chromatin organization;GO:0051276 chromosome organization;GO:0006996 organelle organization		Predicted intracellular proteins	Nucleoplasm (Uncertain)				0	0	0	0	1	0	0	0	0	0	0	0	0	0	0	0	0	0	0	0
SMN1	6606	symbol	H. sapiens	6606	H. sapiens	SMN1	survival of motor neuron 1, telomeric	GO:0006353 DNA-templated transcription, termination;GO:0000387 spliceosomal snRNP assembly;GO:0000245 spliceosomal complex assembly		Disease related genes; Human disease related genes:Nervous system diseases:Neurodegenerative diseases; Predicted intracellular proteins; FDA approved drug targets:Biotech drugs	Cytosol;Nuclear bodies (Supported)				0	1	1	0	0	1	0	0	0	0	0	0	0	0	0	0	0	0	0	0
KMT2C	58508	symbol	H. sapiens	58508	H. sapiens	KMT2C	lysine methyltransferase 2C	GO:0097692 histone H3-K4 monomethylation;GO:0051568 histone H3-K4 methylation;GO:0034968 histone lysine methylation		Human disease related genes:Congenital malformations:Other congenital malformations; Predicted intracellular proteins; ENZYME proteins:Transferases; Cancer-related genes:Mutated cancer genes; Disease related genes; Human disease related genes:Cancers:Cancers of haematopoietic and lymphoid tissues; Potential drug targets; Cancer-related genes:Mutational cancer driver genes; Enzymes	Nucleoplasm (Approved)				0	0	0	0	1	0	0	0	0	0	0	0	1	0	0	0	0	0	0	0
MAP1LC3B	81631	symbol	H. sapiens	81631	H. sapiens	MAP1LC3B	microtubule associated protein 1 light chain 3 beta	GO:0006995 cellular response to nitrogen starvation;GO:0043562 cellular response to nitrogen levels;GO:0000423 mitophagy		Predicted intracellular proteins	Vesicles (Approved); Additional: Nucleoplasm				1	0	0	0	1	0	0	0	0	0	0	0	0	0	0	0	0	1	1	1
WDR33	55339	symbol	H. sapiens	55339	H. sapiens	WDR33	WD repeat domain 33	GO:0006378 mRNA polyadenylation;GO:0043631 RNA polyadenylation;GO:0006301 postreplication repair		Predicted intracellular proteins	Nucleoli fibrillar center;Nucleoplasm (Enhanced)			(M5953)HALLMARK KRAS SIGNALING UP	0	1	1	0	0	0	0	0	0	1	0	0	0	0	0	0	0	0	0	0
IFRD2	7866	symbol	H. sapiens	7866	H. sapiens	IFRD2	interferon related developmental regulator 2			Predicted intracellular proteins	Nucleoplasm (Approved)				0	0	0	0	0	0	0	0	0	0	0	0	0	0	0	0	0	0	0	0
NUTF2	10204	symbol	H. sapiens	10204	H. sapiens	NUTF2	nuclear transport factor 2	GO:0090204 protein localization to nuclear pore;GO:0090435 protein localization to nuclear envelope;GO:0006611 protein export from nucleus		Predicted intracellular proteins					0	0	0	0	0	0	0	0	0	0	0	0	0	0	1	0	0	0	0	0
AGPAT1	10554	symbol	H. sapiens	10554	H. sapiens	AGPAT1	1-acylglycerol-3-phosphate O-acyltransferase 1	GO:0016024 CDP-diacylglycerol biosynthetic process;GO:0046341 CDP-diacylglycerol metabolic process;GO:0006654 phosphatidic acid biosynthetic process		ENZYME proteins:Transferases; Enzymes	Endoplasmic reticulum (Supported); Additional: Rods & Rings				0	0	0	0	0	0	0	0	0	0	1	0	0	0	0	0	0	0	0	0
PRADC1	84279	symbol	H. sapiens	84279	H. sapiens	PRADC1	protease associated domain containing 1			Predicted secreted proteins					0	0	0	0	0	0	0	0	0	0	0	0	0	0	0	0	0	0	0	0
CMAS	55907	symbol	H. sapiens	55907	H. sapiens	CMAS	cytidine monophosphate N-acetylneuraminic acid synthetase	GO:0006054 N-acetylneuraminate metabolic process;GO:0006040 amino sugar metabolic process;GO:0043603 cellular amide metabolic process		ENZYME proteins:Transferases; Predicted intracellular proteins; Enzymes	Cytosol (Uncertain); Additional: Nucleoli	Cytidine-5'-Monophosphate-5-N-Acetylneuraminic Acid			1	0	0	0	0	0	0	0	1	0	0	0	0	0	0	0	0	0	0	0
TNKS1BP1	85456	symbol	H. sapiens	85456	H. sapiens	TNKS1BP1	tankyrase 1 binding protein 1	GO:0007004 telomere maintenance via telomerase;GO:0000289 nuclear-transcribed mRNA poly(A) tail shortening;GO:0031954 positive regulation of protein autophosphorylation		Predicted intracellular proteins	Plasma membrane (Uncertain)				0	1	1	1	0	1	0	1	0	0	0	1	0	0	0	0	1	0	0	0
PRRC2B	84726	symbol	H. sapiens	84726	H. sapiens	PRRC2B	proline rich coiled-coil 2B	GO:0030154 cell differentiation;GO:0048869 cellular developmental process;GO:0032502 developmental process							0	0	0	0	0	0	0	0	0	0	0	0	0	0	0	0	0	0	0	0
DYNLL2	140735	symbol	H. sapiens	140735	H. sapiens	DYNLL2	dynein light chain LC8-type 2	GO:0060271 cilium assembly;GO:0044782 cilium organization;GO:0120031 plasma membrane bounded cell projection assembly		Predicted intracellular proteins	Cytosol;Nucleoplasm (Uncertain); Additional: Nuclear bodies			(M5893)HALLMARK MITOTIC SPINDLE	1	0	0	0	0	0	1	1	0	0	0	0	0	0	0	0	0	1	0	1
DAP	1611	symbol	H. sapiens	1611	H. sapiens	DAP	death associated protein	GO:0034198 cellular response to amino acid starvation;GO:1990928 response to amino acid starvation;GO:0006919 activation of cysteine-type endopeptidase activity involved in apoptotic process		Predicted intracellular proteins	Mitochondria;Vesicles (Approved); Additional: Nucleoplasm			(M5902)HALLMARK APOPTOSIS	0	0	0	0	0	0	0	0	0	0	0	0	0	0	0	0	0	0	1	0
YAP1	10413	symbol	H. sapiens	10413	H. sapiens	YAP1	Yes1 associated transcriptional regulator	GO:0061026 cardiac muscle tissue regeneration;GO:0072307 regulation of metanephric nephron tubule epithelial cell differentiation;GO:0060449 bud elongation involved in lung branching		Disease related genes; Human disease related genes:Congenital malformations:Congenital malformations of eye; Predicted intracellular proteins	Nucleoplasm (Supported); Additional: Cell Junctions;Nucleoli		(M13)PID ERBB4 PATHWAY; (M236)PID DELTA NP63 PATHWAY; (M286)PID TGFBR PATHWAY		0	0	0	0	1	0	0	1	1	0	0	1	1	0	0	0	1	0	0	0
ZC3H11A	9877	symbol	H. sapiens	9877	H. sapiens	ZC3H11A	zinc finger CCCH-type containing 11A	GO:0016973 poly(A)+ mRNA export from nucleus;GO:0006406 mRNA export from nucleus;GO:0006405 RNA export from nucleus		Predicted intracellular proteins	Nuclear speckles (Approved)				0	1	0	0	0	0	0	0	0	1	0	0	0	0	0	0	0	0	0	0
GOLT1B	51026	symbol	H. sapiens	51026	H. sapiens	GOLT1B	golgi transport 1B	GO:0042147 retrograde transport, endosome to Golgi;GO:0006888 endoplasmic reticulum to Golgi vesicle-mediated transport;GO:0016482 cytosolic transport			Vesicles (Supported); Additional: Nucleoplasm				1	0	0	0	0	0	0	0	0	0	0	0	0	0	1	0	0	0	0	0
PDE11A	50940	symbol	H. sapiens	50940	H. sapiens	PDE11A	phosphodiesterase 11A	GO:0010754 negative regulation of cGMP-mediated signaling;GO:0043951 negative regulation of cAMP-mediated signaling;GO:0010752 regulation of cGMP-mediated signaling		ENZYME proteins:Hydrolases; Enzymes; Human disease related genes:Endocrine and metabolic diseases:Adrenal gland diseases; Disease related genes; Predicted intracellular proteins		Tadalafil			0	0	0	0	0	0	0	0	0	0	1	0	0	0	0	0	0	0	0	0
GTF2H1	2965	symbol	H. sapiens	2965	H. sapiens	GTF2H1	general transcription factor IIH subunit 1	GO:0070816 phosphorylation of RNA polymerase II C-terminal domain;GO:0006360 transcription by RNA polymerase I;GO:0006289 nucleotide-excision repair		Cancer-related genes:Mutational cancer driver genes; Predicted intracellular proteins	Nucleoplasm (Enhanced)			(M5898)HALLMARK DNA REPAIR; (M5924)HALLMARK MTORC1 SIGNALING	0	1	0	0	0	1	0	0	0	0	0	0	0	0	0	0	0	0	0	0
HARS1	3035	symbol	H. sapiens	3035	H. sapiens	HARS1	histidyl-tRNA synthetase 1	GO:0006427 histidyl-tRNA aminoacylation;GO:0006418 tRNA aminoacylation for protein translation;GO:0043039 tRNA aminoacylation		Human disease related genes:Nervous system diseases:Neurodegenerative diseases; Predicted intracellular proteins; Human disease related genes:Nervous system diseases:Eye disease; Disease related genes; ENZYME proteins:Ligase; Potential drug targets; Enzymes	Cytosol (Enhanced)	Histidine			0	0	0	0	0	0	0	0	1	0	0	0	0	0	0	1	0	0	0	0
PBDC1	51260	symbol	H. sapiens	51260	H. sapiens	PBDC1	polysaccharide biosynthesis domain containing 1	GO:0008150 biological_process		Predicted intracellular proteins	Nucleoplasm (Approved); Additional: Cytosol;Nucleoli				0	0	0	0	0	0	0	0	0	0	0	0	0	0	0	0	0	0	0	0
ITSN2	50618	symbol	H. sapiens	50618	H. sapiens	ITSN2	intersectin 2	GO:0150007 clathrin-dependent synaptic vesicle endocytosis;GO:0036466 synaptic vesicle recycling via endosome;GO:0099532 synaptic vesicle endosomal processing		Predicted intracellular proteins	Plasma membrane;Vesicles (Approved)		(M83)PID CDC42 REG PATHWAY		1	0	0	0	0	0	1	0	0	0	0	0	0	1	1	0	0	0	0	0
CNOT9	9125	symbol	H. sapiens	9125	H. sapiens	CNOT9	CCR4-NOT transcription complex subunit 9	GO:0033147 negative regulation of intracellular estrogen receptor signaling pathway;GO:0000289 nuclear-transcribed mRNA poly(A) tail shortening;GO:0033146 regulation of intracellular estrogen receptor signaling pathway		Predicted intracellular proteins	Cytoplasmic bodies (Approved)			(M5925)HALLMARK E2F TARGETS	0	1	1	1	0	1	0	1	0	0	0	1	1	0	0	0	0	0	0	0
FAM167B	84734	symbol	H. sapiens	84734	H. sapiens	FAM167B	family with sequence similarity 167 member B			Predicted intracellular proteins	Actin filaments (Approved)				0	0	0	0	0	0	0	0	0	0	0	0	0	0	0	0	0	0	0	0
CHTOP	26097	symbol	H. sapiens	26097	H. sapiens	CHTOP	chromatin target of PRMT1	GO:0051096 positive regulation of helicase activity;GO:0051095 regulation of helicase activity;GO:0032781 positive regulation of ATP-dependent activity		Predicted intracellular proteins	Nuclear speckles (Enhanced)				0	1	0	0	0	0	0	0	0	1	0	0	0	0	0	0	0	0	0	0
PANK4	55229	symbol	H. sapiens	55229	H. sapiens	PANK4	pantothenate kinase 4 (inactive)	GO:0015937 coenzyme A biosynthetic process;GO:0015936 coenzyme A metabolic process;GO:0033866 nucleoside bisphosphate biosynthetic process		Predicted intracellular proteins	Cytosol (Approved)				0	0	0	0	0	1	0	0	0	0	1	0	0	0	0	0	0	0	0	0
TMED2	10959	symbol	H. sapiens	10959	H. sapiens	TMED2	transmembrane p24 trafficking protein 2	GO:1905069 allantois development;GO:1903912 negative regulation of endoplasmic reticulum stress-induced eIF2 alpha phosphorylation;GO:0035964 COPI-coated vesicle budding		Predicted intracellular proteins; Transporters	Vesicles (Supported)			(M5910)HALLMARK PROTEIN SECRETION; (M5898)HALLMARK DNA REPAIR	1	0	0	1	1	0	0	0	0	0	0	0	0	0	1	0	0	0	0	0
FAM168A	23201	symbol	H. sapiens	23201	H. sapiens	FAM168A	family with sequence similarity 168 member A	GO:1905051 regulation of base-excision repair;GO:1905053 positive regulation of base-excision repair;GO:0045739 positive regulation of DNA repair		Disease related genes; Predicted intracellular proteins	Nucleoplasm (Approved)				0	0	0	0	1	0	0	0	0	0	0	0	0	0	0	0	0	0	0	0
SPAG1	6674	symbol	H. sapiens	6674	H. sapiens	SPAG1	sperm associated antigen 1	GO:0070286 axonemal dynein complex assembly;GO:0035082 axoneme assembly;GO:0001578 microtubule bundle formation		Disease related genes; Predicted intracellular proteins; Human disease related genes:Respiratory diseases:Tracheobronchial diseases	Cytosol (Supported)				0	0	0	0	0	0	0	0	0	0	0	0	0	0	0	0	0	0	0	1
PPID	5481	symbol	H. sapiens	5481	H. sapiens	PPID	peptidylprolyl isomerase D	GO:0071492 cellular response to UV-A;GO:0070141 response to UV-A;GO:0019076 viral release from host cell		ENZYME proteins:Isomerase; Predicted intracellular proteins; Enzymes	Cytosol (Supported); Additional: Nucleoli;Nucleoli rim;Nucleoplasm		(M195)PID CMYB PATHWAY		0	0	0	0	0	0	0	0	0	0	0	0	1	0	0	0	1	0	0	0
BAG4	9530	symbol	H. sapiens	9530	H. sapiens	BAG4	BAG cochaperone 4	GO:2001144 regulation of phosphatidylinositol-3,4,5-trisphosphate 5-phosphatase activity;GO:2001145 negative regulation of phosphatidylinositol-3,4,5-trisphosphate 5-phosphatase activity;GO:1903215 negative regulation of protein targeting to mitochondrion		Predicted intracellular proteins			(M197)PID HIV NEF PATHWAY; (M144)PID CERAMIDE PATHWAY; (M128)PID TNF PATHWAY		0	0	0	0	1	0	0	1	0	0	0	0	0	0	0	0	0	1	0	0
PRKAR1A	5573	symbol	H. sapiens	5573	H. sapiens	PRKAR1A	protein kinase cAMP-dependent type I regulatory subunit alpha	GO:2000480 negative regulation of cAMP-dependent protein kinase activity;GO:0060038 cardiac muscle cell proliferation;GO:0046007 negative regulation of activated T cell proliferation		Human disease related genes:Congenital malformations:Congenital malformations of the musculoskeletal system; Human disease related genes:Endocrine and metabolic diseases:Hypothalamus and pituitary gland diseases; Human disease related genes:Endocrine and metabolic diseases:Adrenal gland diseases; Disease related genes; Human disease related genes:Other diseases:Others; Cancer-related genes:Mutati…	Cytosol (Approved)	(Rp)-cAMPS; Cyclic GMP; Cyclic adenosine monophosphate; GEM-231	(M277)PID INTEGRIN A4B1 PATHWAY		0	0	0	0	1	0	0	0	0	0	0	0	0	0	0	0	0	0	0	1
RPIA	22934	symbol	H. sapiens	22934	H. sapiens	RPIA	ribose 5-phosphate isomerase A	GO:0006014 D-ribose metabolic process;GO:0009052 pentose-phosphate shunt, non-oxidative branch;GO:0006098 pentose-phosphate shunt		ENZYME proteins:Isomerase; Predicted intracellular proteins; Disease related genes; Human disease related genes:Congenital disorders of metabolism:Congenital disorders of nucleotide metabolism; Potential drug targets; Enzymes	Nucleoplasm;Plasma membrane;Vesicles (Approved)	4-phospho-L-threonic acid			0	0	0	0	0	0	0	0	0	0	1	0	0	0	0	0	0	0	0	0
ANKEF1	63926	symbol	H. sapiens	63926	H. sapiens	ANKEF1	ankyrin repeat and EF-hand domain containing 1			Predicted intracellular proteins	Cytosol;Nucleoli fibrillar center;Plasma membrane (Approved)				0	0	0	0	0	0	0	0	0	0	0	0	0	0	0	0	0	0	0	0
NSMCE3	56160	symbol	H. sapiens	56160	H. sapiens	NSMCE3	NSE3 homolog, SMC5-SMC6 complex component	GO:0072711 cellular response to hydroxyurea;GO:0072710 response to hydroxyurea;GO:0016925 protein sumoylation		Disease related genes; Predicted intracellular proteins			(M153)PID P75 NTR PATHWAY		0	0	0	0	1	0	0	0	0	0	0	0	0	0	0	0	1	0	0	0
PWP1	11137	symbol	H. sapiens	11137	H. sapiens	PWP1	PWP1 homolog, endonuclein	GO:0033140 negative regulation of peptidyl-serine phosphorylation of STAT protein;GO:0034773 histone H4-K20 trimethylation;GO:1901838 positive regulation of transcription of nucleolar large rRNA by RNA polymerase I		Predicted intracellular proteins	Nucleoli rim (Approved); Additional: Golgi apparatus			(M5926)HALLMARK MYC TARGETS V1	0	0	1	0	0	1	0	1	0	0	0	0	0	0	0	1	0	0	0	0
GSPT1	2935	symbol	H. sapiens	2935	H. sapiens	GSPT1	G1 to S phase transition 1	GO:0006415 translational termination;GO:0006449 regulation of translational termination;GO:0000184 nuclear-transcribed mRNA catabolic process, nonsense-mediated decay		Predicted intracellular proteins	Cytosol (Approved); Additional: Vesicles	Guanosine-5'-Diphosphate		(M5901)HALLMARK G2M CHECKPOINT; (M5925)HALLMARK E2F TARGETS; (M5926)HALLMARK MYC TARGETS V1	0	1	1	1	1	0	0	1	1	1	0	0	0	0	0	0	0	0	0	0
NOC4L	79050	symbol	H. sapiens	79050	H. sapiens	NOC4L	nucleolar complex associated 4 homolog	GO:0006364 rRNA processing;GO:0016072 rRNA metabolic process;GO:0042254 ribosome biogenesis		Predicted intracellular proteins	Nucleoli (Supported); Additional: Nucleoplasm			(M5928)HALLMARK MYC TARGETS V2	0	1	1	0	0	0	0	0	0	0	0	0	0	0	0	1	0	0	0	0
AP3D1	8943	symbol	H. sapiens	8943	H. sapiens	AP3D1	adaptor related protein complex 3 subunit delta 1	GO:0016182 synaptic vesicle budding from endosome;GO:0051138 positive regulation of NK T cell differentiation;GO:0016183 synaptic vesicle coating		Disease related genes; Predicted intracellular proteins; Human disease related genes:Congenital disorders of metabolism:Congenital disorders of amino acid metabolism	Cytosol (Approved)				1	0	0	0	1	0	0	0	0	0	0	0	0	1	1	0	0	0	0	1
SLC22A6	9356	symbol	H. sapiens	9356	H. sapiens	SLC22A6	solute carrier family 22 member 6	GO:0015742 alpha-ketoglutarate transport;GO:0097254 renal tubular secretion;GO:0043252 sodium-independent organic anion transport		FDA approved drug targets:Small molecule drugs; Transporters:Electrochemical Potential-driven transporters		Cefotaxime; Probenecid; Ceftriaxone			0	0	0	0	0	0	0	0	0	0	0	0	0	0	0	0	0	0	0	0

## Sheet: Enrichment
GroupID	Category	Term	Description	LogP	Log(q-value)	InTerm_InList	Genes	Symbols
1_Summary	Reactome Gene Sets	R-HSA-199991	Membrane Trafficking	-12.2551	-7.90807	24/634	161,400,1314,2580,5571,6233,7163,7251,8301,8907,9525,9950,10112,10959,11316,22930,23256,29763,50618,51560,55291,79861,81631,140735,8943,29934,50999,51026,5238,55577,55907	AP2A2,ARL1,COPA,GAK,PRKAG1,RPS27A,TPD52,TSG101,PICALM,AP1M1,VPS4B,GOLGA5,KIF20A,TMED2,COPE,RAB3GAP1,SCFD1,PACSIN3,ITSN2,RAB6B,PPP6R3,TUBAL3,MAP1LC3B,DYNLL2,AP3D1,SNX12,TMED5,GOLT1B,PGM3,NAGK,CMAS
1_Member	Reactome Gene Sets	R-HSA-199991	Membrane Trafficking	-12.2551	-7.90807	24/634	161,400,1314,2580,5571,6233,7163,7251,8301,8907,9525,9950,10112,10959,11316,22930,23256,29763,50618,51560,55291,79861,81631,140735	AP2A2,ARL1,COPA,GAK,PRKAG1,RPS27A,TPD52,TSG101,PICALM,AP1M1,VPS4B,GOLGA5,KIF20A,TMED2,COPE,RAB3GAP1,SCFD1,PACSIN3,ITSN2,RAB6B,PPP6R3,TUBAL3,MAP1LC3B,DYNLL2
1_Member	Reactome Gene Sets	R-HSA-5653656	Vesicle-mediated transport	-11.706	-7.82257	24/673	161,400,1314,2580,5571,6233,7163,7251,8301,8907,9525,9950,10112,10959,11316,22930,23256,29763,50618,51560,55291,79861,81631,140735	AP2A2,ARL1,COPA,GAK,PRKAG1,RPS27A,TPD52,TSG101,PICALM,AP1M1,VPS4B,GOLGA5,KIF20A,TMED2,COPE,RAB3GAP1,SCFD1,PACSIN3,ITSN2,RAB6B,PPP6R3,TUBAL3,MAP1LC3B,DYNLL2
1_Member	GO Biological Processes	GO:0048193	Golgi vesicle transport	-6.86223	-3.55196	12/284	400,1314,2580,8943,9950,10959,11316,23256,29934,50999,51026,51560	ARL1,COPA,GAK,AP3D1,GOLGA5,TMED2,COPE,SCFD1,SNX12,TMED5,GOLT1B,RAB6B
1_Member	Reactome Gene Sets	R-HSA-6811442	Intra-Golgi and retrograde Golgi-to-ER traffic	-6.43364	-3.31707	10/202	400,1314,9950,10112,10959,11316,22930,51560,79861,140735	ARL1,COPA,GOLGA5,KIF20A,TMED2,COPE,RAB3GAP1,RAB6B,TUBAL3,DYNLL2
1_Member	Reactome Gene Sets	R-HSA-8856688	Golgi-to-ER retrograde transport	-5.88507	-2.88751	8/133	1314,10112,10959,11316,22930,51560,79861,140735	COPA,KIF20A,TMED2,COPE,RAB3GAP1,RAB6B,TUBAL3,DYNLL2
1_Member	Reactome Gene Sets	R-HSA-446203	Asparagine N-linked glycosylation	-5.67648	-2.76083	11/304	1314,5238,6233,10959,11316,23256,55291,55577,55907,79861,140735	COPA,PGM3,RPS27A,TMED2,COPE,SCFD1,PPP6R3,NAGK,CMAS,TUBAL3,DYNLL2
1_Member	Reactome Gene Sets	R-HSA-199977	ER to Golgi Anterograde Transport	-4.42427	-1.84294	7/154	1314,10959,11316,23256,55291,79861,140735	COPA,TMED2,COPE,SCFD1,PPP6R3,TUBAL3,DYNLL2
1_Member	GO Biological Processes	GO:0006891	intra-Golgi vesicle-mediated transport	-4.32665	-1.78804	4/34	1314,9950,11316,51560	COPA,GOLGA5,COPE,RAB6B
1_Member	GO Biological Processes	GO:0006888	endoplasmic reticulum to Golgi vesicle-mediated transport	-3.9567	-1.51982	6/127	1314,10959,11316,23256,50999,51026	COPA,TMED2,COPE,SCFD1,TMED5,GOLT1B
1_Member	Reactome Gene Sets	R-HSA-948021	Transport to the Golgi and subsequent modification	-3.92281	-1.51842	7/185	1314,10959,11316,23256,55291,79861,140735	COPA,TMED2,COPE,SCFD1,PPP6R3,TUBAL3,DYNLL2
1_Member	GO Biological Processes	GO:0006890	retrograde vesicle-mediated transport, Golgi to endoplasmic reticulum	-3.62907	-1.2881	4/51	1314,11316,23256,51560	COPA,COPE,SCFD1,RAB6B
1_Member	Reactome Gene Sets	R-HSA-6811434	COPI-dependent Golgi-to-ER retrograde traffic	-3.51217	-1.23334	5/99	1314,10112,10959,11316,79861	COPA,KIF20A,TMED2,COPE,TUBAL3
1_Member	Reactome Gene Sets	R-HSA-6807878	COPI-mediated anterograde transport	-3.47195	-1.20031	5/101	1314,10959,11316,79861,140735	COPA,TMED2,COPE,TUBAL3,DYNLL2
2_Summary	Reactome Gene Sets	R-HSA-8953854	Metabolism of RNA	-11.6925	-7.82257	24/674	103,1981,2071,2935,2965,5437,6232,6233,6606,9125,9877,10421,10605,10978,11193,25904,26097,29894,55110,55339,79050,83732,85456,118460	ADAR,EIF4G1,ERCC3,GSPT1,GTF2H1,POLR2H,RPS27,RPS27A,SMN1,CNOT9,ZC3H11A,CD2BP2,PAIP1,CLP1,WBP4,CNOT10,CHTOP,CPSF1,MAGOHB,WDR33,NOC4L,RIOK1,TNKS1BP1,EXOSC6
2_Member	Reactome Gene Sets	R-HSA-8953854	Metabolism of RNA	-11.6925	-7.82257	24/674	103,1981,2071,2935,2965,5437,6232,6233,6606,9125,9877,10421,10605,10978,11193,25904,26097,29894,55110,55339,79050,83732,85456,118460	ADAR,EIF4G1,ERCC3,GSPT1,GTF2H1,POLR2H,RPS27,RPS27A,SMN1,CNOT9,ZC3H11A,CD2BP2,PAIP1,CLP1,WBP4,CNOT10,CHTOP,CPSF1,MAGOHB,WDR33,NOC4L,RIOK1,TNKS1BP1,EXOSC6
3_Summary	GO Biological Processes	GO:0016071	mRNA metabolic process	-9.08897	-5.34401	20/617	103,1659,2935,6606,9125,10421,10656,10915,10978,11193,23028,23543,25904,29894,55110,55339,58155,83640,85456,118460,6232,8894,10514,11137,55695,79050,83732,728689	ADAR,DHX8,GSPT1,SMN1,CNOT9,CD2BP2,KHDRBS3,TCERG1,CLP1,WBP4,KDM1A,RBFOX2,CNOT10,CPSF1,MAGOHB,WDR33,PTBP2,RAMAC,TNKS1BP1,EXOSC6,RPS27,EIF2S2,MYBBP1A,PWP1,NSUN5,NOC4L,RIOK1,EIF3CL
3_Member	GO Biological Processes	GO:0016071	mRNA metabolic process	-9.08897	-5.34401	20/617	103,1659,2935,6606,9125,10421,10656,10915,10978,11193,23028,23543,25904,29894,55110,55339,58155,83640,85456,118460	ADAR,DHX8,GSPT1,SMN1,CNOT9,CD2BP2,KHDRBS3,TCERG1,CLP1,WBP4,KDM1A,RBFOX2,CNOT10,CPSF1,MAGOHB,WDR33,PTBP2,RAMAC,TNKS1BP1,EXOSC6
3_Member	GO Biological Processes	GO:0022613	ribonucleoprotein complex biogenesis	-7.00023	-3.55196	15/457	103,6232,6606,8894,10421,10514,10978,11137,55695,58155,79050,83640,83732,118460,728689	ADAR,RPS27,SMN1,EIF2S2,CD2BP2,MYBBP1A,CLP1,PWP1,NSUN5,PTBP2,NOC4L,RAMAC,RIOK1,EXOSC6,EIF3CL
3_Member	GO Biological Processes	GO:0006397	mRNA processing	-6.9393	-3.55196	15/462	103,1659,6606,10421,10656,10915,10978,11193,23028,23543,29894,55110,55339,58155,83640	ADAR,DHX8,SMN1,CD2BP2,KHDRBS3,TCERG1,CLP1,WBP4,KDM1A,RBFOX2,CPSF1,MAGOHB,WDR33,PTBP2,RAMAC
3_Member	GO Biological Processes	GO:0071826	ribonucleoprotein complex subunit organization	-5.98817	-2.9466	10/226	103,1659,6232,6606,8894,10421,10978,58155,83640,728689	ADAR,DHX8,RPS27,SMN1,EIF2S2,CD2BP2,CLP1,PTBP2,RAMAC,EIF3CL
3_Member	GO Biological Processes	GO:0022618	ribonucleoprotein complex assembly	-5.1984	-2.39545	9/218	103,6232,6606,8894,10421,10978,58155,83640,728689	ADAR,RPS27,SMN1,EIF2S2,CD2BP2,CLP1,PTBP2,RAMAC,EIF3CL
3_Member	GO Biological Processes	GO:0008380	RNA splicing	-3.96811	-1.51982	10/387	1659,6606,10421,10915,10978,11193,23028,23543,55110,58155	DHX8,SMN1,CD2BP2,TCERG1,CLP1,WBP4,KDM1A,RBFOX2,MAGOHB,PTBP2
3_Member	GO Biological Processes	GO:0000377	RNA splicing, via transesterification reactions with bulged adenosine as nucleophile	-2.95726	-0.914389	7/268	1659,6606,10421,11193,23028,55110,58155	DHX8,SMN1,CD2BP2,WBP4,KDM1A,MAGOHB,PTBP2
3_Member	GO Biological Processes	GO:0000398	mRNA splicing, via spliceosome	-2.95726	-0.914389	7/268	1659,6606,10421,11193,23028,55110,58155	DHX8,SMN1,CD2BP2,WBP4,KDM1A,MAGOHB,PTBP2
3_Member	WikiPathways	WP411	mRNA processing	-2.92932	-0.896171	5/133	1659,10421,10978,29894,58155	DHX8,CD2BP2,CLP1,CPSF1,PTBP2
3_Member	GO Biological Processes	GO:0000375	RNA splicing, via transesterification reactions	-2.9202	-0.889155	7/272	1659,6606,10421,11193,23028,55110,58155	DHX8,SMN1,CD2BP2,WBP4,KDM1A,MAGOHB,PTBP2
4_Summary	GO Biological Processes	GO:2000112	regulation of cellular macromolecule biosynthetic process	-7.33266	-3.68462	17/564	1981,2935,4343,5074,5610,8872,8890,9125,10605,10959,22930,25904,54859,55695,85456,149986,253943,8301	EIF4G1,GSPT1,MOV10,PAWR,EIF2AK2,CDC123,EIF2B4,CNOT9,PAIP1,TMED2,RAB3GAP1,CNOT10,ELP6,NSUN5,TNKS1BP1,LSM14B,YTHDF3,PICALM
4_Member	GO Biological Processes	GO:2000112	regulation of cellular macromolecule biosynthetic process	-7.33266	-3.68462	17/564	1981,2935,4343,5074,5610,8872,8890,9125,10605,10959,22930,25904,54859,55695,85456,149986,253943	EIF4G1,GSPT1,MOV10,PAWR,EIF2AK2,CDC123,EIF2B4,CNOT9,PAIP1,TMED2,RAB3GAP1,CNOT10,ELP6,NSUN5,TNKS1BP1,LSM14B,YTHDF3
4_Member	GO Biological Processes	GO:0034248	regulation of cellular amide metabolic process	-6.86133	-3.55196	16/537	1981,2935,4343,5610,8301,8872,8890,9125,10605,10959,25904,54859,55695,85456,149986,253943	EIF4G1,GSPT1,MOV10,EIF2AK2,PICALM,CDC123,EIF2B4,CNOT9,PAIP1,TMED2,CNOT10,ELP6,NSUN5,TNKS1BP1,LSM14B,YTHDF3
4_Member	GO Biological Processes	GO:0006417	regulation of translation	-6.81979	-3.55196	15/472	1981,2935,4343,5610,8872,8890,9125,10605,10959,25904,54859,55695,85456,149986,253943	EIF4G1,GSPT1,MOV10,EIF2AK2,CDC123,EIF2B4,CNOT9,PAIP1,TMED2,CNOT10,ELP6,NSUN5,TNKS1BP1,LSM14B,YTHDF3
4_Member	GO Biological Processes	GO:0006446	regulation of translational initiation	-5.06184	-2.28302	6/81	1981,5610,8872,10605,10959,253943	EIF4G1,EIF2AK2,CDC123,PAIP1,TMED2,YTHDF3
4_Member	GO Biological Processes	GO:0034250	positive regulation of cellular amide metabolic process	-3.31468	-1.1012	6/167	1981,8301,8872,10605,55695,253943	EIF4G1,PICALM,CDC123,PAIP1,NSUN5,YTHDF3
4_Member	GO Biological Processes	GO:0045727	positive regulation of translation	-2.81696	-0.814333	5/141	1981,8872,10605,55695,253943	EIF4G1,CDC123,PAIP1,NSUN5,YTHDF3
5_Summary	GO Biological Processes	GO:0032984	protein-containing complex disassembly	-7.04836	-3.55196	9/131	1659,2580,2935,6597,6599,6604,7251,9525,81631,8473,285590,6294,8349,9675,10473,10514,23028,29128,56943,58508,84181,54859,865,10413,5571,8943,506,3728,5074,5573,5747,5881,9530,10979,1981,5610,10959,23201,54407,7272,306,56160,118460,2071,7021	DHX8,GAK,GSPT1,SMARCA4,SMARCC1,SMARCD3,TSG101,VPS4B,MAP1LC3B,OGT,SH3PXD2B,SAFB,H2BC21,TTI1,HMGN4,MYBBP1A,KDM1A,UHRF1,ENY2,KMT2C,CHD6,ELP6,CBFB,YAP1,PRKAG1,AP3D1,ATP5F1B,JUP,PAWR,PRKAR1A,PTK2,RAC3,BAG4,FERMT2,EIF4G1,EIF2AK2,TMED2,FAM168A,SLC38A2,TTK,ANXA3,NSMCE3,EXOSC6,ERCC3,TFAP2B
5_Member	GO Biological Processes	GO:0032984	protein-containing complex disassembly	-7.04836	-3.55196	9/131	1659,2580,2935,6597,6599,6604,7251,9525,81631	DHX8,GAK,GSPT1,SMARCA4,SMARCC1,SMARCD3,TSG101,VPS4B,MAP1LC3B
5_Member	GO Biological Processes	GO:0022411	cellular component disassembly	-5.78844	-2.85595	11/296	1659,2580,2935,6597,6599,6604,7251,8473,9525,81631,285590	DHX8,GAK,GSPT1,SMARCA4,SMARCC1,SMARCD3,TSG101,OGT,VPS4B,MAP1LC3B,SH3PXD2B
5_Member	GO Biological Processes	GO:0006325	chromatin organization	-4.75361	-2.09679	14/612	6294,6597,6599,6604,8349,8473,9675,10473,10514,23028,29128,56943,58508,84181	SAFB,SMARCA4,SMARCC1,SMARCD3,H2BC21,OGT,TTI1,HMGN4,MYBBP1A,KDM1A,UHRF1,ENY2,KMT2C,CHD6
5_Member	Reactome Gene Sets	R-HSA-3247509	Chromatin modifying enzymes	-4.41181	-1.84294	9/274	6597,6599,6604,8349,8473,23028,54859,56943,58508	SMARCA4,SMARCC1,SMARCD3,H2BC21,OGT,KDM1A,ELP6,ENY2,KMT2C
5_Member	Reactome Gene Sets	R-HSA-4839726	Chromatin organization	-4.41181	-1.84294	9/274	6597,6599,6604,8349,8473,23028,54859,56943,58508	SMARCA4,SMARCC1,SMARCD3,H2BC21,OGT,KDM1A,ELP6,ENY2,KMT2C
5_Member	CORUM	CORUM:713	BRG1-SIN3A complex	-4.15567	-1.66598	3/14	6597,6599,6604	SMARCA4,SMARCC1,SMARCD3
5_Member	Reactome Gene Sets	R-HSA-8939243	RUNX1 interacts with co-factors whose precise effect on RUNX1 targets is not known	-4.13278	-1.64909	4/38	865,6597,6599,6604	CBFB,SMARCA4,SMARCC1,SMARCD3
5_Member	GO Biological Processes	GO:1902459	positive regulation of stem cell population maintenance	-3.76756	-1.38433	4/47	6597,6599,8473,10413	SMARCA4,SMARCC1,OGT,YAP1
5_Member	GO Biological Processes	GO:0006337	nucleosome disassembly	-3.73987	-1.36239	3/19	6597,6599,6604	SMARCA4,SMARCC1,SMARCD3
5_Member	GO Biological Processes	GO:0032986	protein-DNA complex disassembly	-3.60611	-1.28028	3/21	6597,6599,6604	SMARCA4,SMARCC1,SMARCD3
5_Member	WikiPathways	WP4321	Thermogenesis	-3.33795	-1.10921	5/108	5571,6597,6599,6604,23028	PRKAG1,SMARCA4,SMARCC1,SMARCD3,KDM1A
5_Member	GO Biological Processes	GO:0045582	positive regulation of T cell differentiation	-3.24812	-1.05946	5/113	865,6597,6599,6604,8943	CBFB,SMARCA4,SMARCC1,SMARCD3,AP3D1
5_Member	GO Biological Processes	GO:2000819	regulation of nucleotide-excision repair	-3.22779	-1.05396	3/28	6597,6599,6604	SMARCA4,SMARCC1,SMARCD3
5_Member	GO Biological Processes	GO:0030155	regulation of cell adhesion	-3.08294	-0.986025	13/786	506,865,3728,5074,5573,5747,5881,6597,6599,6604,8943,9530,10979	ATP5F1B,CBFB,JUP,PAWR,PRKAR1A,PTK2,RAC3,SMARCA4,SMARCC1,SMARCD3,AP3D1,BAG4,FERMT2
5_Member	GO Biological Processes	GO:2000036	regulation of stem cell population maintenance	-3.05624	-0.977658	4/72	6597,6599,8473,10413	SMARCA4,SMARCC1,OGT,YAP1
5_Member	GO Biological Processes	GO:0045621	positive regulation of lymphocyte differentiation	-3.03425	-0.959072	5/126	865,6597,6599,6604,8943	CBFB,SMARCA4,SMARCC1,SMARCD3,AP3D1
5_Member	WikiPathways	WP4204	Tumor suppressor activity of SMARCB1	-3.01565	-0.956431	3/33	6597,6599,6604	SMARCA4,SMARCC1,SMARCD3
5_Member	GO Biological Processes	GO:0080135	regulation of cellular response to stress	-2.89703	-0.870155	12/723	1981,5074,5610,6597,6599,6604,9675,10959,23028,23201,54407,56943	EIF4G1,PAWR,EIF2AK2,SMARCA4,SMARCC1,SMARCD3,TTI1,TMED2,KDM1A,FAM168A,SLC38A2,ENY2
5_Member	GO Biological Processes	GO:0070316	regulation of G0 to G1 transition	-2.80287	-0.806105	3/39	6597,6599,6604	SMARCA4,SMARCC1,SMARCD3
5_Member	GO Biological Processes	GO:0006282	regulation of DNA repair	-2.79954	-0.804701	6/210	6597,6599,6604,23028,23201,56943	SMARCA4,SMARCC1,SMARCD3,KDM1A,FAM168A,ENY2
5_Member	GO Biological Processes	GO:0006338	chromatin remodeling	-2.70304	-0.741632	7/297	6597,6599,6604,8349,9675,10514,84181	SMARCA4,SMARCC1,SMARCD3,H2BC21,TTI1,MYBBP1A,CHD6
5_Member	GO Biological Processes	GO:0045785	positive regulation of cell adhesion	-2.69744	-0.740867	9/471	865,3728,5881,6597,6599,6604,8943,9530,10979	CBFB,JUP,RAC3,SMARCA4,SMARCC1,SMARCD3,AP3D1,BAG4,FERMT2
5_Member	GO Biological Processes	GO:0030071	regulation of mitotic metaphase/anaphase transition	-2.67924	-0.731894	4/91	6597,6599,6604,7272	SMARCA4,SMARCC1,SMARCD3,TTK
5_Member	GO Biological Processes	GO:0045663	positive regulation of myoblast differentiation	-2.65112	-0.714031	3/44	6597,6599,6604	SMARCA4,SMARCC1,SMARCD3
5_Member	GO Biological Processes	GO:1902099	regulation of metaphase/anaphase transition of cell cycle	-2.62788	-0.695838	4/94	6597,6599,6604,7272	SMARCA4,SMARCC1,SMARCD3,TTK
5_Member	GO Biological Processes	GO:2001020	regulation of response to DNA damage stimulus	-2.62254	-0.693819	7/307	6597,6599,6604,9675,23028,23201,56943	SMARCA4,SMARCC1,SMARCD3,TTI1,KDM1A,FAM168A,ENY2
5_Member	GO Biological Processes	GO:0010965	regulation of mitotic sister chromatid separation	-2.59467	-0.67416	4/96	6597,6599,6604,7272	SMARCA4,SMARCC1,SMARCD3,TTK
5_Member	KEGG Pathway	hsa04714	Thermogenesis	-2.58284	-0.669097	6/232	506,5571,6597,6599,6604,23028	ATP5F1B,PRKAG1,SMARCA4,SMARCC1,SMARCD3,KDM1A
5_Member	GO Biological Processes	GO:2001022	positive regulation of response to DNA damage stimulus	-2.56587	-0.669097	5/161	6597,6599,6604,9675,23201	SMARCA4,SMARCC1,SMARCD3,TTI1,FAM168A
5_Member	GO Biological Processes	GO:0033045	regulation of sister chromatid segregation	-2.45437	-0.583892	4/105	6597,6599,6604,7272	SMARCA4,SMARCC1,SMARCD3,TTK
5_Member	GO Biological Processes	GO:0045580	regulation of T cell differentiation	-2.44301	-0.574562	5/172	865,6597,6599,6604,8943	CBFB,SMARCA4,SMARCC1,SMARCD3,AP3D1
5_Member	GO Biological Processes	GO:1905818	regulation of chromosome separation	-2.39637	-0.542111	4/109	6597,6599,6604,7272	SMARCA4,SMARCC1,SMARCD3,TTK
5_Member	GO Biological Processes	GO:1902107	positive regulation of leukocyte differentiation	-2.39024	-0.538768	5/177	865,6597,6599,6604,8943	CBFB,SMARCA4,SMARCC1,SMARCD3,AP3D1
5_Member	GO Biological Processes	GO:1903708	positive regulation of hemopoiesis	-2.39024	-0.538768	5/177	865,6597,6599,6604,8943	CBFB,SMARCA4,SMARCC1,SMARCD3,AP3D1
5_Member	GO Biological Processes	GO:0051052	regulation of DNA metabolic process	-2.32305	-0.490687	9/537	306,6597,6599,6604,23028,23201,56160,56943,118460	ANXA3,SMARCA4,SMARCC1,SMARCD3,KDM1A,FAM168A,NSMCE3,ENY2,EXOSC6
5_Member	GO Biological Processes	GO:1901990	regulation of mitotic cell cycle phase transition	-2.27826	-0.463998	7/355	1981,2071,6597,6599,6604,7272,9525	EIF4G1,ERCC3,SMARCA4,SMARCC1,SMARCD3,TTK,VPS4B
5_Member	GO Biological Processes	GO:1901987	regulation of cell cycle phase transition	-2.24402	-0.447227	8/454	1981,2071,6597,6599,6604,7272,9525,9675	EIF4G1,ERCC3,SMARCA4,SMARCC1,SMARCD3,TTK,VPS4B,TTI1
5_Member	GO Biological Processes	GO:0050863	regulation of T cell activation	-2.22048	-0.432171	7/364	865,5074,5573,6597,6599,6604,8943	CBFB,PAWR,PRKAR1A,SMARCA4,SMARCC1,SMARCD3,AP3D1
5_Member	GO Biological Processes	GO:1903037	regulation of leukocyte cell-cell adhesion	-2.22048	-0.432171	7/364	865,5074,5573,6597,6599,6604,8943	CBFB,PAWR,PRKAR1A,SMARCA4,SMARCC1,SMARCD3,AP3D1
5_Member	GO Biological Processes	GO:0045739	positive regulation of DNA repair	-2.19894	-0.417768	4/124	6597,6599,6604,23201	SMARCA4,SMARCC1,SMARCD3,FAM168A
5_Member	GO Biological Processes	GO:0003407	neural retina development	-2.17203	-0.395553	3/65	6597,6604,7021	SMARCA4,SMARCD3,TFAP2B
5_Member	GO Biological Processes	GO:0045619	regulation of lymphocyte differentiation	-2.15105	-0.383816	5/202	865,6597,6599,6604,8943	CBFB,SMARCA4,SMARCC1,SMARCD3,AP3D1
5_Member	GO Biological Processes	GO:0051983	regulation of chromosome segregation	-2.12764	-0.367209	4/130	6597,6599,6604,7272	SMARCA4,SMARCC1,SMARCD3,TTK
5_Member	GO Biological Processes	GO:0022407	regulation of cell-cell adhesion	-2.12001	-0.361826	8/477	865,5074,5573,5747,6597,6599,6604,8943	CBFB,PAWR,PRKAR1A,PTK2,SMARCA4,SMARCC1,SMARCD3,AP3D1
5_Member	GO Biological Processes	GO:2000779	regulation of double-strand break repair	-2.08223	-0.332898	4/134	6597,6599,6604,23028	SMARCA4,SMARCC1,SMARCD3,KDM1A
5_Member	GO Biological Processes	GO:0051054	positive regulation of DNA metabolic process	-2.06126	-0.315213	6/298	306,6597,6599,6604,23201,118460	ANXA3,SMARCA4,SMARCC1,SMARCD3,FAM168A,EXOSC6
5_Member	GO Biological Processes	GO:0045661	regulation of myoblast differentiation	-2.00142	-0.271401	3/75	6597,6599,6604	SMARCA4,SMARCC1,SMARCD3
6_Summary	Reactome Gene Sets	R-HSA-162906	HIV Infection	-6.85306	-3.55196	11/231	161,2071,2965,5437,6233,6924,7251,8065,8907,9525,51497,132,158,159,506,865,5238,6597,6606,7371,11137,55229,56943,85456,221823,4343,5571,9125,25904,8349,10514,29115,29128	AP2A2,ERCC3,GTF2H1,POLR2H,RPS27A,ELOA,TSG101,CUL5,AP1M1,VPS4B,NELFCD,ADK,ADSL,ADSS2,ATP5F1B,CBFB,PGM3,SMARCA4,SMN1,UCK2,PWP1,PANK4,ENY2,TNKS1BP1,PRPS1L1,MOV10,PRKAG1,CNOT9,CNOT10,H2BC21,MYBBP1A,SAP30BP,UHRF1
6_Member	Reactome Gene Sets	R-HSA-162906	HIV Infection	-6.85306	-3.55196	11/231	161,2071,2965,5437,6233,6924,7251,8065,8907,9525,51497	AP2A2,ERCC3,GTF2H1,POLR2H,RPS27A,ELOA,TSG101,CUL5,AP1M1,VPS4B,NELFCD
6_Member	GO Biological Processes	GO:0034654	nucleobase-containing compound biosynthetic process	-5.9714	-2.9466	18/787	132,158,159,506,865,2071,2965,5238,5437,6597,6606,6924,7371,11137,55229,56943,85456,221823	ADK,ADSL,ADSS2,ATP5F1B,CBFB,ERCC3,GTF2H1,PGM3,POLR2H,SMARCA4,SMN1,ELOA,UCK2,PWP1,PANK4,ENY2,TNKS1BP1,PRPS1L1
6_Member	Reactome Gene Sets	R-HSA-162599	Late Phase of HIV Life Cycle	-5.81198	-2.85595	8/136	2071,2965,5437,6233,6924,7251,9525,51497	ERCC3,GTF2H1,POLR2H,RPS27A,ELOA,TSG101,VPS4B,NELFCD
6_Member	Reactome Gene Sets	R-HSA-162587	HIV Life Cycle	-5.51491	-2.62177	8/149	2071,2965,5437,6233,6924,7251,9525,51497	ERCC3,GTF2H1,POLR2H,RPS27A,ELOA,TSG101,VPS4B,NELFCD
6_Member	Reactome Gene Sets	R-HSA-167169	HIV Transcription Elongation	-5.26764	-2.42577	5/43	2071,2965,5437,6924,51497	ERCC3,GTF2H1,POLR2H,ELOA,NELFCD
6_Member	Reactome Gene Sets	R-HSA-167200	Formation of HIV-1 elongation complex containing HIV-1 Tat	-5.26764	-2.42577	5/43	2071,2965,5437,6924,51497	ERCC3,GTF2H1,POLR2H,ELOA,NELFCD
6_Member	Reactome Gene Sets	R-HSA-167246	Tat-mediated elongation of the HIV-1 transcript	-5.26764	-2.42577	5/43	2071,2965,5437,6924,51497	ERCC3,GTF2H1,POLR2H,ELOA,NELFCD
6_Member	Reactome Gene Sets	R-HSA-167152	Formation of HIV elongation complex in the absence of HIV Tat	-5.16823	-2.37752	5/45	2071,2965,5437,6924,51497	ERCC3,GTF2H1,POLR2H,ELOA,NELFCD
6_Member	Reactome Gene Sets	R-HSA-3700989	Transcriptional Regulation by TP53	-4.95708	-2.20113	11/362	2071,2965,4343,5437,5571,6233,6924,9125,25904,51497,85456	ERCC3,GTF2H1,MOV10,POLR2H,PRKAG1,RPS27A,ELOA,CNOT9,CNOT10,NELFCD,TNKS1BP1
6_Member	Reactome Gene Sets	R-HSA-112382	Formation of RNA Pol II elongation complex	-4.62104	-1.98159	5/58	2071,2965,5437,6924,51497	ERCC3,GTF2H1,POLR2H,ELOA,NELFCD
6_Member	Reactome Gene Sets	R-HSA-75955	RNA Polymerase II Transcription Elongation	-4.62104	-1.98159	5/58	2071,2965,5437,6924,51497	ERCC3,GTF2H1,POLR2H,ELOA,NELFCD
6_Member	Reactome Gene Sets	R-HSA-212165	Epigenetic regulation of gene expression	-4.51596	-1.9093	7/149	2071,2965,5437,8349,10514,29115,29128	ERCC3,GTF2H1,POLR2H,H2BC21,MYBBP1A,SAP30BP,UHRF1
6_Member	Reactome Gene Sets	R-HSA-6796648	TP53 Regulates Transcription of DNA Repair Genes	-4.47939	-1.88825	5/62	2071,2965,5437,6924,51497	ERCC3,GTF2H1,POLR2H,ELOA,NELFCD
6_Member	Reactome Gene Sets	R-HSA-113418	Formation of the Early Elongation Complex	-4.37901	-1.83133	4/33	2071,2965,5437,51497	ERCC3,GTF2H1,POLR2H,NELFCD
6_Member	Reactome Gene Sets	R-HSA-167158	Formation of the HIV-1 Early Elongation Complex	-4.37901	-1.83133	4/33	2071,2965,5437,51497	ERCC3,GTF2H1,POLR2H,NELFCD
6_Member	Reactome Gene Sets	R-HSA-167172	Transcription of the HIV genome	-4.22399	-1.71582	5/70	2071,2965,5437,6924,51497	ERCC3,GTF2H1,POLR2H,ELOA,NELFCD
6_Member	Reactome Gene Sets	R-HSA-674695	RNA Polymerase II Pre-transcription Events	-3.92096	-1.51842	5/81	2071,2965,5437,6924,51497	ERCC3,GTF2H1,POLR2H,ELOA,NELFCD
6_Member	Reactome Gene Sets	R-HSA-6781823	Formation of TC-NER Pre-Incision Complex	-3.53277	-1.24645	4/54	2071,2965,5437,6233	ERCC3,GTF2H1,POLR2H,RPS27A
6_Member	CORUM	CORUM:103	RNA polymerase II holoenzyme complex	-3.4294	-1.17023	3/24	2071,2965,5437	ERCC3,GTF2H1,POLR2H
6_Member	Reactome Gene Sets	R-HSA-427413	NoRC negatively regulates rRNA expression	-3.35649	-1.12341	5/107	2071,2965,5437,8349,29115	ERCC3,GTF2H1,POLR2H,H2BC21,SAP30BP
6_Member	CORUM	CORUM:2825	BRCA1-RNA polymerase II complex	-3.3244	-1.10771	3/26	2071,2965,5437	ERCC3,GTF2H1,POLR2H
6_Member	GO Biological Processes	GO:0006360	transcription by RNA polymerase I	-3.3244	-1.10771	3/26	2071,2965,6597	ERCC3,GTF2H1,SMARCA4
6_Member	Reactome Gene Sets	R-HSA-5250941	Negative epigenetic regulation of rRNA expression	-3.30146	-1.09433	5/110	2071,2965,5437,8349,29115	ERCC3,GTF2H1,POLR2H,H2BC21,SAP30BP
6_Member	Reactome Gene Sets	R-HSA-167160	RNA Pol II CTD phosphorylation and interaction with CE during HIV infection	-3.27513	-1.0804	3/27	2071,2965,5437	ERCC3,GTF2H1,POLR2H
6_Member	Reactome Gene Sets	R-HSA-77075	RNA Pol II CTD phosphorylation and interaction with CE	-3.27513	-1.0804	3/27	2071,2965,5437	ERCC3,GTF2H1,POLR2H
6_Member	Reactome Gene Sets	R-HSA-6782210	Gap-filling DNA repair synthesis and ligation in TC-NER	-3.22406	-1.05313	4/65	2071,2965,5437,6233	ERCC3,GTF2H1,POLR2H,RPS27A
6_Member	Reactome Gene Sets	R-HSA-6782135	Dual incision in TC-NER	-3.19889	-1.03657	4/66	2071,2965,5437,6233	ERCC3,GTF2H1,POLR2H,RPS27A
6_Member	Reactome Gene Sets	R-HSA-72086	mRNA Capping	-3.18224	-1.03388	3/29	2071,2965,5437	ERCC3,GTF2H1,POLR2H
6_Member	GO Biological Processes	GO:0006351	transcription, DNA-templated	-3.16545	-1.02526	9/403	865,2071,2965,5437,6597,6606,6924,11137,56943	CBFB,ERCC3,GTF2H1,POLR2H,SMARCA4,SMN1,ELOA,PWP1,ENY2
6_Member	GO Biological Processes	GO:0097659	nucleic acid-templated transcription	-3.15024	-1.01918	9/405	865,2071,2965,5437,6597,6606,6924,11137,56943	CBFB,ERCC3,GTF2H1,POLR2H,SMARCA4,SMN1,ELOA,PWP1,ENY2
6_Member	Reactome Gene Sets	R-HSA-167238	Pausing and recovery of Tat-mediated HIV elongation	-3.09604	-0.992057	3/31	5437,6924,51497	POLR2H,ELOA,NELFCD
6_Member	Reactome Gene Sets	R-HSA-167243	Tat-mediated HIV elongation arrest and recovery	-3.09604	-0.992057	3/31	5437,6924,51497	POLR2H,ELOA,NELFCD
6_Member	GO Biological Processes	GO:0032774	RNA biosynthetic process	-3.07562	-0.983876	9/415	865,2071,2965,5437,6597,6606,6924,11137,56943	CBFB,ERCC3,GTF2H1,POLR2H,SMARCA4,SMN1,ELOA,PWP1,ENY2
6_Member	Reactome Gene Sets	R-HSA-73863	RNA Polymerase I Transcription Termination	-3.05516	-0.977658	3/32	2071,2965,5437	ERCC3,GTF2H1,POLR2H
6_Member	Reactome Gene Sets	R-HSA-167287	HIV elongation arrest and recovery	-3.01565	-0.956431	3/33	5437,6924,51497	POLR2H,ELOA,NELFCD
6_Member	Reactome Gene Sets	R-HSA-167290	Pausing and recovery of HIV elongation	-3.01565	-0.956431	3/33	5437,6924,51497	POLR2H,ELOA,NELFCD
6_Member	GO Biological Processes	GO:0006368	transcription elongation from RNA polymerase II promoter	-2.94036	-0.9051	3/35	2071,6924,56943	ERCC3,ELOA,ENY2
6_Member	Reactome Gene Sets	R-HSA-6781827	Transcription-Coupled Nucleotide Excision Repair (TC-NER)	-2.90563	-0.876671	4/79	2071,2965,5437,6233	ERCC3,GTF2H1,POLR2H,RPS27A
6_Member	GO Biological Processes	GO:0006354	DNA-templated transcription, elongation	-2.77089	-0.7856	3/40	2071,6924,56943	ERCC3,ELOA,ENY2
6_Member	Reactome Gene Sets	R-HSA-5696400	Dual Incision in GG-NER	-2.73976	-0.76196	3/41	2071,2965,6233	ERCC3,GTF2H1,RPS27A
6_Member	WikiPathways	WP405	Eukaryotic transcription initiation	-2.70945	-0.744481	3/42	2071,2965,5437	ERCC3,GTF2H1,POLR2H
6_Member	Reactome Gene Sets	R-HSA-5696395	Formation of Incision Complex in GG-NER	-2.67991	-0.731894	3/43	2071,2965,6233	ERCC3,GTF2H1,RPS27A
6_Member	Reactome Gene Sets	R-HSA-73772	RNA Polymerase I Promoter Escape	-2.67924	-0.731894	4/91	2071,2965,5437,8349	ERCC3,GTF2H1,POLR2H,H2BC21
6_Member	Reactome Gene Sets	R-HSA-167161	HIV Transcription Initiation	-2.56883	-0.669097	3/47	2071,2965,5437	ERCC3,GTF2H1,POLR2H
6_Member	Reactome Gene Sets	R-HSA-167162	RNA Polymerase II HIV Promoter Escape	-2.56883	-0.669097	3/47	2071,2965,5437	ERCC3,GTF2H1,POLR2H
6_Member	Reactome Gene Sets	R-HSA-73762	RNA Polymerase I Transcription Initiation	-2.56883	-0.669097	3/47	2071,2965,5437	ERCC3,GTF2H1,POLR2H
6_Member	Reactome Gene Sets	R-HSA-73776	RNA Polymerase II Promoter Escape	-2.56883	-0.669097	3/47	2071,2965,5437	ERCC3,GTF2H1,POLR2H
6_Member	Reactome Gene Sets	R-HSA-73779	RNA Polymerase II Transcription Pre-Initiation And Promoter Opening	-2.56883	-0.669097	3/47	2071,2965,5437	ERCC3,GTF2H1,POLR2H
6_Member	Reactome Gene Sets	R-HSA-75953	RNA Polymerase II Transcription Initiation	-2.56883	-0.669097	3/47	2071,2965,5437	ERCC3,GTF2H1,POLR2H
6_Member	Reactome Gene Sets	R-HSA-76042	RNA Polymerase II Transcription Initiation And Promoter Clearance	-2.56883	-0.669097	3/47	2071,2965,5437	ERCC3,GTF2H1,POLR2H
6_Member	GO Biological Processes	GO:0006366	transcription by RNA polymerase II	-2.47503	-0.59783	6/244	865,2071,2965,5437,6924,56943	CBFB,ERCC3,GTF2H1,POLR2H,ELOA,ENY2
6_Member	Reactome Gene Sets	R-HSA-73854	RNA Polymerase I Promoter Clearance	-2.38225	-0.533044	4/110	2071,2965,5437,8349	ERCC3,GTF2H1,POLR2H,H2BC21
6_Member	Reactome Gene Sets	R-HSA-5696398	Nucleotide Excision Repair	-2.36828	-0.525054	4/111	2071,2965,5437,6233	ERCC3,GTF2H1,POLR2H,RPS27A
6_Member	Reactome Gene Sets	R-HSA-73864	RNA Polymerase I Transcription	-2.35446	-0.517983	4/112	2071,2965,5437,8349	ERCC3,GTF2H1,POLR2H,H2BC21
7_Summary	Reactome Gene Sets	R-HSA-194315	Signaling by Rho GTPases	-6.64234	-3.40926	18/707	389,1832,3728,5747,5881,6232,8301,8349,9411,10979,23028,23256,25813,50618,54820,79861,140735,157769	RHOC,DSP,JUP,PTK2,RAC3,RPS27,PICALM,H2BC21,ARHGAP29,FERMT2,KDM1A,SCFD1,SAMM50,ITSN2,NDE1,TUBAL3,DYNLL2,FAM91A1
7_Member	Reactome Gene Sets	R-HSA-194315	Signaling by Rho GTPases	-6.64234	-3.40926	18/707	389,1832,3728,5747,5881,6232,8301,8349,9411,10979,23028,23256,25813,50618,54820,79861,140735,157769	RHOC,DSP,JUP,PTK2,RAC3,RPS27,PICALM,H2BC21,ARHGAP29,FERMT2,KDM1A,SCFD1,SAMM50,ITSN2,NDE1,TUBAL3,DYNLL2,FAM91A1
7_Member	Reactome Gene Sets	R-HSA-9716542	Signaling by Rho GTPases, Miro GTPases and RHOBTB3	-6.50063	-3.35773	18/723	389,1832,3728,5747,5881,6232,8301,8349,9411,10979,23028,23256,25813,50618,54820,79861,140735,157769	RHOC,DSP,JUP,PTK2,RAC3,RPS27,PICALM,H2BC21,ARHGAP29,FERMT2,KDM1A,SCFD1,SAMM50,ITSN2,NDE1,TUBAL3,DYNLL2,FAM91A1
7_Member	Reactome Gene Sets	R-HSA-9012999	RHO GTPase cycle	-4.10639	-1.63443	11/449	389,1832,3728,5881,8301,9411,10979,23256,25813,50618,157769	RHOC,DSP,JUP,RAC3,PICALM,ARHGAP29,FERMT2,SCFD1,SAMM50,ITSN2,FAM91A1
8_Summary	Reactome Gene Sets	R-HSA-429947	Deadenylation of mRNA	-6.58328	-3.38239	5/24	1981,9125,10605,25904,85456,4343,6294,9641,10179,10656,23543,79882,253943,118460,2935,55110,1488,7021,10413,10421,140735,9530,11137,5610,5747,22930,29763	EIF4G1,CNOT9,PAIP1,CNOT10,TNKS1BP1,MOV10,SAFB,IKBKE,RBM7,KHDRBS3,RBFOX2,ZC3H14,YTHDF3,EXOSC6,GSPT1,MAGOHB,CTBP2,TFAP2B,YAP1,CD2BP2,DYNLL2,BAG4,PWP1,EIF2AK2,PTK2,RAB3GAP1,PACSIN3
8_Member	Reactome Gene Sets	R-HSA-429947	Deadenylation of mRNA	-6.58328	-3.38239	5/24	1981,9125,10605,25904,85456	EIF4G1,CNOT9,PAIP1,CNOT10,TNKS1BP1
8_Member	GO Biological Processes	GO:1903311	regulation of mRNA metabolic process	-6.52969	-3.35876	12/305	4343,6294,9125,9641,10179,10605,10656,23543,25904,79882,85456,253943	MOV10,SAFB,CNOT9,IKBKE,RBM7,PAIP1,KHDRBS3,RBFOX2,CNOT10,ZC3H14,TNKS1BP1,YTHDF3
8_Member	Reactome Gene Sets	R-HSA-429914	Deadenylation-dependent mRNA decay	-6.05585	-2.98759	6/55	1981,9125,10605,25904,85456,118460	EIF4G1,CNOT9,PAIP1,CNOT10,TNKS1BP1,EXOSC6
8_Member	GO Biological Processes	GO:0043488	regulation of mRNA stability	-5.22599	-2.40178	8/163	4343,9125,9641,10605,25904,79882,85456,253943	MOV10,CNOT9,IKBKE,PAIP1,CNOT10,ZC3H14,TNKS1BP1,YTHDF3
8_Member	GO Biological Processes	GO:0043487	regulation of RNA stability	-4.99991	-2.23267	8/175	4343,9125,9641,10605,25904,79882,85456,253943	MOV10,CNOT9,IKBKE,PAIP1,CNOT10,ZC3H14,TNKS1BP1,YTHDF3
8_Member	GO Biological Processes	GO:0061013	regulation of mRNA catabolic process	-4.8934	-2.16471	8/181	4343,9125,9641,10605,25904,79882,85456,253943	MOV10,CNOT9,IKBKE,PAIP1,CNOT10,ZC3H14,TNKS1BP1,YTHDF3
8_Member	CORUM	CORUM:7192	CCR4-NOT-CNOT7-CNOT6 complex	-4.78305	-2.11727	3/9	9125,25904,85456	CNOT9,CNOT10,TNKS1BP1
8_Member	CORUM	CORUM:7214	CCR4-NOT-CNOT7-CNOT6L complex	-4.78305	-2.11727	3/9	9125,25904,85456	CNOT9,CNOT10,TNKS1BP1
8_Member	CORUM	CORUM:7215	CCR4-NOT-CNOT8-CNOT6 complex	-4.78305	-2.11727	3/9	9125,25904,85456	CNOT9,CNOT10,TNKS1BP1
8_Member	CORUM	CORUM:7216	CCR4-NOT-CNOT8-CNOT6L complex	-4.78305	-2.11727	3/9	9125,25904,85456	CNOT9,CNOT10,TNKS1BP1
8_Member	GO Biological Processes	GO:0000956	nuclear-transcribed mRNA catabolic process	-4.48823	-1.8894	6/102	2935,9125,25904,55110,85456,118460	GSPT1,CNOT9,CNOT10,MAGOHB,TNKS1BP1,EXOSC6
8_Member	WikiPathways	WP4352	Ciliary landscape	-4.30151	-1.78696	8/219	1488,7021,9125,10413,10421,25904,85456,140735	CTBP2,TFAP2B,CNOT9,YAP1,CD2BP2,CNOT10,TNKS1BP1,DYNLL2
8_Member	GO Biological Processes	GO:0006401	RNA catabolic process	-4.30147	-1.78696	7/161	2935,9125,10179,25904,55110,85456,118460	GSPT1,CNOT9,RBM7,CNOT10,MAGOHB,TNKS1BP1,EXOSC6
8_Member	GO Biological Processes	GO:0061157	mRNA destabilization	-4.05268	-1.58647	5/76	4343,9125,25904,85456,253943	MOV10,CNOT9,CNOT10,TNKS1BP1,YTHDF3
8_Member	GO Biological Processes	GO:0006402	mRNA catabolic process	-3.9947	-1.53978	6/125	2935,9125,25904,55110,85456,118460	GSPT1,CNOT9,CNOT10,MAGOHB,TNKS1BP1,EXOSC6
8_Member	GO Biological Processes	GO:0050779	RNA destabilization	-3.94657	-1.51982	5/80	4343,9125,25904,85456,253943	MOV10,CNOT9,CNOT10,TNKS1BP1,YTHDF3
8_Member	GO Biological Processes	GO:0061014	positive regulation of mRNA catabolic process	-3.68266	-1.31979	5/91	4343,9125,25904,85456,253943	MOV10,CNOT9,CNOT10,TNKS1BP1,YTHDF3
8_Member	Reactome Gene Sets	R-HSA-6804115	TP53 regulates transcription of additional cell cycle genes whose exact role in the p53 pathway remain uncertain	-3.67117	-1.31979	3/20	9125,25904,85456	CNOT9,CNOT10,TNKS1BP1
8_Member	GO Biological Processes	GO:0000289	nuclear-transcribed mRNA poly(A) tail shortening	-3.54432	-1.24652	3/22	9125,25904,85456	CNOT9,CNOT10,TNKS1BP1
8_Member	GO Biological Processes	GO:1903313	positive regulation of mRNA metabolic process	-3.06546	-0.977658	5/124	4343,9125,25904,85456,253943	MOV10,CNOT9,CNOT10,TNKS1BP1,YTHDF3
8_Member	GO Biological Processes	GO:0034655	nucleobase-containing compound catabolic process	-2.83925	-0.830687	7/281	2935,9125,10179,25904,55110,85456,118460	GSPT1,CNOT9,RBM7,CNOT10,MAGOHB,TNKS1BP1,EXOSC6
8_Member	GO Biological Processes	GO:0033135	regulation of peptidyl-serine phosphorylation	-2.77672	-0.787637	5/144	1981,9125,9530,11137,85456	EIF4G1,CNOT9,BAG4,PWP1,TNKS1BP1
8_Member	GO Biological Processes	GO:0000288	nuclear-transcribed mRNA catabolic process, deadenylation-dependent decay	-2.65112	-0.714031	3/44	9125,25904,85456	CNOT9,CNOT10,TNKS1BP1
8_Member	Reactome Gene Sets	R-HSA-6791312	TP53 Regulates Transcription of Cell Cycle Genes	-2.54267	-0.652018	3/48	9125,25904,85456	CNOT9,CNOT10,TNKS1BP1
8_Member	GO Biological Processes	GO:0046700	heterocycle catabolic process	-2.51528	-0.630659	7/321	2935,9125,10179,25904,55110,85456,118460	GSPT1,CNOT9,RBM7,CNOT10,MAGOHB,TNKS1BP1,EXOSC6
8_Member	GO Biological Processes	GO:0017148	negative regulation of translation	-2.49253	-0.611946	6/242	4343,5610,9125,25904,85456,253943	MOV10,EIF2AK2,CNOT9,CNOT10,TNKS1BP1,YTHDF3
8_Member	GO Biological Processes	GO:0044270	cellular nitrogen compound catabolic process	-2.47114	-0.59541	7/327	2935,9125,10179,25904,55110,85456,118460	GSPT1,CNOT9,RBM7,CNOT10,MAGOHB,TNKS1BP1,EXOSC6
8_Member	GO Biological Processes	GO:0033138	positive regulation of peptidyl-serine phosphorylation	-2.42506	-0.56376	4/107	1981,9125,9530,85456	EIF4G1,CNOT9,BAG4,TNKS1BP1
8_Member	GO Biological Processes	GO:0019439	aromatic compound catabolic process	-2.35839	-0.517983	7/343	2935,9125,10179,25904,55110,85456,118460	GSPT1,CNOT9,RBM7,CNOT10,MAGOHB,TNKS1BP1,EXOSC6
8_Member	GO Biological Processes	GO:2000113	negative regulation of cellular macromolecule biosynthetic process	-2.27031	-0.458265	6/269	4343,5610,9125,25904,85456,253943	MOV10,EIF2AK2,CNOT9,CNOT10,TNKS1BP1,YTHDF3
8_Member	GO Biological Processes	GO:0031331	positive regulation of cellular catabolic process	-2.26647	-0.457321	8/450	4343,5747,9125,22930,25904,29763,85456,253943	MOV10,PTK2,CNOT9,RAB3GAP1,CNOT10,PACSIN3,TNKS1BP1,YTHDF3
8_Member	GO Biological Processes	GO:0034249	negative regulation of cellular amide metabolic process	-2.26263	-0.457321	6/270	4343,5610,9125,25904,85456,253943	MOV10,EIF2AK2,CNOT9,CNOT10,TNKS1BP1,YTHDF3
8_Member	GO Biological Processes	GO:1901361	organic cyclic compound catabolic process	-2.1707	-0.395387	7/372	2935,9125,10179,25904,55110,85456,118460	GSPT1,CNOT9,RBM7,CNOT10,MAGOHB,TNKS1BP1,EXOSC6
9_Summary	WikiPathways	WP107	Translation factors	-6.15293	-3.06119	6/53	1981,5610,8890,8894,10605,728689,2935,3035,3376,6232,6233,161,389,5747,6597,10413,55110,55740,56896,79861,81502,55577,55907,5238,8473,103,7726	EIF4G1,EIF2AK2,EIF2B4,EIF2S2,PAIP1,EIF3CL,GSPT1,HARS1,IARS1,RPS27,RPS27A,AP2A2,RHOC,PTK2,SMARCA4,YAP1,MAGOHB,ENAH,DPYSL5,TUBAL3,HM13,NAGK,CMAS,PGM3,OGT,ADAR,TRIM26
9_Member	WikiPathways	WP107	Translation factors	-6.15293	-3.06119	6/53	1981,5610,8890,8894,10605,728689	EIF4G1,EIF2AK2,EIF2B4,EIF2S2,PAIP1,EIF3CL
9_Member	GO Biological Processes	GO:0006412	translation	-4.87971	-2.16471	11/369	1981,2935,3035,3376,5610,6232,6233,8890,8894,10605,728689	EIF4G1,GSPT1,HARS1,IARS1,EIF2AK2,RPS27,RPS27A,EIF2B4,EIF2S2,PAIP1,EIF3CL
9_Member	GO Biological Processes	GO:0043043	peptide biosynthetic process	-4.59723	-1.96622	11/396	1981,2935,3035,3376,5610,6232,6233,8890,8894,10605,728689	EIF4G1,GSPT1,HARS1,IARS1,EIF2AK2,RPS27,RPS27A,EIF2B4,EIF2S2,PAIP1,EIF3CL
9_Member	Reactome Gene Sets	R-HSA-9675108	Nervous system development	-4.38295	-1.83133	13/577	161,389,1981,2935,5747,6232,6233,6597,10413,55110,55740,56896,79861	AP2A2,RHOC,EIF4G1,GSPT1,PTK2,RPS27,RPS27A,SMARCA4,YAP1,MAGOHB,ENAH,DPYSL5,TUBAL3
9_Member	GO Biological Processes	GO:0006413	translational initiation	-4.31582	-1.78804	5/67	1981,8890,8894,10605,728689	EIF4G1,EIF2B4,EIF2S2,PAIP1,EIF3CL
9_Member	GO Biological Processes	GO:0006518	peptide metabolic process	-4.11331	-1.63552	12/529	1981,2935,3035,3376,5610,6232,6233,8890,8894,10605,81502,728689	EIF4G1,GSPT1,HARS1,IARS1,EIF2AK2,RPS27,RPS27A,EIF2B4,EIF2S2,PAIP1,HM13,EIF3CL
9_Member	GO Biological Processes	GO:0043604	amide biosynthetic process	-3.618	-1.28801	11/511	1981,2935,3035,3376,5610,6232,6233,8890,8894,10605,728689	EIF4G1,GSPT1,HARS1,IARS1,EIF2AK2,RPS27,RPS27A,EIF2B4,EIF2S2,PAIP1,EIF3CL
9_Member	GO Biological Processes	GO:0043603	cellular amide metabolic process	-3.56906	-1.24735	14/792	1981,2935,3035,3376,5610,6232,6233,8890,8894,10605,55577,55907,81502,728689	EIF4G1,GSPT1,HARS1,IARS1,EIF2AK2,RPS27,RPS27A,EIF2B4,EIF2S2,PAIP1,NAGK,CMAS,HM13,EIF3CL
9_Member	Reactome Gene Sets	R-HSA-72766	Translation	-3.45521	-1.18738	8/291	1981,2935,3035,3376,6232,6233,8890,8894	EIF4G1,GSPT1,HARS1,IARS1,RPS27,RPS27A,EIF2B4,EIF2S2
9_Member	Reactome Gene Sets	R-HSA-72649	Translation initiation complex formation	-3.41312	-1.16301	4/58	1981,6232,6233,8894	EIF4G1,RPS27,RPS27A,EIF2S2
9_Member	Reactome Gene Sets	R-HSA-72702	Ribosomal scanning and start codon recognition	-3.41312	-1.16301	4/58	1981,6232,6233,8894	EIF4G1,RPS27,RPS27A,EIF2S2
9_Member	Reactome Gene Sets	R-HSA-72662	Activation of the mRNA upon binding of the cap-binding complex and eIFs, and subsequent binding to 43S	-3.38462	-1.13797	4/59	1981,6232,6233,8894	EIF4G1,RPS27,RPS27A,EIF2S2
9_Member	Reactome Gene Sets	R-HSA-422475	Axon guidance	-3.33566	-1.10921	11/552	161,389,1981,2935,5747,6232,6233,55110,55740,56896,79861	AP2A2,RHOC,EIF4G1,GSPT1,PTK2,RPS27,RPS27A,MAGOHB,ENAH,DPYSL5,TUBAL3
9_Member	GO Biological Processes	GO:0034645	cellular macromolecule biosynthetic process	-3.2758	-1.0804	13/749	1981,2935,3035,3376,5238,5610,6232,6233,8473,8890,8894,10605,728689	EIF4G1,GSPT1,HARS1,IARS1,PGM3,EIF2AK2,RPS27,RPS27A,OGT,EIF2B4,EIF2S2,PAIP1,EIF3CL
9_Member	Reactome Gene Sets	R-HSA-927802	Nonsense-Mediated Decay (NMD)	-3.21344	-1.04826	5/115	1981,2935,6232,6233,55110	EIF4G1,GSPT1,RPS27,RPS27A,MAGOHB
9_Member	Reactome Gene Sets	R-HSA-975957	Nonsense Mediated Decay (NMD) enhanced by the Exon Junction Complex (EJC)	-3.21344	-1.04826	5/115	1981,2935,6232,6233,55110	EIF4G1,GSPT1,RPS27,RPS27A,MAGOHB
9_Member	Reactome Gene Sets	R-HSA-72613	Eukaryotic Translation Initiation	-3.14609	-1.01918	5/119	1981,6232,6233,8890,8894	EIF4G1,RPS27,RPS27A,EIF2B4,EIF2S2
9_Member	Reactome Gene Sets	R-HSA-72737	Cap-dependent Translation Initiation	-3.14609	-1.01918	5/119	1981,6232,6233,8890,8894	EIF4G1,RPS27,RPS27A,EIF2B4,EIF2S2
9_Member	GO Biological Processes	GO:0002181	cytoplasmic translation	-3.09726	-0.992057	5/122	1981,6232,6233,8894,728689	EIF4G1,RPS27,RPS27A,EIF2S2,EIF3CL
9_Member	GO Biological Processes	GO:0002183	cytoplasmic translational initiation	-3.01565	-0.956431	3/33	1981,8894,728689	EIF4G1,EIF2S2,EIF3CL
9_Member	Reactome Gene Sets	R-HSA-376176	Signaling by ROBO receptors	-2.71766	-0.74722	6/218	1981,2935,6232,6233,55110,55740	EIF4G1,GSPT1,RPS27,RPS27A,MAGOHB,ENAH
9_Member	Reactome Gene Sets	R-HSA-975956	Nonsense Mediated Decay (NMD) independent of the Exon Junction Complex (EJC)	-2.61117	-0.687403	4/95	1981,2935,6232,6233	EIF4G1,GSPT1,RPS27,RPS27A
9_Member	Reactome Gene Sets	R-HSA-72695	Formation of the ternary complex, and subsequently, the 43S complex	-2.46763	-0.594833	3/51	6232,6233,8894	RPS27,RPS27A,EIF2S2
9_Member	Reactome Gene Sets	R-HSA-9010553	Regulation of expression of SLITs and ROBOs	-2.45379	-0.583892	5/171	1981,2935,6232,6233,55110	EIF4G1,GSPT1,RPS27,RPS27A,MAGOHB
9_Member	Reactome Gene Sets	R-HSA-156827	L13a-mediated translational silencing of Ceruloplasmin expression	-2.36828	-0.525054	4/111	1981,6232,6233,8894	EIF4G1,RPS27,RPS27A,EIF2S2
9_Member	Reactome Gene Sets	R-HSA-72706	GTP hydrolysis and joining of the 60S ribosomal subunit	-2.35446	-0.517983	4/112	1981,6232,6233,8894	EIF4G1,RPS27,RPS27A,EIF2S2
9_Member	Reactome Gene Sets	R-HSA-913531	Interferon Signaling	-2.17779	-0.397795	5/199	103,1981,5610,6233,7726	ADAR,EIF4G1,EIF2AK2,RPS27A,TRIM26
9_Member	Reactome Gene Sets	R-HSA-1169408	ISG15 antiviral mechanism	-2.04978	-0.304821	3/72	1981,5610,6233	EIF4G1,EIF2AK2,RPS27A
10_Summary	Reactome Gene Sets	R-HSA-72187	mRNA 3'-end processing	-5.8728	-2.88751	6/59	9877,10978,26097,29894,55110,55339,5437,10421,11193,2935,118460	ZC3H11A,CLP1,CHTOP,CPSF1,MAGOHB,WDR33,POLR2H,CD2BP2,WBP4,GSPT1,EXOSC6
10_Member	Reactome Gene Sets	R-HSA-72187	mRNA 3'-end processing	-5.8728	-2.88751	6/59	9877,10978,26097,29894,55110,55339	ZC3H11A,CLP1,CHTOP,CPSF1,MAGOHB,WDR33
10_Member	Reactome Gene Sets	R-HSA-73856	RNA Polymerase II Transcription Termination	-5.50638	-2.62177	6/68	9877,10978,26097,29894,55110,55339	ZC3H11A,CLP1,CHTOP,CPSF1,MAGOHB,WDR33
10_Member	Reactome Gene Sets	R-HSA-72203	Processing of Capped Intron-Containing Pre-mRNA	-4.79279	-2.11727	9/245	5437,9877,10421,10978,11193,26097,29894,55110,55339	POLR2H,ZC3H11A,CD2BP2,CLP1,WBP4,CHTOP,CPSF1,MAGOHB,WDR33
10_Member	Reactome Gene Sets	R-HSA-72163	mRNA Splicing - Major Pathway	-3.93742	-1.51982	7/184	5437,10421,10978,11193,29894,55110,55339	POLR2H,CD2BP2,CLP1,WBP4,CPSF1,MAGOHB,WDR33
10_Member	Reactome Gene Sets	R-HSA-72202	Transport of Mature Transcript to Cytoplasm	-3.84618	-1.44855	5/84	9877,26097,29894,55110,55339	ZC3H11A,CHTOP,CPSF1,MAGOHB,WDR33
10_Member	Reactome Gene Sets	R-HSA-72172	mRNA Splicing	-3.82301	-1.43023	7/192	5437,10421,10978,11193,29894,55110,55339	POLR2H,CD2BP2,CLP1,WBP4,CPSF1,MAGOHB,WDR33
10_Member	Reactome Gene Sets	R-HSA-77595	Processing of Intronless Pre-mRNAs	-3.67117	-1.31979	3/20	10978,29894,55339	CLP1,CPSF1,WDR33
10_Member	KEGG Pathway	hsa03015	mRNA surveillance pathway	-3.55331	-1.24652	5/97	2935,10978,29894,55110,55339	GSPT1,CLP1,CPSF1,MAGOHB,WDR33
10_Member	GO Biological Processes	GO:0006378	mRNA polyadenylation	-3.22779	-1.05396	3/28	10978,29894,55339	CLP1,CPSF1,WDR33
10_Member	GO Biological Processes	GO:0043631	RNA polyadenylation	-3.18224	-1.03388	3/29	10978,29894,55339	CLP1,CPSF1,WDR33
10_Member	Reactome Gene Sets	R-HSA-75067	Processing of Capped Intronless Pre-mRNA	-3.18224	-1.03388	3/29	10978,29894,55339	CLP1,CPSF1,WDR33
10_Member	GO Biological Processes	GO:0031124	mRNA 3'-end processing	-2.5956	-0.67416	3/46	10978,29894,55339	CLP1,CPSF1,WDR33
10_Member	GO Biological Processes	GO:0031123	RNA 3'-end processing	-2.53053	-0.641398	4/100	10978,29894,55339,118460	CLP1,CPSF1,WDR33,EXOSC6
11_Summary	GO Biological Processes	GO:0009156	ribonucleoside monophosphate biosynthetic process	-5.788	-2.85595	5/34	132,158,159,7371,221823,506,55229,50940,22934,5238,23028,2171,10554,8473	ADK,ADSL,ADSS2,UCK2,PRPS1L1,ATP5F1B,PANK4,PDE11A,RPIA,PGM3,KDM1A,FABP5,AGPAT1,OGT
11_Member	GO Biological Processes	GO:0009156	ribonucleoside monophosphate biosynthetic process	-5.788	-2.85595	5/34	132,158,159,7371,221823	ADK,ADSL,ADSS2,UCK2,PRPS1L1
11_Member	GO Biological Processes	GO:0009124	nucleoside monophosphate biosynthetic process	-5.21732	-2.40178	5/44	132,158,159,7371,221823	ADK,ADSL,ADSS2,UCK2,PRPS1L1
11_Member	GO Biological Processes	GO:0009161	ribonucleoside monophosphate metabolic process	-4.58464	-1.9619	5/59	132,158,159,7371,221823	ADK,ADSL,ADSS2,UCK2,PRPS1L1
11_Member	GO Biological Processes	GO:0006167	AMP biosynthetic process	-4.15567	-1.66598	3/14	132,158,159	ADK,ADSL,ADSS2
11_Member	GO Biological Processes	GO:0009123	nucleoside monophosphate metabolic process	-3.99887	-1.53978	5/78	132,158,159,7371,221823	ADK,ADSL,ADSS2,UCK2,PRPS1L1
11_Member	GO Biological Processes	GO:0043173	nucleotide salvage	-3.81262	-1.42464	3/18	132,158,7371	ADK,ADSL,UCK2
11_Member	GO Biological Processes	GO:0009168	purine ribonucleoside monophosphate biosynthetic process	-3.67117	-1.31979	3/20	132,158,159	ADK,ADSL,ADSS2
11_Member	GO Biological Processes	GO:0009127	purine nucleoside monophosphate biosynthetic process	-3.54432	-1.24652	3/22	132,158,159	ADK,ADSL,ADSS2
11_Member	GO Biological Processes	GO:0046390	ribose phosphate biosynthetic process	-3.52292	-1.24036	7/215	132,158,159,506,7371,55229,221823	ADK,ADSL,ADSS2,ATP5F1B,UCK2,PANK4,PRPS1L1
11_Member	GO Biological Processes	GO:0046033	AMP metabolic process	-3.37576	-1.13595	3/25	132,158,159	ADK,ADSL,ADSS2
11_Member	GO Biological Processes	GO:0043094	cellular metabolic compound salvage	-3.13836	-1.01665	3/30	132,158,7371	ADK,ADSL,UCK2
11_Member	KEGG Pathway	hsa00230	Purine metabolism	-3.0036	-0.946613	5/128	132,158,159,50940,221823	ADK,ADSL,ADSS2,PDE11A,PRPS1L1
11_Member	GO Biological Processes	GO:0009165	nucleotide biosynthetic process	-2.995	-0.940241	7/264	132,158,159,506,7371,55229,221823	ADK,ADSL,ADSS2,ATP5F1B,UCK2,PANK4,PRPS1L1
11_Member	GO Biological Processes	GO:1901293	nucleoside phosphate biosynthetic process	-2.97604	-0.927878	7/266	132,158,159,506,7371,55229,221823	ADK,ADSL,ADSS2,ATP5F1B,UCK2,PANK4,PRPS1L1
11_Member	GO Biological Processes	GO:0006164	purine nucleotide biosynthetic process	-2.88528	-0.86254	6/202	132,158,159,506,55229,221823	ADK,ADSL,ADSS2,ATP5F1B,PANK4,PRPS1L1
11_Member	GO Biological Processes	GO:0009260	ribonucleotide biosynthetic process	-2.8206	-0.816002	6/208	132,158,159,506,7371,55229	ADK,ADSL,ADSS2,ATP5F1B,UCK2,PANK4
11_Member	KEGG Pathway	hsa01232	Nucleotide metabolism	-2.78794	-0.79503	4/85	132,158,159,7371	ADK,ADSL,ADSS2,UCK2
11_Member	GO Biological Processes	GO:0072522	purine-containing compound biosynthetic process	-2.77872	-0.787725	6/212	132,158,159,506,55229,221823	ADK,ADSL,ADSS2,ATP5F1B,PANK4,PRPS1L1
11_Member	GO Biological Processes	GO:0009167	purine ribonucleoside monophosphate metabolic process	-2.70945	-0.744481	3/42	132,158,159	ADK,ADSL,ADSS2
11_Member	GO Biological Processes	GO:0019693	ribose phosphate metabolic process	-2.69519	-0.740867	8/382	132,158,159,506,7371,22934,55229,221823	ADK,ADSL,ADSS2,ATP5F1B,UCK2,RPIA,PANK4,PRPS1L1
11_Member	GO Biological Processes	GO:0009126	purine nucleoside monophosphate metabolic process	-2.65112	-0.714031	3/44	132,158,159	ADK,ADSL,ADSS2
11_Member	Reactome Gene Sets	R-HSA-15869	Metabolism of nucleotides	-2.54629	-0.653977	4/99	132,158,159,7371	ADK,ADSL,ADSS2,UCK2
11_Member	GO Biological Processes	GO:0055086	nucleobase-containing small molecule metabolic process	-2.32824	-0.493104	9/536	132,158,159,506,5238,7371,23028,55229,221823	ADK,ADSL,ADSS2,ATP5F1B,PGM3,UCK2,KDM1A,PANK4,PRPS1L1
11_Member	GO Biological Processes	GO:0090407	organophosphate biosynthetic process	-2.31788	-0.490687	9/538	132,158,159,506,2171,7371,10554,55229,221823	ADK,ADSL,ADSS2,ATP5F1B,FABP5,UCK2,AGPAT1,PANK4,PRPS1L1
11_Member	GO Biological Processes	GO:0009152	purine ribonucleotide biosynthetic process	-2.22347	-0.432752	5/194	132,158,159,506,55229	ADK,ADSL,ADSS2,ATP5F1B,PANK4
11_Member	GO Biological Processes	GO:1901137	carbohydrate derivative biosynthetic process	-2.08919	-0.336569	9/585	132,158,159,506,5238,7371,8473,55229,221823	ADK,ADSL,ADSS2,ATP5F1B,PGM3,UCK2,OGT,PANK4,PRPS1L1
11_Member	GO Biological Processes	GO:0072521	purine-containing compound metabolic process	-2.08113	-0.332898	7/387	132,158,159,506,23028,55229,221823	ADK,ADSL,ADSS2,ATP5F1B,KDM1A,PANK4,PRPS1L1
12_Summary	GO Biological Processes	GO:0072091	regulation of stem cell proliferation	-4.89674	-2.16471	5/51	5134,5610,10413,10979,23028,6597,9125,85456	PDCD2,EIF2AK2,YAP1,FERMT2,KDM1A,SMARCA4,CNOT9,TNKS1BP1
12_Member	GO Biological Processes	GO:0072091	regulation of stem cell proliferation	-4.89674	-2.16471	5/51	5134,5610,10413,10979,23028	PDCD2,EIF2AK2,YAP1,FERMT2,KDM1A
12_Member	GO Biological Processes	GO:2000648	positive regulation of stem cell proliferation	-3.09604	-0.992057	3/31	5134,10979,23028	PDCD2,FERMT2,KDM1A
12_Member	GO Biological Processes	GO:0033143	regulation of intracellular steroid hormone receptor signaling pathway	-3.05624	-0.977658	4/72	6597,9125,10413,23028	SMARCA4,CNOT9,YAP1,KDM1A
12_Member	GO Biological Processes	GO:0071479	cellular response to ionizing radiation	-2.03341	-0.293847	3/73	10413,23028,85456	YAP1,KDM1A,TNKS1BP1
13_Summary	Reactome Gene Sets	R-HSA-8878171	Transcriptional regulation by RUNX1	-4.87826	-2.16471	9/239	865,4343,6233,6597,6599,6604,8349,10413,58508,5437,5481,5747,23028,2171,9125	CBFB,MOV10,RPS27A,SMARCA4,SMARCC1,SMARCD3,H2BC21,YAP1,KMT2C,POLR2H,PPID,PTK2,KDM1A,FABP5,CNOT9
13_Member	Reactome Gene Sets	R-HSA-8878171	Transcriptional regulation by RUNX1	-4.87826	-2.16471	9/239	865,4343,6233,6597,6599,6604,8349,10413,58508	CBFB,MOV10,RPS27A,SMARCA4,SMARCC1,SMARCD3,H2BC21,YAP1,KMT2C
13_Member	Reactome Gene Sets	R-HSA-8939211	ESR-mediated signaling	-3.42735	-1.17023	7/223	865,4343,5437,5481,5747,8349,23028	CBFB,MOV10,POLR2H,PPID,PTK2,H2BC21,KDM1A
13_Member	Reactome Gene Sets	R-HSA-9006931	Signaling by Nuclear Receptors	-3.37707	-1.13595	8/299	865,2171,4343,5437,5481,5747,8349,23028	CBFB,FABP5,MOV10,POLR2H,PPID,PTK2,H2BC21,KDM1A
13_Member	Reactome Gene Sets	R-HSA-9018519	Estrogen-dependent gene expression	-2.6991	-0.740867	5/150	865,4343,5437,8349,23028	CBFB,MOV10,POLR2H,H2BC21,KDM1A
13_Member	Reactome Gene Sets	R-HSA-8936459	RUNX1 regulates genes involved in megakaryocyte differentiation and platelet function	-2.57835	-0.669097	4/97	865,4343,8349,58508	CBFB,MOV10,H2BC21,KMT2C
13_Member	Reactome Gene Sets	R-HSA-5617472	Activation of anterior HOX genes in hindbrain development during early embryogenesis	-2.23612	-0.441772	4/121	5437,8349,9125,58508	POLR2H,H2BC21,CNOT9,KMT2C
13_Member	Reactome Gene Sets	R-HSA-5619507	Activation of HOX genes during differentiation	-2.23612	-0.441772	4/121	5437,8349,9125,58508	POLR2H,H2BC21,CNOT9,KMT2C
13_Member	Reactome Gene Sets	R-HSA-8939236	RUNX1 regulates transcription of genes involved in differentiation of HSCs	-2.12764	-0.367209	4/130	865,6233,8349,10413	CBFB,RPS27A,H2BC21,YAP1
14_Summary	GO Biological Processes	GO:0072583	clathrin-dependent endocytosis	-4.54712	-1.9325	4/30	161,2580,8301,50618,1488,8943,6233,29763,7163,8907,9525	AP2A2,GAK,PICALM,ITSN2,CTBP2,AP3D1,RPS27A,PACSIN3,TPD52,AP1M1,VPS4B
14_Member	GO Biological Processes	GO:0072583	clathrin-dependent endocytosis	-4.54712	-1.9325	4/30	161,2580,8301,50618	AP2A2,GAK,PICALM,ITSN2
14_Member	GO Biological Processes	GO:0099003	vesicle-mediated transport in synapse	-3.93796	-1.51982	6/128	161,1488,2580,8301,8943,50618	AP2A2,CTBP2,GAK,PICALM,AP3D1,ITSN2
14_Member	Reactome Gene Sets	R-HSA-8856828	Clathrin-mediated endocytosis	-3.62652	-1.2881	6/146	161,2580,6233,8301,29763,50618	AP2A2,GAK,RPS27A,PICALM,PACSIN3,ITSN2
14_Member	GO Biological Processes	GO:0048488	synaptic vesicle endocytosis	-3.53277	-1.24645	4/54	2580,8301,8943,50618	GAK,PICALM,AP3D1,ITSN2
14_Member	GO Biological Processes	GO:0140238	presynaptic endocytosis	-3.53277	-1.24645	4/54	2580,8301,8943,50618	GAK,PICALM,AP3D1,ITSN2
14_Member	Reactome Gene Sets	R-HSA-432722	Golgi Associated Vesicle Biogenesis	-3.47178	-1.20031	4/56	2580,7163,8301,8907	GAK,TPD52,PICALM,AP1M1
14_Member	GO Biological Processes	GO:0036465	synaptic vesicle recycling	-3.32918	-1.10771	4/61	2580,8301,8943,50618	GAK,PICALM,AP3D1,ITSN2
14_Member	GO Biological Processes	GO:0099504	synaptic vesicle cycle	-3.16269	-1.02518	5/118	1488,2580,8301,8943,50618	CTBP2,GAK,PICALM,AP3D1,ITSN2
14_Member	Reactome Gene Sets	R-HSA-199992	trans-Golgi Network Vesicle Budding	-3.05624	-0.977658	4/72	2580,7163,8301,8907	GAK,TPD52,PICALM,AP1M1
14_Member	Reactome Gene Sets	R-HSA-8856825	Cargo recognition for clathrin-mediated endocytosis	-2.43963	-0.574057	4/106	161,6233,8301,50618	AP2A2,RPS27A,PICALM,ITSN2
14_Member	GO Biological Processes	GO:0071709	membrane assembly	-2.28914	-0.47232	3/59	2580,8301,9525	GAK,PICALM,VPS4B
14_Member	GO Biological Processes	GO:0044091	membrane biogenesis	-2.20968	-0.427327	3/63	2580,8301,9525	GAK,PICALM,VPS4B
15_Summary	GO Biological Processes	GO:0016197	endosomal transport	-4.31551	-1.78804	8/218	400,8301,8943,9525,29934,50618,51026,51560,161,1314,8907,10204,10959,23256,25813,50999,81502,157769,2580,9950,7251,29763	ARL1,PICALM,AP3D1,VPS4B,SNX12,ITSN2,GOLT1B,RAB6B,AP2A2,COPA,AP1M1,NUTF2,TMED2,SCFD1,SAMM50,TMED5,HM13,FAM91A1,GAK,GOLGA5,TSG101,PACSIN3
15_Member	GO Biological Processes	GO:0016197	endosomal transport	-4.31551	-1.78804	8/218	400,8301,8943,9525,29934,50618,51026,51560	ARL1,PICALM,AP3D1,VPS4B,SNX12,ITSN2,GOLT1B,RAB6B
15_Member	GO Biological Processes	GO:0006886	intracellular protein transport	-3.73628	-1.36239	13/670	161,400,1314,8907,8943,10204,10959,23256,25813,50999,51560,81502,157769	AP2A2,ARL1,COPA,AP1M1,AP3D1,NUTF2,TMED2,SCFD1,SAMM50,TMED5,RAB6B,HM13,FAM91A1
15_Member	GO Biological Processes	GO:0007030	Golgi organization	-3.54776	-1.24652	6/151	400,2580,9950,10959,50999,51560	ARL1,GAK,GOLGA5,TMED2,TMED5,RAB6B
15_Member	GO Biological Processes	GO:0010256	endomembrane system organization	-3.44242	-1.17819	11/536	400,2580,7251,8907,8943,9525,9950,10959,29763,50999,51560	ARL1,GAK,TSG101,AP1M1,AP3D1,VPS4B,GOLGA5,TMED2,PACSIN3,TMED5,RAB6B
15_Member	GO Biological Processes	GO:0042147	retrograde transport, endosome to Golgi	-2.75077	-0.767364	4/87	400,29934,51026,51560	ARL1,SNX12,GOLT1B,RAB6B
15_Member	GO Biological Processes	GO:0016482	cytosolic transport	-2.73745	-0.761499	5/147	400,2580,29934,51026,51560	ARL1,GAK,SNX12,GOLT1B,RAB6B
16_Summary	GO Biological Processes	GO:0034660	ncRNA metabolic process	-4.16017	-1.66598	12/523	103,3035,3376,6232,10179,10978,11137,54859,55695,79050,83732,118460,10514,6233	ADAR,HARS1,IARS1,RPS27,RBM7,CLP1,PWP1,ELP6,NSUN5,NOC4L,RIOK1,EXOSC6,MYBBP1A,RPS27A
16_Member	GO Biological Processes	GO:0034660	ncRNA metabolic process	-4.16017	-1.66598	12/523	103,3035,3376,6232,10179,10978,11137,54859,55695,79050,83732,118460	ADAR,HARS1,IARS1,RPS27,RBM7,CLP1,PWP1,ELP6,NSUN5,NOC4L,RIOK1,EXOSC6
16_Member	GO Biological Processes	GO:0034470	ncRNA processing	-3.16545	-1.02526	9/403	103,6232,10978,11137,54859,55695,79050,83732,118460	ADAR,RPS27,CLP1,PWP1,ELP6,NSUN5,NOC4L,RIOK1,EXOSC6
16_Member	GO Biological Processes	GO:0042254	ribosome biogenesis	-2.72787	-0.753763	7/294	6232,10514,11137,55695,79050,83732,118460	RPS27,MYBBP1A,PWP1,NSUN5,NOC4L,RIOK1,EXOSC6
16_Member	GO Biological Processes	GO:0006364	rRNA processing	-2.70768	-0.744481	6/219	6232,11137,55695,79050,83732,118460	RPS27,PWP1,NSUN5,NOC4L,RIOK1,EXOSC6
16_Member	GO Biological Processes	GO:0016072	rRNA metabolic process	-2.43203	-0.569313	6/249	6232,11137,55695,79050,83732,118460	RPS27,PWP1,NSUN5,NOC4L,RIOK1,EXOSC6
16_Member	Reactome Gene Sets	R-HSA-6791226	Major pathway of rRNA processing in the nucleolus and cytosol	-2.31931	-0.490687	5/184	6232,6233,79050,83732,118460	RPS27,RPS27A,NOC4L,RIOK1,EXOSC6
16_Member	Reactome Gene Sets	R-HSA-8868773	rRNA processing in the nucleus and cytosol	-2.22347	-0.432752	5/194	6232,6233,79050,83732,118460	RPS27,RPS27A,NOC4L,RIOK1,EXOSC6
16_Member	Reactome Gene Sets	R-HSA-72312	rRNA processing	-2.1335	-0.369678	5/204	6232,6233,79050,83732,118460	RPS27,RPS27A,NOC4L,RIOK1,EXOSC6
17_Summary	GO Biological Processes	GO:0071214	cellular response to abiotic stimulus	-3.94841	-1.51982	9/315	159,1396,5269,5481,10413,23028,54407,56160,85456,2071	ADSS2,CRIP1,SERPINB6,PPID,YAP1,KDM1A,SLC38A2,NSMCE3,TNKS1BP1,ERCC3
17_Member	GO Biological Processes	GO:0071214	cellular response to abiotic stimulus	-3.94841	-1.51982	9/315	159,1396,5269,5481,10413,23028,54407,56160,85456	ADSS2,CRIP1,SERPINB6,PPID,YAP1,KDM1A,SLC38A2,NSMCE3,TNKS1BP1
17_Member	GO Biological Processes	GO:0104004	cellular response to environmental stimulus	-3.94841	-1.51982	9/315	159,1396,5269,5481,10413,23028,54407,56160,85456	ADSS2,CRIP1,SERPINB6,PPID,YAP1,KDM1A,SLC38A2,NSMCE3,TNKS1BP1
17_Member	GO Biological Processes	GO:0071478	cellular response to radiation	-3.15635	-1.02152	6/179	1396,5481,10413,23028,56160,85456	CRIP1,PPID,YAP1,KDM1A,NSMCE3,TNKS1BP1
17_Member	GO Biological Processes	GO:0009411	response to UV	-2.72457	-0.752297	5/148	1396,2071,5481,23028,56160	CRIP1,ERCC3,PPID,KDM1A,NSMCE3
17_Member	GO Biological Processes	GO:0034644	cellular response to UV	-2.69678	-0.740867	4/90	1396,5481,23028,56160	CRIP1,PPID,KDM1A,NSMCE3
17_Member	GO Biological Processes	GO:0071482	cellular response to light stimulus	-2.31382	-0.488733	4/115	1396,5481,23028,56160	CRIP1,PPID,KDM1A,NSMCE3
18_Summary	Reactome Gene Sets	R-HSA-9663891	Selective autophagy	-3.92096	-1.51842	5/81	5571,6233,79861,81631,140735,22930,51560,7251,389,5747,6232,8349,23028,54820,4343,6604,8894,9114,9530,81502,118460,5437,10112,51400,55291	PRKAG1,RPS27A,TUBAL3,MAP1LC3B,DYNLL2,RAB3GAP1,RAB6B,TSG101,RHOC,PTK2,RPS27,H2BC21,KDM1A,NDE1,MOV10,SMARCD3,EIF2S2,ATP6V0D1,BAG4,HM13,EXOSC6,POLR2H,KIF20A,PPME1,PPP6R3
18_Member	Reactome Gene Sets	R-HSA-9663891	Selective autophagy	-3.92096	-1.51842	5/81	5571,6233,79861,81631,140735	PRKAG1,RPS27A,TUBAL3,MAP1LC3B,DYNLL2
18_Member	Reactome Gene Sets	R-HSA-6811436	COPI-independent Golgi-to-ER retrograde traffic	-3.62907	-1.2881	4/51	22930,51560,79861,140735	RAB3GAP1,RAB6B,TUBAL3,DYNLL2
18_Member	Reactome Gene Sets	R-HSA-9612973	Autophagy	-3.54776	-1.24652	6/151	5571,6233,7251,79861,81631,140735	PRKAG1,RPS27A,TSG101,TUBAL3,MAP1LC3B,DYNLL2
18_Member	Reactome Gene Sets	R-HSA-195258	RHO GTPase Effectors	-3.12274	-1.00617	8/327	389,5747,6232,8349,23028,54820,79861,140735	RHOC,PTK2,RPS27,H2BC21,KDM1A,NDE1,TUBAL3,DYNLL2
18_Member	Reactome Gene Sets	R-HSA-2262752	Cellular responses to stress	-3.09303	-0.991526	13/784	4343,6232,6233,6604,8349,8894,9114,9530,79861,81502,81631,118460,140735	MOV10,RPS27,RPS27A,SMARCD3,H2BC21,EIF2S2,ATP6V0D1,BAG4,TUBAL3,HM13,MAP1LC3B,EXOSC6,DYNLL2
18_Member	Reactome Gene Sets	R-HSA-8953897	Cellular responses to stimuli	-3.02317	-0.956431	13/798	4343,6232,6233,6604,8349,8894,9114,9530,79861,81502,81631,118460,140735	MOV10,RPS27,RPS27A,SMARCD3,H2BC21,EIF2S2,ATP6V0D1,BAG4,TUBAL3,HM13,MAP1LC3B,EXOSC6,DYNLL2
18_Member	Reactome Gene Sets	R-HSA-1632852	Macroautophagy	-2.88629	-0.86254	5/136	5571,6233,79861,81631,140735	PRKAG1,RPS27A,TUBAL3,MAP1LC3B,DYNLL2
18_Member	Reactome Gene Sets	R-HSA-5663220	RHO GTPases Activate Formins	-2.83059	-0.82402	5/140	389,6232,54820,79861,140735	RHOC,RPS27,NDE1,TUBAL3,DYNLL2
18_Member	Reactome Gene Sets	R-HSA-9646399	Aggrephagy	-2.67991	-0.731894	3/43	6233,79861,140735	RPS27A,TUBAL3,DYNLL2
18_Member	Reactome Gene Sets	R-HSA-9648025	EML4 and NUDC in mitotic spindle formation	-2.28741	-0.471868	4/117	6232,54820,79861,140735	RPS27,NDE1,TUBAL3,DYNLL2
18_Member	Reactome Gene Sets	R-HSA-2467813	Separation of Sister Chromatids	-2.25157	-0.449864	5/191	6232,6233,54820,79861,140735	RPS27,RPS27A,NDE1,TUBAL3,DYNLL2
18_Member	Reactome Gene Sets	R-HSA-2500257	Resolution of Sister Chromatid Cohesion	-2.17473	-0.395914	4/126	6232,54820,79861,140735	RPS27,NDE1,TUBAL3,DYNLL2
18_Member	Reactome Gene Sets	R-HSA-1640170	Cell Cycle	-2.08504	-0.333523	10/692	5437,6232,6233,8349,10112,51400,54820,55291,79861,140735	POLR2H,RPS27,RPS27A,H2BC21,KIF20A,PPME1,NDE1,PPP6R3,TUBAL3,DYNLL2
19_Summary	GO Biological Processes	GO:0042594	response to starvation	-3.72738	-1.35808	7/199	158,1611,5571,5610,10514,54407,81631,1981,8473	ADSL,DAP,PRKAG1,EIF2AK2,MYBBP1A,SLC38A2,MAP1LC3B,EIF4G1,OGT
19_Member	GO Biological Processes	GO:0042594	response to starvation	-3.72738	-1.35808	7/199	158,1611,5571,5610,10514,54407,81631	ADSL,DAP,PRKAG1,EIF2AK2,MYBBP1A,SLC38A2,MAP1LC3B
19_Member	GO Biological Processes	GO:0031669	cellular response to nutrient levels	-3.55985	-1.24652	7/212	1611,1981,5571,5610,10514,54407,81631	DAP,EIF4G1,PRKAG1,EIF2AK2,MYBBP1A,SLC38A2,MAP1LC3B
19_Member	GO Biological Processes	GO:0009267	cellular response to starvation	-3.37044	-1.13402	6/163	1611,5571,5610,10514,54407,81631	DAP,PRKAG1,EIF2AK2,MYBBP1A,SLC38A2,MAP1LC3B
19_Member	GO Biological Processes	GO:0031668	cellular response to extracellular stimulus	-3.19487	-1.03537	7/244	1611,1981,5571,5610,10514,54407,81631	DAP,EIF4G1,PRKAG1,EIF2AK2,MYBBP1A,SLC38A2,MAP1LC3B
19_Member	GO Biological Processes	GO:0031667	response to nutrient levels	-2.85847	-0.839831	9/446	158,1611,1981,5571,5610,8473,10514,54407,81631	ADSL,DAP,EIF4G1,PRKAG1,EIF2AK2,OGT,MYBBP1A,SLC38A2,MAP1LC3B
19_Member	GO Biological Processes	GO:0009991	response to extracellular stimulus	-2.64832	-0.712926	9/479	158,1611,1981,5571,5610,8473,10514,54407,81631	ADSL,DAP,EIF4G1,PRKAG1,EIF2AK2,OGT,MYBBP1A,SLC38A2,MAP1LC3B
19_Member	GO Biological Processes	GO:0071496	cellular response to external stimulus	-2.61467	-0.687606	7/308	1611,1981,5571,5610,10514,54407,81631	DAP,EIF4G1,PRKAG1,EIF2AK2,MYBBP1A,SLC38A2,MAP1LC3B
19_Member	GO Biological Processes	GO:0034198	cellular response to amino acid starvation	-2.56883	-0.669097	3/47	1611,5610,54407	DAP,EIF2AK2,SLC38A2
19_Member	GO Biological Processes	GO:1990928	response to amino acid starvation	-2.5171	-0.63098	3/49	1611,5610,54407	DAP,EIF2AK2,SLC38A2
20_Summary	GO Biological Processes	GO:0070925	organelle assembly	-3.61925	-1.28801	14/783	5357,5573,6232,6674,7251,8907,8943,9114,9525,25814,81631,140735,253943,285590	PLS1,PRKAR1A,RPS27,SPAG1,TSG101,AP1M1,AP3D1,ATP6V0D1,VPS4B,ATXN10,MAP1LC3B,DYNLL2,YTHDF3,SH3PXD2B
20_Member	GO Biological Processes	GO:0070925	organelle assembly	-3.61925	-1.28801	14/783	5357,5573,6232,6674,7251,8907,8943,9114,9525,25814,81631,140735,253943,285590	PLS1,PRKAR1A,RPS27,SPAG1,TSG101,AP1M1,AP3D1,ATP6V0D1,VPS4B,ATXN10,MAP1LC3B,DYNLL2,YTHDF3,SH3PXD2B
